# Supplementary material for: Vermicompost Alters Soil Microbial Communities and Decomposition but Increases Nitrate Leaching in Tropical Sugarcane
Source: Ecol Evol. 2026 Jan 23;16(1):e72925. doi: 10.1002/ece3.72925 (PMC12828582; doi:10.1002/ece3.72925)
Supplement: Supplementary file 1 — Data S1: ece372925‐sup‐0001‐FileS1.xlsx. [file ECE3-16-e72925-s001.xlsx]

## Sheet: Sheet1
Supplementary material
File S1. Differential analysis results from genus-level glmmTMB models for bacteria, fungi, and nematodes. Models tested for interactions between vermicompost addition, nitrogen load, and pre- versus post-treatment sampling, with waypoint included as a random effect.

## Sheet: Bacteria
Taxa	Factors	R2	Estimate	Std.Error	P.unadj	Significance
Bacteria|Acidobacteria|Acidobacteriia|Acidobacteriales|NA|NA	Model	Conditional R2: 0.971033717728141; Marginal R2: 0.917308385931498	NA	NA	NA	NA
Bacteria|Acidobacteria|Acidobacteriia|Acidobacteriales|NA|NA	Vermicompost	NA	NA	NA	0.0571366	ns
Bacteria|Acidobacteria|Acidobacteriia|Acidobacteriales|NA|NA	Metagen_Pre_post	NA	NA	NA	2.58528e-107	***
Bacteria|Acidobacteria|Acidobacteriia|Acidobacteriales|NA|NA	N_load	NA	NA	NA	0.690209	ns
Bacteria|Acidobacteria|Acidobacteriia|Acidobacteriales|NA|NA	Vermicompost:Metagen_Pre_post	NA	NA	NA	0.447806	ns
Bacteria|Acidobacteria|Acidobacteriia|Acidobacteriales|NA|NA	Vermicompost:N_load	NA	NA	NA	0.222982	ns
Bacteria|Acidobacteria|Acidobacteriia|Acidobacteriales|NA|NA	Metagen_Pre_post:N_load	NA	NA	NA	0.607625	ns
Bacteria|Acidobacteria|Acidobacteriia|Acidobacteriales|NA|NA	Vermicompost:Metagen_Pre_post:N_load	NA	NA	NA	0.526574	ns
Bacteria|Acidobacteria|Acidobacteriia|Acidobacteriales|NA|NA	(Intercept)	NA	-3.89374	0.32477	4.04669e-33	***
Bacteria|Acidobacteria|Acidobacteriia|Acidobacteriales|NA|NA	VermicompostYes	NA	-0.246698	0.476296	0.604492	ns
Bacteria|Acidobacteria|Acidobacteriia|Acidobacteriales|NA|NA	Metagen_Pre_postPre	NA	2.61168	0.293434	5.56525e-19	***
Bacteria|Acidobacteria|Acidobacteriia|Acidobacteriales|NA|NA	N_loadL	NA	-0.0238746	0.460384	0.958642	ns
Bacteria|Acidobacteria|Acidobacteriia|Acidobacteriales|NA|NA	N_loadM	NA	0.0305691	0.455215	0.94646	ns
Bacteria|Acidobacteria|Acidobacteriia|Acidobacteriales|NA|NA	N_loadN	NA	-0.102278	0.466696	0.82653	ns
Bacteria|Acidobacteria|Acidobacteriia|Acidobacteriales|NA|NA	N_loadVH	NA	-0.118567	0.464551	0.798546	ns
Bacteria|Acidobacteria|Acidobacteriia|Acidobacteriales|NA|NA	VermicompostYes:Metagen_Pre_postPre	NA	-0.0837427	0.43538	0.847473	ns
Bacteria|Acidobacteria|Acidobacteriia|Acidobacteriales|NA|NA	VermicompostYes:N_loadL	NA	0.237669	0.664889	0.72075	ns
Bacteria|Acidobacteria|Acidobacteriia|Acidobacteriales|NA|NA	VermicompostYes:N_loadM	NA	-0.141278	0.675501	0.834334	ns
Bacteria|Acidobacteria|Acidobacteriia|Acidobacteriales|NA|NA	VermicompostYes:N_loadN	NA	0.396636	0.665591	0.551232	ns
Bacteria|Acidobacteria|Acidobacteriia|Acidobacteriales|NA|NA	VermicompostYes:N_loadVH	NA	0.171348	0.674316	0.799414	ns
Bacteria|Acidobacteria|Acidobacteriia|Acidobacteriales|NA|NA	Metagen_Pre_postPre:N_loadL	NA	-0.535936	0.420808	0.202809	ns
Bacteria|Acidobacteria|Acidobacteriia|Acidobacteriales|NA|NA	Metagen_Pre_postPre:N_loadM	NA	-0.150686	0.411514	0.714234	ns
Bacteria|Acidobacteria|Acidobacteriia|Acidobacteriales|NA|NA	Metagen_Pre_postPre:N_loadN	NA	-0.077871	0.424125	0.854324	ns
Bacteria|Acidobacteria|Acidobacteriia|Acidobacteriales|NA|NA	Metagen_Pre_postPre:N_loadVH	NA	-0.0331944	0.422058	0.937312	ns
Bacteria|Acidobacteria|Acidobacteriia|Acidobacteriales|NA|NA	VermicompostYes:Metagen_Pre_postPre:N_loadL	NA	0.425603	0.609123	0.48473	ns
Bacteria|Acidobacteria|Acidobacteriia|Acidobacteriales|NA|NA	VermicompostYes:Metagen_Pre_postPre:N_loadM	NA	-0.129393	0.619498	0.834552	ns
Bacteria|Acidobacteria|Acidobacteriia|Acidobacteriales|NA|NA	VermicompostYes:Metagen_Pre_postPre:N_loadN	NA	-0.632135	0.611449	0.301216	ns
Bacteria|Acidobacteria|Acidobacteriia|Acidobacteriales|NA|NA	VermicompostYes:Metagen_Pre_postPre:N_loadVH	NA	0.0205485	0.617562	0.973456	ns
Bacteria|Verrucomicrobia|Verrucomicrobiae|Pedosphaerales|Pedosphaeraceae|NA	Model	Conditional R2: NA; Marginal R2: 0.876632630643949	NA	NA	NA	NA
Bacteria|Verrucomicrobia|Verrucomicrobiae|Pedosphaerales|Pedosphaeraceae|NA	Vermicompost	NA	NA	NA	0.805415	ns
Bacteria|Verrucomicrobia|Verrucomicrobiae|Pedosphaerales|Pedosphaeraceae|NA	Metagen_Pre_post	NA	NA	NA	8.99993e-73	***
Bacteria|Verrucomicrobia|Verrucomicrobiae|Pedosphaerales|Pedosphaeraceae|NA	N_load	NA	NA	NA	0.408396	ns
Bacteria|Verrucomicrobia|Verrucomicrobiae|Pedosphaerales|Pedosphaeraceae|NA	Vermicompost:Metagen_Pre_post	NA	NA	NA	0.722425	ns
Bacteria|Verrucomicrobia|Verrucomicrobiae|Pedosphaerales|Pedosphaeraceae|NA	Vermicompost:N_load	NA	NA	NA	0.846334	ns
Bacteria|Verrucomicrobia|Verrucomicrobiae|Pedosphaerales|Pedosphaeraceae|NA	Metagen_Pre_post:N_load	NA	NA	NA	0.0816503	ns
Bacteria|Verrucomicrobia|Verrucomicrobiae|Pedosphaerales|Pedosphaeraceae|NA	Vermicompost:Metagen_Pre_post:N_load	NA	NA	NA	0.238023	ns
Bacteria|Verrucomicrobia|Verrucomicrobiae|Pedosphaerales|Pedosphaeraceae|NA	(Intercept)	NA	-2.8451	0.0662679	0	***
Bacteria|Verrucomicrobia|Verrucomicrobiae|Pedosphaerales|Pedosphaeraceae|NA	VermicompostYes	NA	-0.0168384	0.0940557	0.857917	ns
Bacteria|Verrucomicrobia|Verrucomicrobiae|Pedosphaerales|Pedosphaeraceae|NA	Metagen_Pre_postPre	NA	-0.74897	0.114406	5.88642e-11	***
Bacteria|Verrucomicrobia|Verrucomicrobiae|Pedosphaerales|Pedosphaeraceae|NA	N_loadL	NA	0.031128	0.0930676	0.738027	ns
Bacteria|Verrucomicrobia|Verrucomicrobiae|Pedosphaerales|Pedosphaeraceae|NA	N_loadM	NA	-0.0362777	0.0944667	0.700959	ns
Bacteria|Verrucomicrobia|Verrucomicrobiae|Pedosphaerales|Pedosphaeraceae|NA	N_loadN	NA	0.117241	0.0913839	0.199511	ns
Bacteria|Verrucomicrobia|Verrucomicrobiae|Pedosphaerales|Pedosphaeraceae|NA	N_loadVH	NA	-0.122132	0.0963569	0.204979	ns
Bacteria|Verrucomicrobia|Verrucomicrobiae|Pedosphaerales|Pedosphaeraceae|NA	VermicompostYes:Metagen_Pre_postPre	NA	0.192289	0.157896	0.223291	ns
Bacteria|Verrucomicrobia|Verrucomicrobiae|Pedosphaerales|Pedosphaeraceae|NA	VermicompostYes:N_loadL	NA	0.0175442	0.131857	0.894151	ns
Bacteria|Verrucomicrobia|Verrucomicrobiae|Pedosphaerales|Pedosphaeraceae|NA	VermicompostYes:N_loadM	NA	0.0367969	0.133545	0.782902	ns
Bacteria|Verrucomicrobia|Verrucomicrobiae|Pedosphaerales|Pedosphaeraceae|NA	VermicompostYes:N_loadN	NA	-0.0616822	0.130576	0.636651	ns
Bacteria|Verrucomicrobia|Verrucomicrobiae|Pedosphaerales|Pedosphaeraceae|NA	VermicompostYes:N_loadVH	NA	0.0968325	0.135271	0.474089	ns
Bacteria|Verrucomicrobia|Verrucomicrobiae|Pedosphaerales|Pedosphaeraceae|NA	Metagen_Pre_postPre:N_loadL	NA	0.147593	0.157238	0.347905	ns
Bacteria|Verrucomicrobia|Verrucomicrobiae|Pedosphaerales|Pedosphaeraceae|NA	Metagen_Pre_postPre:N_loadM	NA	0.131089	0.159946	0.412452	ns
Bacteria|Verrucomicrobia|Verrucomicrobiae|Pedosphaerales|Pedosphaeraceae|NA	Metagen_Pre_postPre:N_loadN	NA	-0.124987	0.160649	0.436563	ns
Bacteria|Verrucomicrobia|Verrucomicrobiae|Pedosphaerales|Pedosphaeraceae|NA	Metagen_Pre_postPre:N_loadVH	NA	0.348804	0.158202	0.0274675	*
Bacteria|Verrucomicrobia|Verrucomicrobiae|Pedosphaerales|Pedosphaeraceae|NA	VermicompostYes:Metagen_Pre_postPre:N_loadL	NA	-0.130406	0.218603	0.550812	ns
Bacteria|Verrucomicrobia|Verrucomicrobiae|Pedosphaerales|Pedosphaeraceae|NA	VermicompostYes:Metagen_Pre_postPre:N_loadM	NA	-0.129104	0.221925	0.560739	ns
Bacteria|Verrucomicrobia|Verrucomicrobiae|Pedosphaerales|Pedosphaeraceae|NA	VermicompostYes:Metagen_Pre_postPre:N_loadN	NA	-0.0951436	0.224731	0.672028	ns
Bacteria|Verrucomicrobia|Verrucomicrobiae|Pedosphaerales|Pedosphaeraceae|NA	VermicompostYes:Metagen_Pre_postPre:N_loadVH	NA	-0.487058	0.223674	0.029441	*
Bacteria|Proteobacteria|Alphaproteobacteria|Elsterales|NA|NA	Model	Conditional R2: 0.63254312408388; Marginal R2: 0.413862975012744	NA	NA	NA	NA
Bacteria|Proteobacteria|Alphaproteobacteria|Elsterales|NA|NA	Vermicompost	NA	NA	NA	0.0720691	ns
Bacteria|Proteobacteria|Alphaproteobacteria|Elsterales|NA|NA	Metagen_Pre_post	NA	NA	NA	6.57092e-10	***
Bacteria|Proteobacteria|Alphaproteobacteria|Elsterales|NA|NA	N_load	NA	NA	NA	0.898768	ns
Bacteria|Proteobacteria|Alphaproteobacteria|Elsterales|NA|NA	Vermicompost:Metagen_Pre_post	NA	NA	NA	0.167341	ns
Bacteria|Proteobacteria|Alphaproteobacteria|Elsterales|NA|NA	Vermicompost:N_load	NA	NA	NA	0.772525	ns
Bacteria|Proteobacteria|Alphaproteobacteria|Elsterales|NA|NA	Metagen_Pre_post:N_load	NA	NA	NA	0.367046	ns
Bacteria|Proteobacteria|Alphaproteobacteria|Elsterales|NA|NA	Vermicompost:Metagen_Pre_post:N_load	NA	NA	NA	0.193808	ns
Bacteria|Proteobacteria|Alphaproteobacteria|Elsterales|NA|NA	(Intercept)	NA	-3.65812	0.190583	4.12887e-82	***
Bacteria|Proteobacteria|Alphaproteobacteria|Elsterales|NA|NA	VermicompostYes	NA	-3.88246e-05	0.269219	0.999885	ns
Bacteria|Proteobacteria|Alphaproteobacteria|Elsterales|NA|NA	Metagen_Pre_postPre	NA	0.481055	0.204015	0.0183768	*
Bacteria|Proteobacteria|Alphaproteobacteria|Elsterales|NA|NA	N_loadL	NA	0.0308052	0.267743	0.908402	ns
Bacteria|Proteobacteria|Alphaproteobacteria|Elsterales|NA|NA	N_loadM	NA	0.218031	0.260179	0.40203	ns
Bacteria|Proteobacteria|Alphaproteobacteria|Elsterales|NA|NA	N_loadN	NA	0.0293055	0.26745	0.912747	ns
Bacteria|Proteobacteria|Alphaproteobacteria|Elsterales|NA|NA	N_loadVH	NA	0.142297	0.263752	0.589535	ns
Bacteria|Proteobacteria|Alphaproteobacteria|Elsterales|NA|NA	VermicompostYes:Metagen_Pre_postPre	NA	-0.0538937	0.290334	0.852738	ns
Bacteria|Proteobacteria|Alphaproteobacteria|Elsterales|NA|NA	VermicompostYes:N_loadL	NA	0.0813996	0.376661	0.828903	ns
Bacteria|Proteobacteria|Alphaproteobacteria|Elsterales|NA|NA	VermicompostYes:N_loadM	NA	-0.176557	0.374969	0.637742	ns
Bacteria|Proteobacteria|Alphaproteobacteria|Elsterales|NA|NA	VermicompostYes:N_loadN	NA	-0.119759	0.382758	0.754368	ns
Bacteria|Proteobacteria|Alphaproteobacteria|Elsterales|NA|NA	VermicompostYes:N_loadVH	NA	-0.0876915	0.375339	0.81527	ns
Bacteria|Proteobacteria|Alphaproteobacteria|Elsterales|NA|NA	Metagen_Pre_postPre:N_loadL	NA	0.347901	0.279122	0.212614	ns
Bacteria|Proteobacteria|Alphaproteobacteria|Elsterales|NA|NA	Metagen_Pre_postPre:N_loadM	NA	-0.183626	0.279125	0.510626	ns
Bacteria|Proteobacteria|Alphaproteobacteria|Elsterales|NA|NA	Metagen_Pre_postPre:N_loadN	NA	0.14171	0.28271	0.616192	ns
Bacteria|Proteobacteria|Alphaproteobacteria|Elsterales|NA|NA	Metagen_Pre_postPre:N_loadVH	NA	-0.308618	0.289074	0.285696	ns
Bacteria|Proteobacteria|Alphaproteobacteria|Elsterales|NA|NA	VermicompostYes:Metagen_Pre_postPre:N_loadL	NA	-0.745658	0.407643	0.0673702	ns
Bacteria|Proteobacteria|Alphaproteobacteria|Elsterales|NA|NA	VermicompostYes:Metagen_Pre_postPre:N_loadM	NA	0.0854479	0.408319	0.83424	ns
Bacteria|Proteobacteria|Alphaproteobacteria|Elsterales|NA|NA	VermicompostYes:Metagen_Pre_postPre:N_loadN	NA	-0.0371465	0.409639	0.927746	ns
Bacteria|Proteobacteria|Alphaproteobacteria|Elsterales|NA|NA	VermicompostYes:Metagen_Pre_postPre:N_loadVH	NA	0.0956858	0.412449	0.816543	ns
Bacteria|Acidobacteria|Acidobacteriia|Acidobacteriales|Acidobacteriaceae_(Subgroup_1)|NA	Model	Conditional R2: NA; Marginal R2: 0.877357819201338	NA	NA	NA	NA
Bacteria|Acidobacteria|Acidobacteriia|Acidobacteriales|Acidobacteriaceae_(Subgroup_1)|NA	Vermicompost	NA	NA	NA	0.00499444	**
Bacteria|Acidobacteria|Acidobacteriia|Acidobacteriales|Acidobacteriaceae_(Subgroup_1)|NA	Metagen_Pre_post	NA	NA	NA	1.5049e-42	***
Bacteria|Acidobacteria|Acidobacteriia|Acidobacteriales|Acidobacteriaceae_(Subgroup_1)|NA	N_load	NA	NA	NA	0.453252	ns
Bacteria|Acidobacteria|Acidobacteriia|Acidobacteriales|Acidobacteriaceae_(Subgroup_1)|NA	Vermicompost:Metagen_Pre_post	NA	NA	NA	0.947564	ns
Bacteria|Acidobacteria|Acidobacteriia|Acidobacteriales|Acidobacteriaceae_(Subgroup_1)|NA	Vermicompost:N_load	NA	NA	NA	0.340452	ns
Bacteria|Acidobacteria|Acidobacteriia|Acidobacteriales|Acidobacteriaceae_(Subgroup_1)|NA	Metagen_Pre_post:N_load	NA	NA	NA	0.47829	ns
Bacteria|Acidobacteria|Acidobacteriia|Acidobacteriales|Acidobacteriaceae_(Subgroup_1)|NA	Vermicompost:Metagen_Pre_post:N_load	NA	NA	NA	0.671714	ns
Bacteria|Acidobacteria|Acidobacteriia|Acidobacteriales|Acidobacteriaceae_(Subgroup_1)|NA	(Intercept)	NA	-4.20125	0.30122	3.26017e-44	***
Bacteria|Acidobacteria|Acidobacteriia|Acidobacteriales|Acidobacteriaceae_(Subgroup_1)|NA	VermicompostYes	NA	-0.810279	0.504838	0.108488	ns
Bacteria|Acidobacteria|Acidobacteriia|Acidobacteriales|Acidobacteriaceae_(Subgroup_1)|NA	Metagen_Pre_postPre	NA	1.4947	0.340001	1.10172e-05	***
Bacteria|Acidobacteria|Acidobacteriia|Acidobacteriales|Acidobacteriaceae_(Subgroup_1)|NA	N_loadL	NA	-0.970462	0.522089	0.0630547	ns
Bacteria|Acidobacteria|Acidobacteriia|Acidobacteriales|Acidobacteriaceae_(Subgroup_1)|NA	N_loadM	NA	-0.206622	0.442916	0.640854	ns
Bacteria|Acidobacteria|Acidobacteriia|Acidobacteriales|Acidobacteriaceae_(Subgroup_1)|NA	N_loadN	NA	-0.285189	0.450429	0.526636	ns
Bacteria|Acidobacteria|Acidobacteriia|Acidobacteriales|Acidobacteriaceae_(Subgroup_1)|NA	N_loadVH	NA	-0.437878	0.465602	0.346984	ns
Bacteria|Acidobacteria|Acidobacteriia|Acidobacteriales|Acidobacteriaceae_(Subgroup_1)|NA	VermicompostYes:Metagen_Pre_postPre	NA	0.637449	0.555975	0.251571	ns
Bacteria|Acidobacteria|Acidobacteriia|Acidobacteriales|Acidobacteriaceae_(Subgroup_1)|NA	VermicompostYes:N_loadL	NA	1.06005	0.769149	0.168136	ns
Bacteria|Acidobacteria|Acidobacteriia|Acidobacteriales|Acidobacteriaceae_(Subgroup_1)|NA	VermicompostYes:N_loadM	NA	0.292431	0.717872	0.683745	ns
Bacteria|Acidobacteria|Acidobacteriia|Acidobacteriales|Acidobacteriaceae_(Subgroup_1)|NA	VermicompostYes:N_loadN	NA	0.214034	0.73388	0.770557	ns
Bacteria|Acidobacteria|Acidobacteriia|Acidobacteriales|Acidobacteriaceae_(Subgroup_1)|NA	VermicompostYes:N_loadVH	NA	0.972414	0.702725	0.166427	ns
Bacteria|Acidobacteria|Acidobacteriia|Acidobacteriales|Acidobacteriaceae_(Subgroup_1)|NA	Metagen_Pre_postPre:N_loadL	NA	0.899645	0.569596	0.114234	ns
Bacteria|Acidobacteria|Acidobacteriia|Acidobacteriales|Acidobacteriaceae_(Subgroup_1)|NA	Metagen_Pre_postPre:N_loadM	NA	0.0830907	0.499281	0.867826	ns
Bacteria|Acidobacteria|Acidobacteriia|Acidobacteriales|Acidobacteriaceae_(Subgroup_1)|NA	Metagen_Pre_postPre:N_loadN	NA	0.371063	0.501495	0.459352	ns
Bacteria|Acidobacteria|Acidobacteriia|Acidobacteriales|Acidobacteriaceae_(Subgroup_1)|NA	Metagen_Pre_postPre:N_loadVH	NA	0.37167	0.518233	0.473259	ns
Bacteria|Acidobacteria|Acidobacteriia|Acidobacteriales|Acidobacteriaceae_(Subgroup_1)|NA	VermicompostYes:Metagen_Pre_postPre:N_loadL	NA	-0.970205	0.837406	0.246626	ns
Bacteria|Acidobacteria|Acidobacteriia|Acidobacteriales|Acidobacteriaceae_(Subgroup_1)|NA	VermicompostYes:Metagen_Pre_postPre:N_loadM	NA	-0.847339	0.806267	0.293286	ns
Bacteria|Acidobacteria|Acidobacteriia|Acidobacteriales|Acidobacteriaceae_(Subgroup_1)|NA	VermicompostYes:Metagen_Pre_postPre:N_loadN	NA	-0.35768	0.804329	0.656542	ns
Bacteria|Acidobacteria|Acidobacteriia|Acidobacteriales|Acidobacteriaceae_(Subgroup_1)|NA	VermicompostYes:Metagen_Pre_postPre:N_loadVH	NA	-0.981929	0.778365	0.207119	ns
Bacteria|Acidobacteria|Acidobacteriia|Subgroup_2|NA|NA	Model	Conditional R2: 0.886528906379426; Marginal R2: 0.822315855342316	NA	NA	NA	NA
Bacteria|Acidobacteria|Acidobacteriia|Subgroup_2|NA|NA	Vermicompost	NA	NA	NA	0.0233362	*
Bacteria|Acidobacteria|Acidobacteriia|Subgroup_2|NA|NA	Metagen_Pre_post	NA	NA	NA	2.89934e-46	***
Bacteria|Acidobacteria|Acidobacteriia|Subgroup_2|NA|NA	N_load	NA	NA	NA	0.756586	ns
Bacteria|Acidobacteria|Acidobacteriia|Subgroup_2|NA|NA	Vermicompost:Metagen_Pre_post	NA	NA	NA	0.107394	ns
Bacteria|Acidobacteria|Acidobacteriia|Subgroup_2|NA|NA	Vermicompost:N_load	NA	NA	NA	0.396244	ns
Bacteria|Acidobacteria|Acidobacteriia|Subgroup_2|NA|NA	Metagen_Pre_post:N_load	NA	NA	NA	0.681319	ns
Bacteria|Acidobacteria|Acidobacteriia|Subgroup_2|NA|NA	Vermicompost:Metagen_Pre_post:N_load	NA	NA	NA	0.769862	ns
Bacteria|Acidobacteria|Acidobacteriia|Subgroup_2|NA|NA	(Intercept)	NA	-4.56081	0.277957	1.66689e-60	***
Bacteria|Acidobacteria|Acidobacteriia|Subgroup_2|NA|NA	VermicompostYes	NA	-0.0430542	0.390959	0.912311	ns
Bacteria|Acidobacteria|Acidobacteriia|Subgroup_2|NA|NA	Metagen_Pre_postPre	NA	1.73767	0.274768	2.54634e-10	***
Bacteria|Acidobacteria|Acidobacteriia|Subgroup_2|NA|NA	N_loadL	NA	-0.0884337	0.395035	0.822864	ns
Bacteria|Acidobacteria|Acidobacteriia|Subgroup_2|NA|NA	N_loadM	NA	-0.167103	0.402511	0.678031	ns
Bacteria|Acidobacteria|Acidobacteriia|Subgroup_2|NA|NA	N_loadN	NA	-0.134713	0.402214	0.737679	ns
Bacteria|Acidobacteria|Acidobacteriia|Subgroup_2|NA|NA	N_loadVH	NA	0.169276	0.378268	0.654512	ns
Bacteria|Acidobacteria|Acidobacteriia|Subgroup_2|NA|NA	VermicompostYes:Metagen_Pre_postPre	NA	-0.443996	0.395549	0.261659	ns
Bacteria|Acidobacteria|Acidobacteriia|Subgroup_2|NA|NA	VermicompostYes:N_loadL	NA	0.165263	0.553709	0.765348	ns
Bacteria|Acidobacteria|Acidobacteriia|Subgroup_2|NA|NA	VermicompostYes:N_loadM	NA	0.129781	0.564026	0.818016	ns
Bacteria|Acidobacteria|Acidobacteriia|Subgroup_2|NA|NA	VermicompostYes:N_loadN	NA	0.0256224	0.567602	0.963995	ns
Bacteria|Acidobacteria|Acidobacteriia|Subgroup_2|NA|NA	VermicompostYes:N_loadVH	NA	-0.191882	0.547121	0.725804	ns
Bacteria|Acidobacteria|Acidobacteriia|Subgroup_2|NA|NA	Metagen_Pre_postPre:N_loadL	NA	0.0370342	0.391832	0.9247	ns
Bacteria|Acidobacteria|Acidobacteriia|Subgroup_2|NA|NA	Metagen_Pre_postPre:N_loadM	NA	-0.275394	0.407344	0.498995	ns
Bacteria|Acidobacteria|Acidobacteriia|Subgroup_2|NA|NA	Metagen_Pre_postPre:N_loadN	NA	-0.108157	0.403675	0.788752	ns
Bacteria|Acidobacteria|Acidobacteriia|Subgroup_2|NA|NA	Metagen_Pre_postPre:N_loadVH	NA	-0.483245	0.379959	0.203431	ns
Bacteria|Acidobacteria|Acidobacteriia|Subgroup_2|NA|NA	VermicompostYes:Metagen_Pre_postPre:N_loadL	NA	-0.166212	0.561571	0.767247	ns
Bacteria|Acidobacteria|Acidobacteriia|Subgroup_2|NA|NA	VermicompostYes:Metagen_Pre_postPre:N_loadM	NA	0.552536	0.573004	0.334906	ns
Bacteria|Acidobacteria|Acidobacteriia|Subgroup_2|NA|NA	VermicompostYes:Metagen_Pre_postPre:N_loadN	NA	0.1257	0.579391	0.828245	ns
Bacteria|Acidobacteria|Acidobacteriia|Subgroup_2|NA|NA	VermicompostYes:Metagen_Pre_postPre:N_loadVH	NA	0.274333	0.561928	0.625409	ns
Bacteria|Acidobacteria|Acidobacteriia|Solibacterales|Solibacteraceae_(Subgroup_3)|Candidatus_Solibacter	Model	Conditional R2: 0.639563728223668; Marginal R2: 0.453251620659407	NA	NA	NA	NA
Bacteria|Acidobacteria|Acidobacteriia|Solibacterales|Solibacteraceae_(Subgroup_3)|Candidatus_Solibacter	Vermicompost	NA	NA	NA	0.119191	ns
Bacteria|Acidobacteria|Acidobacteriia|Solibacterales|Solibacteraceae_(Subgroup_3)|Candidatus_Solibacter	Metagen_Pre_post	NA	NA	NA	2.25827e-09	***
Bacteria|Acidobacteria|Acidobacteriia|Solibacterales|Solibacteraceae_(Subgroup_3)|Candidatus_Solibacter	N_load	NA	NA	NA	0.324571	ns
Bacteria|Acidobacteria|Acidobacteriia|Solibacterales|Solibacteraceae_(Subgroup_3)|Candidatus_Solibacter	Vermicompost:Metagen_Pre_post	NA	NA	NA	0.105264	ns
Bacteria|Acidobacteria|Acidobacteriia|Solibacterales|Solibacteraceae_(Subgroup_3)|Candidatus_Solibacter	Vermicompost:N_load	NA	NA	NA	0.61765	ns
Bacteria|Acidobacteria|Acidobacteriia|Solibacterales|Solibacteraceae_(Subgroup_3)|Candidatus_Solibacter	Metagen_Pre_post:N_load	NA	NA	NA	0.157771	ns
Bacteria|Acidobacteria|Acidobacteriia|Solibacterales|Solibacteraceae_(Subgroup_3)|Candidatus_Solibacter	Vermicompost:Metagen_Pre_post:N_load	NA	NA	NA	0.326088	ns
Bacteria|Acidobacteria|Acidobacteriia|Solibacterales|Solibacteraceae_(Subgroup_3)|Candidatus_Solibacter	(Intercept)	NA	-4.2291	0.278696	5.21042e-52	***
Bacteria|Acidobacteria|Acidobacteriia|Solibacterales|Solibacteraceae_(Subgroup_3)|Candidatus_Solibacter	VermicompostYes	NA	0.0371488	0.393144	0.924719	ns
Bacteria|Acidobacteria|Acidobacteriia|Solibacterales|Solibacteraceae_(Subgroup_3)|Candidatus_Solibacter	Metagen_Pre_postPre	NA	1.04205	0.283775	0.000240552	***
Bacteria|Acidobacteria|Acidobacteriia|Solibacterales|Solibacteraceae_(Subgroup_3)|Candidatus_Solibacter	N_loadL	NA	0.0509075	0.387393	0.895451	ns
Bacteria|Acidobacteria|Acidobacteriia|Solibacterales|Solibacteraceae_(Subgroup_3)|Candidatus_Solibacter	N_loadM	NA	0.18687	0.38049	0.623335	ns
Bacteria|Acidobacteria|Acidobacteriia|Solibacterales|Solibacteraceae_(Subgroup_3)|Candidatus_Solibacter	N_loadN	NA	-0.218657	0.406188	0.590359	ns
Bacteria|Acidobacteria|Acidobacteriia|Solibacterales|Solibacteraceae_(Subgroup_3)|Candidatus_Solibacter	N_loadVH	NA	0.272163	0.376262	0.469474	ns
Bacteria|Acidobacteria|Acidobacteriia|Solibacterales|Solibacteraceae_(Subgroup_3)|Candidatus_Solibacter	VermicompostYes:Metagen_Pre_postPre	NA	-0.175858	0.408459	0.666803	ns
Bacteria|Acidobacteria|Acidobacteriia|Solibacterales|Solibacteraceae_(Subgroup_3)|Candidatus_Solibacter	VermicompostYes:N_loadL	NA	-0.054389	0.551413	0.921428	ns
Bacteria|Acidobacteria|Acidobacteriia|Solibacterales|Solibacteraceae_(Subgroup_3)|Candidatus_Solibacter	VermicompostYes:N_loadM	NA	-0.138345	0.540628	0.79803	ns
Bacteria|Acidobacteria|Acidobacteriia|Solibacterales|Solibacteraceae_(Subgroup_3)|Candidatus_Solibacter	VermicompostYes:N_loadN	NA	0.180213	0.565231	0.749855	ns
Bacteria|Acidobacteria|Acidobacteriia|Solibacterales|Solibacteraceae_(Subgroup_3)|Candidatus_Solibacter	VermicompostYes:N_loadVH	NA	-0.167264	0.536361	0.755155	ns
Bacteria|Acidobacteria|Acidobacteriia|Solibacterales|Solibacteraceae_(Subgroup_3)|Candidatus_Solibacter	Metagen_Pre_postPre:N_loadL	NA	-0.940037	0.428742	0.0283401	*
Bacteria|Acidobacteria|Acidobacteriia|Solibacterales|Solibacteraceae_(Subgroup_3)|Candidatus_Solibacter	Metagen_Pre_postPre:N_loadM	NA	-0.52574	0.398703	0.187294	ns
Bacteria|Acidobacteria|Acidobacteriia|Solibacterales|Solibacteraceae_(Subgroup_3)|Candidatus_Solibacter	Metagen_Pre_postPre:N_loadN	NA	0.150399	0.415265	0.717221	ns
Bacteria|Acidobacteria|Acidobacteriia|Solibacterales|Solibacteraceae_(Subgroup_3)|Candidatus_Solibacter	Metagen_Pre_postPre:N_loadVH	NA	-0.342188	0.387266	0.376913	ns
Bacteria|Acidobacteria|Acidobacteriia|Solibacterales|Solibacteraceae_(Subgroup_3)|Candidatus_Solibacter	VermicompostYes:Metagen_Pre_postPre:N_loadL	NA	0.48814	0.607949	0.422015	ns
Bacteria|Acidobacteria|Acidobacteriia|Solibacterales|Solibacteraceae_(Subgroup_3)|Candidatus_Solibacter	VermicompostYes:Metagen_Pre_postPre:N_loadM	NA	-0.0372196	0.580513	0.948879	ns
Bacteria|Acidobacteria|Acidobacteriia|Solibacterales|Solibacteraceae_(Subgroup_3)|Candidatus_Solibacter	VermicompostYes:Metagen_Pre_postPre:N_loadN	NA	-0.824144	0.604316	0.172642	ns
Bacteria|Acidobacteria|Acidobacteriia|Solibacterales|Solibacteraceae_(Subgroup_3)|Candidatus_Solibacter	VermicompostYes:Metagen_Pre_postPre:N_loadVH	NA	-0.271776	0.569612	0.633273	ns
Bacteria|Patescibacteria|Saccharimonadia|Saccharimonadales|NA|NA	Model	Conditional R2: 0.848818541081624; Marginal R2: 0.753784132186527	NA	NA	NA	NA
Bacteria|Patescibacteria|Saccharimonadia|Saccharimonadales|NA|NA	Vermicompost	NA	NA	NA	0.627439	ns
Bacteria|Patescibacteria|Saccharimonadia|Saccharimonadales|NA|NA	Metagen_Pre_post	NA	NA	NA	1.26956e-47	***
Bacteria|Patescibacteria|Saccharimonadia|Saccharimonadales|NA|NA	N_load	NA	NA	NA	0.661972	ns
Bacteria|Patescibacteria|Saccharimonadia|Saccharimonadales|NA|NA	Vermicompost:Metagen_Pre_post	NA	NA	NA	0.503731	ns
Bacteria|Patescibacteria|Saccharimonadia|Saccharimonadales|NA|NA	Vermicompost:N_load	NA	NA	NA	0.648333	ns
Bacteria|Patescibacteria|Saccharimonadia|Saccharimonadales|NA|NA	Metagen_Pre_post:N_load	NA	NA	NA	0.54002	ns
Bacteria|Patescibacteria|Saccharimonadia|Saccharimonadales|NA|NA	Vermicompost:Metagen_Pre_post:N_load	NA	NA	NA	0.676164	ns
Bacteria|Patescibacteria|Saccharimonadia|Saccharimonadales|NA|NA	(Intercept)	NA	-3.42322	0.133713	1.47529e-144	***
Bacteria|Patescibacteria|Saccharimonadia|Saccharimonadales|NA|NA	VermicompostYes	NA	-0.146547	0.192386	0.446218	ns
Bacteria|Patescibacteria|Saccharimonadia|Saccharimonadales|NA|NA	Metagen_Pre_postPre	NA	-1.15928	0.187878	6.81205e-10	***
Bacteria|Patescibacteria|Saccharimonadia|Saccharimonadales|NA|NA	N_loadL	NA	-0.233854	0.194373	0.22893	ns
Bacteria|Patescibacteria|Saccharimonadia|Saccharimonadales|NA|NA	N_loadM	NA	-0.189008	0.193534	0.328761	ns
Bacteria|Patescibacteria|Saccharimonadia|Saccharimonadales|NA|NA	N_loadN	NA	-0.39949	0.199274	0.0449925	*
Bacteria|Patescibacteria|Saccharimonadia|Saccharimonadales|NA|NA	N_loadVH	NA	-0.0387612	0.189904	0.838267	ns
Bacteria|Patescibacteria|Saccharimonadia|Saccharimonadales|NA|NA	VermicompostYes:Metagen_Pre_postPre	NA	0.234622	0.264242	0.37459	ns
Bacteria|Patescibacteria|Saccharimonadia|Saccharimonadales|NA|NA	VermicompostYes:N_loadL	NA	0.286663	0.274528	0.296392	ns
Bacteria|Patescibacteria|Saccharimonadia|Saccharimonadales|NA|NA	VermicompostYes:N_loadM	NA	0.106187	0.276752	0.701207	ns
Bacteria|Patescibacteria|Saccharimonadia|Saccharimonadales|NA|NA	VermicompostYes:N_loadN	NA	0.225525	0.282552	0.42477	ns
Bacteria|Patescibacteria|Saccharimonadia|Saccharimonadales|NA|NA	VermicompostYes:N_loadVH	NA	-0.19838	0.277107	0.474054	ns
Bacteria|Patescibacteria|Saccharimonadia|Saccharimonadales|NA|NA	Metagen_Pre_postPre:N_loadL	NA	0.3531	0.264344	0.181628	ns
Bacteria|Patescibacteria|Saccharimonadia|Saccharimonadales|NA|NA	Metagen_Pre_postPre:N_loadM	NA	0.288347	0.264697	0.276001	ns
Bacteria|Patescibacteria|Saccharimonadia|Saccharimonadales|NA|NA	Metagen_Pre_postPre:N_loadN	NA	0.421492	0.271733	0.120871	ns
Bacteria|Patescibacteria|Saccharimonadia|Saccharimonadales|NA|NA	Metagen_Pre_postPre:N_loadVH	NA	0.0810572	0.26447	0.759232	ns
Bacteria|Patescibacteria|Saccharimonadia|Saccharimonadales|NA|NA	VermicompostYes:Metagen_Pre_postPre:N_loadL	NA	-0.348482	0.371912	0.348759	ns
Bacteria|Patescibacteria|Saccharimonadia|Saccharimonadales|NA|NA	VermicompostYes:Metagen_Pre_postPre:N_loadM	NA	-0.341064	0.378541	0.36759	ns
Bacteria|Patescibacteria|Saccharimonadia|Saccharimonadales|NA|NA	VermicompostYes:Metagen_Pre_postPre:N_loadN	NA	-0.185232	0.379017	0.625042	ns
Bacteria|Patescibacteria|Saccharimonadia|Saccharimonadales|NA|NA	VermicompostYes:Metagen_Pre_postPre:N_loadVH	NA	0.107349	0.377845	0.776328	ns
Bacteria|Acidobacteria|Acidobacteriia|Subgroup_13|NA|NA	Model	Conditional R2: 0.389485750871958; Marginal R2: 0.301517873992777	NA	NA	NA	NA
Bacteria|Acidobacteria|Acidobacteriia|Subgroup_13|NA|NA	Vermicompost	NA	NA	NA	0.445309	ns
Bacteria|Acidobacteria|Acidobacteriia|Subgroup_13|NA|NA	Metagen_Pre_post	NA	NA	NA	0.451782	ns
Bacteria|Acidobacteria|Acidobacteriia|Subgroup_13|NA|NA	N_load	NA	NA	NA	0.82366	ns
Bacteria|Acidobacteria|Acidobacteriia|Subgroup_13|NA|NA	Vermicompost:Metagen_Pre_post	NA	NA	NA	0.101149	ns
Bacteria|Acidobacteria|Acidobacteriia|Subgroup_13|NA|NA	Vermicompost:N_load	NA	NA	NA	0.157081	ns
Bacteria|Acidobacteria|Acidobacteriia|Subgroup_13|NA|NA	Metagen_Pre_post:N_load	NA	NA	NA	0.130347	ns
Bacteria|Acidobacteria|Acidobacteriia|Subgroup_13|NA|NA	Vermicompost:Metagen_Pre_post:N_load	NA	NA	NA	0.359376	ns
Bacteria|Acidobacteria|Acidobacteriia|Subgroup_13|NA|NA	(Intercept)	NA	-4.33272	0.216863	8.37993e-89	***
Bacteria|Acidobacteria|Acidobacteriia|Subgroup_13|NA|NA	VermicompostYes	NA	0.281908	0.287254	0.326401	ns
Bacteria|Acidobacteria|Acidobacteriia|Subgroup_13|NA|NA	Metagen_Pre_postPre	NA	0.244559	0.273744	0.371651	ns
Bacteria|Acidobacteria|Acidobacteriia|Subgroup_13|NA|NA	N_loadL	NA	0.152561	0.294288	0.604173	ns
Bacteria|Acidobacteria|Acidobacteriia|Subgroup_13|NA|NA	N_loadM	NA	0.00158942	0.303107	0.995816	ns
Bacteria|Acidobacteria|Acidobacteriia|Subgroup_13|NA|NA	N_loadN	NA	0.180617	0.292503	0.536912	ns
Bacteria|Acidobacteria|Acidobacteriia|Subgroup_13|NA|NA	N_loadVH	NA	0.728591	0.273491	0.00772081	**
Bacteria|Acidobacteria|Acidobacteriia|Subgroup_13|NA|NA	VermicompostYes:Metagen_Pre_postPre	NA	-0.260833	0.373965	0.485501	ns
Bacteria|Acidobacteria|Acidobacteriia|Subgroup_13|NA|NA	VermicompostYes:N_loadL	NA	-0.120175	0.398551	0.76301	ns
Bacteria|Acidobacteria|Acidobacteriia|Subgroup_13|NA|NA	VermicompostYes:N_loadM	NA	0.0155565	0.407555	0.969552	ns
Bacteria|Acidobacteria|Acidobacteriia|Subgroup_13|NA|NA	VermicompostYes:N_loadN	NA	-0.183835	0.398422	0.644507	ns
Bacteria|Acidobacteria|Acidobacteriia|Subgroup_13|NA|NA	VermicompostYes:N_loadVH	NA	-0.749973	0.384567	0.0511551	ns
Bacteria|Acidobacteria|Acidobacteriia|Subgroup_13|NA|NA	Metagen_Pre_postPre:N_loadL	NA	0.348564	0.365717	0.34054	ns
Bacteria|Acidobacteria|Acidobacteriia|Subgroup_13|NA|NA	Metagen_Pre_postPre:N_loadM	NA	0.0568823	0.384717	0.882457	ns
Bacteria|Acidobacteria|Acidobacteriia|Subgroup_13|NA|NA	Metagen_Pre_postPre:N_loadN	NA	0.156646	0.369116	0.671287	ns
Bacteria|Acidobacteria|Acidobacteriia|Subgroup_13|NA|NA	Metagen_Pre_postPre:N_loadVH	NA	-0.755873	0.372947	0.0426873	*
Bacteria|Acidobacteria|Acidobacteriia|Subgroup_13|NA|NA	VermicompostYes:Metagen_Pre_postPre:N_loadL	NA	-0.506575	0.517467	0.327604	ns
Bacteria|Acidobacteria|Acidobacteriia|Subgroup_13|NA|NA	VermicompostYes:Metagen_Pre_postPre:N_loadM	NA	0.244609	0.542384	0.651997	ns
Bacteria|Acidobacteria|Acidobacteriia|Subgroup_13|NA|NA	VermicompostYes:Metagen_Pre_postPre:N_loadN	NA	-0.178702	0.517126	0.729668	ns
Bacteria|Acidobacteria|Acidobacteriia|Subgroup_13|NA|NA	VermicompostYes:Metagen_Pre_postPre:N_loadVH	NA	0.535249	0.525254	0.308189	ns
Bacteria|Proteobacteria|Alphaproteobacteria|NA|NA|NA	Model	Conditional R2: 0.676055603719083; Marginal R2: 0.641514949381702	NA	NA	NA	NA
Bacteria|Proteobacteria|Alphaproteobacteria|NA|NA|NA	Vermicompost	NA	NA	NA	0.147519	ns
Bacteria|Proteobacteria|Alphaproteobacteria|NA|NA|NA	Metagen_Pre_post	NA	NA	NA	3.83995e-11	***
Bacteria|Proteobacteria|Alphaproteobacteria|NA|NA|NA	N_load	NA	NA	NA	0.759556	ns
Bacteria|Proteobacteria|Alphaproteobacteria|NA|NA|NA	Vermicompost:Metagen_Pre_post	NA	NA	NA	5.39784e-05	***
Bacteria|Proteobacteria|Alphaproteobacteria|NA|NA|NA	Vermicompost:N_load	NA	NA	NA	0.527107	ns
Bacteria|Proteobacteria|Alphaproteobacteria|NA|NA|NA	Metagen_Pre_post:N_load	NA	NA	NA	0.0697829	ns
Bacteria|Proteobacteria|Alphaproteobacteria|NA|NA|NA	Vermicompost:Metagen_Pre_post:N_load	NA	NA	NA	0.90175	ns
Bacteria|Proteobacteria|Alphaproteobacteria|NA|NA|NA	(Intercept)	NA	-3.84654	0.170214	4.50369e-113	***
Bacteria|Proteobacteria|Alphaproteobacteria|NA|NA|NA	VermicompostYes	NA	0.173229	0.232223	0.455692	ns
Bacteria|Proteobacteria|Alphaproteobacteria|NA|NA|NA	Metagen_Pre_postPre	NA	-1.1827	0.316174	0.000183523	***
Bacteria|Proteobacteria|Alphaproteobacteria|NA|NA|NA	N_loadL	NA	0.183784	0.231861	0.427982	ns
Bacteria|Proteobacteria|Alphaproteobacteria|NA|NA|NA	N_loadM	NA	0.241119	0.231927	0.298511	ns
Bacteria|Proteobacteria|Alphaproteobacteria|NA|NA|NA	N_loadN	NA	-0.0125665	0.240568	0.95834	ns
Bacteria|Proteobacteria|Alphaproteobacteria|NA|NA|NA	N_loadVH	NA	-0.122857	0.246519	0.618225	ns
Bacteria|Proteobacteria|Alphaproteobacteria|NA|NA|NA	VermicompostYes:Metagen_Pre_postPre	NA	0.323193	0.411109	0.43178	ns
Bacteria|Proteobacteria|Alphaproteobacteria|NA|NA|NA	VermicompostYes:N_loadL	NA	-0.563299	0.336741	0.0943671	ns
Bacteria|Proteobacteria|Alphaproteobacteria|NA|NA|NA	VermicompostYes:N_loadM	NA	-0.413982	0.328351	0.207385	ns
Bacteria|Proteobacteria|Alphaproteobacteria|NA|NA|NA	VermicompostYes:N_loadN	NA	-0.357392	0.342015	0.296041	ns
Bacteria|Proteobacteria|Alphaproteobacteria|NA|NA|NA	VermicompostYes:N_loadVH	NA	-0.120257	0.341915	0.725052	ns
Bacteria|Proteobacteria|Alphaproteobacteria|NA|NA|NA	Metagen_Pre_postPre:N_loadL	NA	0.115328	0.421983	0.784623	ns
Bacteria|Proteobacteria|Alphaproteobacteria|NA|NA|NA	Metagen_Pre_postPre:N_loadM	NA	0.0466455	0.423335	0.912262	ns
Bacteria|Proteobacteria|Alphaproteobacteria|NA|NA|NA	Metagen_Pre_postPre:N_loadN	NA	0.55319	0.416815	0.184447	ns
Bacteria|Proteobacteria|Alphaproteobacteria|NA|NA|NA	Metagen_Pre_postPre:N_loadVH	NA	0.172252	0.446283	0.699519	ns
Bacteria|Proteobacteria|Alphaproteobacteria|NA|NA|NA	VermicompostYes:Metagen_Pre_postPre:N_loadL	NA	0.490078	0.565813	0.386409	ns
Bacteria|Proteobacteria|Alphaproteobacteria|NA|NA|NA	VermicompostYes:Metagen_Pre_postPre:N_loadM	NA	0.486111	0.557162	0.382948	ns
Bacteria|Proteobacteria|Alphaproteobacteria|NA|NA|NA	VermicompostYes:Metagen_Pre_postPre:N_loadN	NA	0.436712	0.546116	0.423902	ns
Bacteria|Proteobacteria|Alphaproteobacteria|NA|NA|NA	VermicompostYes:Metagen_Pre_postPre:N_loadVH	NA	0.432571	0.575533	0.452291	ns
Bacteria|Acidobacteria|Acidobacteriia|Acidobacteriales|Acidobacteriaceae_(Subgroup_1)|Occallatibacter	Model	Conditional R2: 0.880254824853015; Marginal R2: 0.858656490520844	NA	NA	NA	NA
Bacteria|Acidobacteria|Acidobacteriia|Acidobacteriales|Acidobacteriaceae_(Subgroup_1)|Occallatibacter	Vermicompost	NA	NA	NA	0.00452396	**
Bacteria|Acidobacteria|Acidobacteriia|Acidobacteriales|Acidobacteriaceae_(Subgroup_1)|Occallatibacter	Metagen_Pre_post	NA	NA	NA	5.94058e-51	***
Bacteria|Acidobacteria|Acidobacteriia|Acidobacteriales|Acidobacteriaceae_(Subgroup_1)|Occallatibacter	N_load	NA	NA	NA	0.976522	ns
Bacteria|Acidobacteria|Acidobacteriia|Acidobacteriales|Acidobacteriaceae_(Subgroup_1)|Occallatibacter	Vermicompost:Metagen_Pre_post	NA	NA	NA	0.0351438	*
Bacteria|Acidobacteria|Acidobacteriia|Acidobacteriales|Acidobacteriaceae_(Subgroup_1)|Occallatibacter	Vermicompost:N_load	NA	NA	NA	0.998709	ns
Bacteria|Acidobacteria|Acidobacteriia|Acidobacteriales|Acidobacteriaceae_(Subgroup_1)|Occallatibacter	Metagen_Pre_post:N_load	NA	NA	NA	0.978836	ns
Bacteria|Acidobacteria|Acidobacteriia|Acidobacteriales|Acidobacteriaceae_(Subgroup_1)|Occallatibacter	Vermicompost:Metagen_Pre_post:N_load	NA	NA	NA	0.907067	ns
Bacteria|Acidobacteria|Acidobacteriia|Acidobacteriales|Acidobacteriaceae_(Subgroup_1)|Occallatibacter	(Intercept)	NA	-5.15359	0.245837	1.41469e-97	***
Bacteria|Acidobacteria|Acidobacteriia|Acidobacteriales|Acidobacteriaceae_(Subgroup_1)|Occallatibacter	VermicompostYes	NA	0.106619	0.337852	0.752322	ns
Bacteria|Acidobacteria|Acidobacteriia|Acidobacteriales|Acidobacteriaceae_(Subgroup_1)|Occallatibacter	Metagen_Pre_postPre	NA	1.57197	0.262822	2.21621e-09	***
Bacteria|Acidobacteria|Acidobacteriia|Acidobacteriales|Acidobacteriaceae_(Subgroup_1)|Occallatibacter	N_loadL	NA	0.0340737	0.346789	0.92173	ns
Bacteria|Acidobacteria|Acidobacteriia|Acidobacteriales|Acidobacteriaceae_(Subgroup_1)|Occallatibacter	N_loadM	NA	0.0927491	0.340338	0.785222	ns
Bacteria|Acidobacteria|Acidobacteriia|Acidobacteriales|Acidobacteriaceae_(Subgroup_1)|Occallatibacter	N_loadN	NA	0.212708	0.332003	0.52173	ns
Bacteria|Acidobacteria|Acidobacteriia|Acidobacteriales|Acidobacteriaceae_(Subgroup_1)|Occallatibacter	N_loadVH	NA	0.203014	0.331844	0.540687	ns
Bacteria|Acidobacteria|Acidobacteriia|Acidobacteriales|Acidobacteriaceae_(Subgroup_1)|Occallatibacter	VermicompostYes:Metagen_Pre_postPre	NA	-0.379986	0.368855	0.302926	ns
Bacteria|Acidobacteria|Acidobacteriia|Acidobacteriales|Acidobacteriaceae_(Subgroup_1)|Occallatibacter	VermicompostYes:N_loadL	NA	0.0441785	0.475146	0.92592	ns
Bacteria|Acidobacteria|Acidobacteriia|Acidobacteriales|Acidobacteriaceae_(Subgroup_1)|Occallatibacter	VermicompostYes:N_loadM	NA	0.0558965	0.466941	0.904715	ns
Bacteria|Acidobacteria|Acidobacteriia|Acidobacteriales|Acidobacteriaceae_(Subgroup_1)|Occallatibacter	VermicompostYes:N_loadN	NA	-0.23	0.469229	0.624016	ns
Bacteria|Acidobacteria|Acidobacteriia|Acidobacteriales|Acidobacteriaceae_(Subgroup_1)|Occallatibacter	VermicompostYes:N_loadVH	NA	-0.180595	0.467032	0.698989	ns
Bacteria|Acidobacteria|Acidobacteriia|Acidobacteriales|Acidobacteriaceae_(Subgroup_1)|Occallatibacter	Metagen_Pre_postPre:N_loadL	NA	0.0332309	0.37716	0.929791	ns
Bacteria|Acidobacteria|Acidobacteriia|Acidobacteriales|Acidobacteriaceae_(Subgroup_1)|Occallatibacter	Metagen_Pre_postPre:N_loadM	NA	-0.073904	0.368487	0.841042	ns
Bacteria|Acidobacteria|Acidobacteriia|Acidobacteriales|Acidobacteriaceae_(Subgroup_1)|Occallatibacter	Metagen_Pre_postPre:N_loadN	NA	-0.165968	0.358269	0.643185	ns
Bacteria|Acidobacteria|Acidobacteriia|Acidobacteriales|Acidobacteriaceae_(Subgroup_1)|Occallatibacter	Metagen_Pre_postPre:N_loadVH	NA	-0.170304	0.357987	0.634269	ns
Bacteria|Acidobacteria|Acidobacteriia|Acidobacteriales|Acidobacteriaceae_(Subgroup_1)|Occallatibacter	VermicompostYes:Metagen_Pre_postPre:N_loadL	NA	-0.128867	0.524388	0.805878	ns
Bacteria|Acidobacteria|Acidobacteriia|Acidobacteriales|Acidobacteriaceae_(Subgroup_1)|Occallatibacter	VermicompostYes:Metagen_Pre_postPre:N_loadM	NA	-0.139933	0.514814	0.785765	ns
Bacteria|Acidobacteria|Acidobacteriia|Acidobacteriales|Acidobacteriaceae_(Subgroup_1)|Occallatibacter	VermicompostYes:Metagen_Pre_postPre:N_loadN	NA	0.286543	0.512917	0.576398	ns
Bacteria|Acidobacteria|Acidobacteriia|Acidobacteriales|Acidobacteriaceae_(Subgroup_1)|Occallatibacter	VermicompostYes:Metagen_Pre_postPre:N_loadVH	NA	0.150636	0.511768	0.768495	ns
Bacteria|Proteobacteria|Alphaproteobacteria|Micropepsales|Micropepsaceae|NA	Model	Conditional R2: 0.509211553116001; Marginal R2: 0.493523216466691	NA	NA	NA	NA
Bacteria|Proteobacteria|Alphaproteobacteria|Micropepsales|Micropepsaceae|NA	Vermicompost	NA	NA	NA	0.0410467	*
Bacteria|Proteobacteria|Alphaproteobacteria|Micropepsales|Micropepsaceae|NA	Metagen_Pre_post	NA	NA	NA	0.00056368	***
Bacteria|Proteobacteria|Alphaproteobacteria|Micropepsales|Micropepsaceae|NA	N_load	NA	NA	NA	0.0778305	ns
Bacteria|Proteobacteria|Alphaproteobacteria|Micropepsales|Micropepsaceae|NA	Vermicompost:Metagen_Pre_post	NA	NA	NA	0.0140118	*
Bacteria|Proteobacteria|Alphaproteobacteria|Micropepsales|Micropepsaceae|NA	Vermicompost:N_load	NA	NA	NA	0.197982	ns
Bacteria|Proteobacteria|Alphaproteobacteria|Micropepsales|Micropepsaceae|NA	Metagen_Pre_post:N_load	NA	NA	NA	0.134473	ns
Bacteria|Proteobacteria|Alphaproteobacteria|Micropepsales|Micropepsaceae|NA	Vermicompost:Metagen_Pre_post:N_load	NA	NA	NA	0.0103517	*
Bacteria|Proteobacteria|Alphaproteobacteria|Micropepsales|Micropepsaceae|NA	(Intercept)	NA	-4.45602	0.188836	4.11463e-123	***
Bacteria|Proteobacteria|Alphaproteobacteria|Micropepsales|Micropepsaceae|NA	VermicompostYes	NA	0.199105	0.252991	0.431278	ns
Bacteria|Proteobacteria|Alphaproteobacteria|Micropepsales|Micropepsaceae|NA	Metagen_Pre_postPre	NA	0.427712	0.238732	0.0731976	ns
Bacteria|Proteobacteria|Alphaproteobacteria|Micropepsales|Micropepsaceae|NA	N_loadL	NA	-0.0525851	0.267315	0.84405	ns
Bacteria|Proteobacteria|Alphaproteobacteria|Micropepsales|Micropepsaceae|NA	N_loadM	NA	-0.0672844	0.268219	0.801925	ns
Bacteria|Proteobacteria|Alphaproteobacteria|Micropepsales|Micropepsaceae|NA	N_loadN	NA	-0.0911555	0.270778	0.736386	ns
Bacteria|Proteobacteria|Alphaproteobacteria|Micropepsales|Micropepsaceae|NA	N_loadVH	NA	-0.179632	0.27624	0.515514	ns
Bacteria|Proteobacteria|Alphaproteobacteria|Micropepsales|Micropepsaceae|NA	VermicompostYes:Metagen_Pre_postPre	NA	0.235812	0.317304	0.457378	ns
Bacteria|Proteobacteria|Alphaproteobacteria|Micropepsales|Micropepsaceae|NA	VermicompostYes:N_loadL	NA	0.177013	0.358188	0.621173	ns
Bacteria|Proteobacteria|Alphaproteobacteria|Micropepsales|Micropepsaceae|NA	VermicompostYes:N_loadM	NA	0.413538	0.34987	0.237215	ns
Bacteria|Proteobacteria|Alphaproteobacteria|Micropepsales|Micropepsaceae|NA	VermicompostYes:N_loadN	NA	-0.0618001	0.368534	0.866826	ns
Bacteria|Proteobacteria|Alphaproteobacteria|Micropepsales|Micropepsaceae|NA	VermicompostYes:N_loadVH	NA	0.264712	0.365532	0.468954	ns
Bacteria|Proteobacteria|Alphaproteobacteria|Micropepsales|Micropepsaceae|NA	Metagen_Pre_postPre:N_loadL	NA	0.0366454	0.340821	0.914376	ns
Bacteria|Proteobacteria|Alphaproteobacteria|Micropepsales|Micropepsaceae|NA	Metagen_Pre_postPre:N_loadM	NA	0.0181126	0.342278	0.957797	ns
Bacteria|Proteobacteria|Alphaproteobacteria|Micropepsales|Micropepsaceae|NA	Metagen_Pre_postPre:N_loadN	NA	-0.416144	0.363466	0.252237	ns
Bacteria|Proteobacteria|Alphaproteobacteria|Micropepsales|Micropepsaceae|NA	Metagen_Pre_postPre:N_loadVH	NA	0.478382	0.342231	0.162163	ns
Bacteria|Proteobacteria|Alphaproteobacteria|Micropepsales|Micropepsaceae|NA	VermicompostYes:Metagen_Pre_postPre:N_loadL	NA	-0.909239	0.464808	0.0504463	ns
Bacteria|Proteobacteria|Alphaproteobacteria|Micropepsales|Micropepsaceae|NA	VermicompostYes:Metagen_Pre_postPre:N_loadM	NA	-0.973317	0.456323	0.0329285	*
Bacteria|Proteobacteria|Alphaproteobacteria|Micropepsales|Micropepsaceae|NA	VermicompostYes:Metagen_Pre_postPre:N_loadN	NA	0.111168	0.482047	0.817613	ns
Bacteria|Proteobacteria|Alphaproteobacteria|Micropepsales|Micropepsaceae|NA	VermicompostYes:Metagen_Pre_postPre:N_loadVH	NA	-1.24297	0.467955	0.00790332	**
Bacteria|Acidobacteria|Subgroup_6|NA|NA|NA	Model	Conditional R2: 0.867032234622335; Marginal R2: 0.854090352331753	NA	NA	NA	NA
Bacteria|Acidobacteria|Subgroup_6|NA|NA|NA	Vermicompost	NA	NA	NA	0.120496	ns
Bacteria|Acidobacteria|Subgroup_6|NA|NA|NA	Metagen_Pre_post	NA	NA	NA	4.5498e-50	***
Bacteria|Acidobacteria|Subgroup_6|NA|NA|NA	N_load	NA	NA	NA	0.541681	ns
Bacteria|Acidobacteria|Subgroup_6|NA|NA|NA	Vermicompost:Metagen_Pre_post	NA	NA	NA	1.75762e-05	***
Bacteria|Acidobacteria|Subgroup_6|NA|NA|NA	Vermicompost:N_load	NA	NA	NA	0.479053	ns
Bacteria|Acidobacteria|Subgroup_6|NA|NA|NA	Metagen_Pre_post:N_load	NA	NA	NA	0.874668	ns
Bacteria|Acidobacteria|Subgroup_6|NA|NA|NA	Vermicompost:Metagen_Pre_post:N_load	NA	NA	NA	0.844386	ns
Bacteria|Acidobacteria|Subgroup_6|NA|NA|NA	(Intercept)	NA	-3.77157	0.107672	8.31395e-269	***
Bacteria|Acidobacteria|Subgroup_6|NA|NA|NA	VermicompostYes	NA	-0.0696696	0.154229	0.651464	ns
Bacteria|Acidobacteria|Subgroup_6|NA|NA|NA	Metagen_Pre_postPre	NA	-1.25467	0.207929	1.59817e-09	***
Bacteria|Acidobacteria|Subgroup_6|NA|NA|NA	N_loadL	NA	0.146141	0.148618	0.325442	ns
Bacteria|Acidobacteria|Subgroup_6|NA|NA|NA	N_loadM	NA	-0.0832308	0.154683	0.590526	ns
Bacteria|Acidobacteria|Subgroup_6|NA|NA|NA	N_loadN	NA	0.135367	0.153763	0.378662	ns
Bacteria|Acidobacteria|Subgroup_6|NA|NA|NA	N_loadVH	NA	0.0445131	0.150595	0.767549	ns
Bacteria|Acidobacteria|Subgroup_6|NA|NA|NA	VermicompostYes:Metagen_Pre_postPre	NA	0.450262	0.277278	0.104404	ns
Bacteria|Acidobacteria|Subgroup_6|NA|NA|NA	VermicompostYes:N_loadL	NA	-0.29885	0.219887	0.174113	ns
Bacteria|Acidobacteria|Subgroup_6|NA|NA|NA	VermicompostYes:N_loadM	NA	-0.187705	0.227101	0.408507	ns
Bacteria|Acidobacteria|Subgroup_6|NA|NA|NA	VermicompostYes:N_loadN	NA	-0.350096	0.225002	0.119715	ns
Bacteria|Acidobacteria|Subgroup_6|NA|NA|NA	VermicompostYes:N_loadVH	NA	-0.0967893	0.218407	0.65765	ns
Bacteria|Acidobacteria|Subgroup_6|NA|NA|NA	Metagen_Pre_postPre:N_loadL	NA	-0.0971792	0.290852	0.73829	ns
Bacteria|Acidobacteria|Subgroup_6|NA|NA|NA	Metagen_Pre_postPre:N_loadM	NA	0.208652	0.288832	0.47005	ns
Bacteria|Acidobacteria|Subgroup_6|NA|NA|NA	Metagen_Pre_postPre:N_loadN	NA	-0.170529	0.303227	0.573856	ns
Bacteria|Acidobacteria|Subgroup_6|NA|NA|NA	Metagen_Pre_postPre:N_loadVH	NA	-0.121312	0.296858	0.682794	ns
Bacteria|Acidobacteria|Subgroup_6|NA|NA|NA	VermicompostYes:Metagen_Pre_postPre:N_loadL	NA	0.274644	0.392168	0.483725	ns
Bacteria|Acidobacteria|Subgroup_6|NA|NA|NA	VermicompostYes:Metagen_Pre_postPre:N_loadM	NA	-0.136492	0.398949	0.732254	ns
Bacteria|Acidobacteria|Subgroup_6|NA|NA|NA	VermicompostYes:Metagen_Pre_postPre:N_loadN	NA	0.1956	0.40878	0.632296	ns
Bacteria|Acidobacteria|Subgroup_6|NA|NA|NA	VermicompostYes:Metagen_Pre_postPre:N_loadVH	NA	0.189116	0.394979	0.632082	ns
Bacteria|Gemmatimonadetes|Gemmatimonadetes|Gemmatimonadales|Gemmatimonadaceae|NA	Model	Conditional R2: 0.824199566218987; Marginal R2: 0.743515513100236	NA	NA	NA	NA
Bacteria|Gemmatimonadetes|Gemmatimonadetes|Gemmatimonadales|Gemmatimonadaceae|NA	Vermicompost	NA	NA	NA	0.00097097	***
Bacteria|Gemmatimonadetes|Gemmatimonadetes|Gemmatimonadales|Gemmatimonadaceae|NA	Metagen_Pre_post	NA	NA	NA	9.94639e-28	***
Bacteria|Gemmatimonadetes|Gemmatimonadetes|Gemmatimonadales|Gemmatimonadaceae|NA	N_load	NA	NA	NA	0.422853	ns
Bacteria|Gemmatimonadetes|Gemmatimonadetes|Gemmatimonadales|Gemmatimonadaceae|NA	Vermicompost:Metagen_Pre_post	NA	NA	NA	2.76268e-05	***
Bacteria|Gemmatimonadetes|Gemmatimonadetes|Gemmatimonadales|Gemmatimonadaceae|NA	Vermicompost:N_load	NA	NA	NA	0.20921	ns
Bacteria|Gemmatimonadetes|Gemmatimonadetes|Gemmatimonadales|Gemmatimonadaceae|NA	Metagen_Pre_post:N_load	NA	NA	NA	0.0859274	ns
Bacteria|Gemmatimonadetes|Gemmatimonadetes|Gemmatimonadales|Gemmatimonadaceae|NA	Vermicompost:Metagen_Pre_post:N_load	NA	NA	NA	0.224532	ns
Bacteria|Gemmatimonadetes|Gemmatimonadetes|Gemmatimonadales|Gemmatimonadaceae|NA	(Intercept)	NA	-3.95623	0.112489	5.77273e-271	***
Bacteria|Gemmatimonadetes|Gemmatimonadetes|Gemmatimonadales|Gemmatimonadaceae|NA	VermicompostYes	NA	-0.10919	0.161982	0.500254	ns
Bacteria|Gemmatimonadetes|Gemmatimonadetes|Gemmatimonadales|Gemmatimonadaceae|NA	Metagen_Pre_postPre	NA	-1.01447	0.169076	1.97224e-09	***
Bacteria|Gemmatimonadetes|Gemmatimonadetes|Gemmatimonadales|Gemmatimonadaceae|NA	N_loadL	NA	-0.315456	0.167782	0.0600875	ns
Bacteria|Gemmatimonadetes|Gemmatimonadetes|Gemmatimonadales|Gemmatimonadaceae|NA	N_loadM	NA	0.00351158	0.15913	0.982394	ns
Bacteria|Gemmatimonadetes|Gemmatimonadetes|Gemmatimonadales|Gemmatimonadaceae|NA	N_loadN	NA	-0.340506	0.168342	0.043104	*
Bacteria|Gemmatimonadetes|Gemmatimonadetes|Gemmatimonadales|Gemmatimonadaceae|NA	N_loadVH	NA	0.0183132	0.158752	0.908162	ns
Bacteria|Gemmatimonadetes|Gemmatimonadetes|Gemmatimonadales|Gemmatimonadaceae|NA	VermicompostYes:Metagen_Pre_postPre	NA	0.572894	0.225556	0.0110879	*
Bacteria|Gemmatimonadetes|Gemmatimonadetes|Gemmatimonadales|Gemmatimonadaceae|NA	VermicompostYes:N_loadL	NA	0.37183	0.234295	0.112508	ns
Bacteria|Gemmatimonadetes|Gemmatimonadetes|Gemmatimonadales|Gemmatimonadaceae|NA	VermicompostYes:N_loadM	NA	0.116029	0.227018	0.60928	ns
Bacteria|Gemmatimonadetes|Gemmatimonadetes|Gemmatimonadales|Gemmatimonadaceae|NA	VermicompostYes:N_loadN	NA	0.40521	0.2345	0.0839929	ns
Bacteria|Gemmatimonadetes|Gemmatimonadetes|Gemmatimonadales|Gemmatimonadaceae|NA	VermicompostYes:N_loadVH	NA	0.00572204	0.22838	0.980011	ns
Bacteria|Gemmatimonadetes|Gemmatimonadetes|Gemmatimonadales|Gemmatimonadaceae|NA	Metagen_Pre_postPre:N_loadL	NA	0.521148	0.238091	0.0286073	*
Bacteria|Gemmatimonadetes|Gemmatimonadetes|Gemmatimonadales|Gemmatimonadaceae|NA	Metagen_Pre_postPre:N_loadM	NA	0.0502727	0.237106	0.832087	ns
Bacteria|Gemmatimonadetes|Gemmatimonadetes|Gemmatimonadales|Gemmatimonadaceae|NA	Metagen_Pre_postPre:N_loadN	NA	0.299832	0.247182	0.22513	ns
Bacteria|Gemmatimonadetes|Gemmatimonadetes|Gemmatimonadales|Gemmatimonadaceae|NA	Metagen_Pre_postPre:N_loadVH	NA	0.335494	0.226273	0.138156	ns
Bacteria|Gemmatimonadetes|Gemmatimonadetes|Gemmatimonadales|Gemmatimonadaceae|NA	VermicompostYes:Metagen_Pre_postPre:N_loadL	NA	-0.63643	0.319036	0.0460586	*
Bacteria|Gemmatimonadetes|Gemmatimonadetes|Gemmatimonadales|Gemmatimonadaceae|NA	VermicompostYes:Metagen_Pre_postPre:N_loadM	NA	-0.109722	0.314686	0.727337	ns
Bacteria|Gemmatimonadetes|Gemmatimonadetes|Gemmatimonadales|Gemmatimonadaceae|NA	VermicompostYes:Metagen_Pre_postPre:N_loadN	NA	0.00542413	0.318113	0.986396	ns
Bacteria|Gemmatimonadetes|Gemmatimonadetes|Gemmatimonadales|Gemmatimonadaceae|NA	VermicompostYes:Metagen_Pre_postPre:N_loadVH	NA	-0.0892638	0.304013	0.76905	ns
Bacteria|Actinobacteria|Thermoleophilia|Gaiellales|NA|NA	Model	Conditional R2: 0.799236581292999; Marginal R2: 0.682604161942652	NA	NA	NA	NA
Bacteria|Actinobacteria|Thermoleophilia|Gaiellales|NA|NA	Vermicompost	NA	NA	NA	0.0486792	*
Bacteria|Actinobacteria|Thermoleophilia|Gaiellales|NA|NA	Metagen_Pre_post	NA	NA	NA	2.38189e-26	***
Bacteria|Actinobacteria|Thermoleophilia|Gaiellales|NA|NA	N_load	NA	NA	NA	0.845926	ns
Bacteria|Actinobacteria|Thermoleophilia|Gaiellales|NA|NA	Vermicompost:Metagen_Pre_post	NA	NA	NA	2.18015e-07	***
Bacteria|Actinobacteria|Thermoleophilia|Gaiellales|NA|NA	Vermicompost:N_load	NA	NA	NA	0.0344299	*
Bacteria|Actinobacteria|Thermoleophilia|Gaiellales|NA|NA	Metagen_Pre_post:N_load	NA	NA	NA	0.759982	ns
Bacteria|Actinobacteria|Thermoleophilia|Gaiellales|NA|NA	Vermicompost:Metagen_Pre_post:N_load	NA	NA	NA	0.484545	ns
Bacteria|Actinobacteria|Thermoleophilia|Gaiellales|NA|NA	(Intercept)	NA	-4.72562	0.179247	3.57223e-153	***
Bacteria|Actinobacteria|Thermoleophilia|Gaiellales|NA|NA	VermicompostYes	NA	0.239831	0.24391	0.325472	ns
Bacteria|Actinobacteria|Thermoleophilia|Gaiellales|NA|NA	Metagen_Pre_postPre	NA	0.843599	0.183345	4.20168e-06	***
Bacteria|Actinobacteria|Thermoleophilia|Gaiellales|NA|NA	N_loadL	NA	0.145943	0.24684	0.554355	ns
Bacteria|Actinobacteria|Thermoleophilia|Gaiellales|NA|NA	N_loadM	NA	-0.304398	0.268972	0.257756	ns
Bacteria|Actinobacteria|Thermoleophilia|Gaiellales|NA|NA	N_loadN	NA	-0.33456	0.270574	0.21628	ns
Bacteria|Actinobacteria|Thermoleophilia|Gaiellales|NA|NA	N_loadVH	NA	0.0119012	0.252833	0.962456	ns
Bacteria|Actinobacteria|Thermoleophilia|Gaiellales|NA|NA	VermicompostYes:Metagen_Pre_postPre	NA	-0.577091	0.258502	0.0255857	*
Bacteria|Actinobacteria|Thermoleophilia|Gaiellales|NA|NA	VermicompostYes:N_loadL	NA	-0.253781	0.342766	0.459062	ns
Bacteria|Actinobacteria|Thermoleophilia|Gaiellales|NA|NA	VermicompostYes:N_loadM	NA	0.186532	0.359809	0.604166	ns
Bacteria|Actinobacteria|Thermoleophilia|Gaiellales|NA|NA	VermicompostYes:N_loadN	NA	0.315184	0.358334	0.379085	ns
Bacteria|Actinobacteria|Thermoleophilia|Gaiellales|NA|NA	VermicompostYes:N_loadVH	NA	-0.253474	0.351661	0.471039	ns
Bacteria|Actinobacteria|Thermoleophilia|Gaiellales|NA|NA	Metagen_Pre_postPre:N_loadL	NA	0.0567542	0.250466	0.820739	ns
Bacteria|Actinobacteria|Thermoleophilia|Gaiellales|NA|NA	Metagen_Pre_postPre:N_loadM	NA	0.335974	0.274813	0.221499	ns
Bacteria|Actinobacteria|Thermoleophilia|Gaiellales|NA|NA	Metagen_Pre_postPre:N_loadN	NA	0.0601663	0.282678	0.831449	ns
Bacteria|Actinobacteria|Thermoleophilia|Gaiellales|NA|NA	Metagen_Pre_postPre:N_loadVH	NA	0.0800004	0.257389	0.755941	ns
Bacteria|Actinobacteria|Thermoleophilia|Gaiellales|NA|NA	VermicompostYes:Metagen_Pre_postPre:N_loadL	NA	-0.168089	0.365356	0.645468	ns
Bacteria|Actinobacteria|Thermoleophilia|Gaiellales|NA|NA	VermicompostYes:Metagen_Pre_postPre:N_loadM	NA	-0.42925	0.383854	0.263454	ns
Bacteria|Actinobacteria|Thermoleophilia|Gaiellales|NA|NA	VermicompostYes:Metagen_Pre_postPre:N_loadN	NA	0.196872	0.37895	0.603398	ns
Bacteria|Actinobacteria|Thermoleophilia|Gaiellales|NA|NA	VermicompostYes:Metagen_Pre_postPre:N_loadVH	NA	0.159347	0.370886	0.667459	ns
Bacteria|Acidobacteria|Acidobacteriia|Acidobacteriales|Koribacteraceae|Candidatus_Koribacter	Model	Conditional R2: 0.642824336440093; Marginal R2: 0.592619030325879	NA	NA	NA	NA
Bacteria|Acidobacteria|Acidobacteriia|Acidobacteriales|Koribacteraceae|Candidatus_Koribacter	Vermicompost	NA	NA	NA	0.863557	ns
Bacteria|Acidobacteria|Acidobacteriia|Acidobacteriales|Koribacteraceae|Candidatus_Koribacter	Metagen_Pre_post	NA	NA	NA	7.7985e-13	***
Bacteria|Acidobacteria|Acidobacteriia|Acidobacteriales|Koribacteraceae|Candidatus_Koribacter	N_load	NA	NA	NA	0.352358	ns
Bacteria|Acidobacteria|Acidobacteriia|Acidobacteriales|Koribacteraceae|Candidatus_Koribacter	Vermicompost:Metagen_Pre_post	NA	NA	NA	0.538703	ns
Bacteria|Acidobacteria|Acidobacteriia|Acidobacteriales|Koribacteraceae|Candidatus_Koribacter	Vermicompost:N_load	NA	NA	NA	0.14851	ns
Bacteria|Acidobacteria|Acidobacteriia|Acidobacteriales|Koribacteraceae|Candidatus_Koribacter	Metagen_Pre_post:N_load	NA	NA	NA	0.275489	ns
Bacteria|Acidobacteria|Acidobacteriia|Acidobacteriales|Koribacteraceae|Candidatus_Koribacter	Vermicompost:Metagen_Pre_post:N_load	NA	NA	NA	0.555829	ns
Bacteria|Acidobacteria|Acidobacteriia|Acidobacteriales|Koribacteraceae|Candidatus_Koribacter	(Intercept)	NA	-4.74266	0.299848	2.37859e-56	***
Bacteria|Acidobacteria|Acidobacteriia|Acidobacteriales|Koribacteraceae|Candidatus_Koribacter	VermicompostYes	NA	-0.223509	0.438324	0.610108	ns
Bacteria|Acidobacteria|Acidobacteriia|Acidobacteriales|Koribacteraceae|Candidatus_Koribacter	Metagen_Pre_postPre	NA	1.05847	0.333865	0.00152252	**
Bacteria|Acidobacteria|Acidobacteriia|Acidobacteriales|Koribacteraceae|Candidatus_Koribacter	N_loadL	NA	-0.270793	0.442476	0.540541	ns
Bacteria|Acidobacteria|Acidobacteriia|Acidobacteriales|Koribacteraceae|Candidatus_Koribacter	N_loadM	NA	-0.498918	0.466271	0.284611	ns
Bacteria|Acidobacteria|Acidobacteriia|Acidobacteriales|Koribacteraceae|Candidatus_Koribacter	N_loadN	NA	-0.0255245	0.427586	0.952399	ns
Bacteria|Acidobacteria|Acidobacteriia|Acidobacteriales|Koribacteraceae|Candidatus_Koribacter	N_loadVH	NA	0.0243847	0.416844	0.953352	ns
Bacteria|Acidobacteria|Acidobacteriia|Acidobacteriales|Koribacteraceae|Candidatus_Koribacter	VermicompostYes:Metagen_Pre_postPre	NA	-0.0168683	0.49837	0.972999	ns
Bacteria|Acidobacteria|Acidobacteriia|Acidobacteriales|Koribacteraceae|Candidatus_Koribacter	VermicompostYes:N_loadL	NA	0.135808	0.646097	0.833513	ns
Bacteria|Acidobacteria|Acidobacteriia|Acidobacteriales|Koribacteraceae|Candidatus_Koribacter	VermicompostYes:N_loadM	NA	0.458977	0.654524	0.483154	ns
Bacteria|Acidobacteria|Acidobacteriia|Acidobacteriales|Koribacteraceae|Candidatus_Koribacter	VermicompostYes:N_loadN	NA	0.0774984	0.620174	0.900553	ns
Bacteria|Acidobacteria|Acidobacteriia|Acidobacteriales|Koribacteraceae|Candidatus_Koribacter	VermicompostYes:N_loadVH	NA	0.0804635	0.612681	0.895514	ns
Bacteria|Acidobacteria|Acidobacteriia|Acidobacteriales|Koribacteraceae|Candidatus_Koribacter	Metagen_Pre_postPre:N_loadL	NA	-0.868782	0.550489	0.11452	ns
Bacteria|Acidobacteria|Acidobacteriia|Acidobacteriales|Koribacteraceae|Candidatus_Koribacter	Metagen_Pre_postPre:N_loadM	NA	0.291824	0.523422	0.577165	ns
Bacteria|Acidobacteria|Acidobacteriia|Acidobacteriales|Koribacteraceae|Candidatus_Koribacter	Metagen_Pre_postPre:N_loadN	NA	-0.429379	0.551919	0.436585	ns
Bacteria|Acidobacteria|Acidobacteriia|Acidobacteriales|Koribacteraceae|Candidatus_Koribacter	Metagen_Pre_postPre:N_loadVH	NA	-0.274705	0.47776	0.565302	ns
Bacteria|Acidobacteria|Acidobacteriia|Acidobacteriales|Koribacteraceae|Candidatus_Koribacter	VermicompostYes:Metagen_Pre_postPre:N_loadL	NA	1.05591	0.767528	0.168905	ns
Bacteria|Acidobacteria|Acidobacteriia|Acidobacteriales|Koribacteraceae|Candidatus_Koribacter	VermicompostYes:Metagen_Pre_postPre:N_loadM	NA	0.110019	0.735072	0.881024	ns
Bacteria|Acidobacteria|Acidobacteriia|Acidobacteriales|Koribacteraceae|Candidatus_Koribacter	VermicompostYes:Metagen_Pre_postPre:N_loadN	NA	0.0543615	0.763589	0.943245	ns
Bacteria|Acidobacteria|Acidobacteriia|Acidobacteriales|Koribacteraceae|Candidatus_Koribacter	VermicompostYes:Metagen_Pre_postPre:N_loadVH	NA	-0.218567	0.725609	0.763248	ns
Bacteria|Bacteroidetes|Bacteroidia|Chitinophagales|Chitinophagaceae|NA	Model	Conditional R2: 0.903237665220463; Marginal R2: 0.772771445575637	NA	NA	NA	NA
Bacteria|Bacteroidetes|Bacteroidia|Chitinophagales|Chitinophagaceae|NA	Vermicompost	NA	NA	NA	0.123572	ns
Bacteria|Bacteroidetes|Bacteroidia|Chitinophagales|Chitinophagaceae|NA	Metagen_Pre_post	NA	NA	NA	1.63197e-80	***
Bacteria|Bacteroidetes|Bacteroidia|Chitinophagales|Chitinophagaceae|NA	N_load	NA	NA	NA	0.943689	ns
Bacteria|Bacteroidetes|Bacteroidia|Chitinophagales|Chitinophagaceae|NA	Vermicompost:Metagen_Pre_post	NA	NA	NA	0.504446	ns
Bacteria|Bacteroidetes|Bacteroidia|Chitinophagales|Chitinophagaceae|NA	Vermicompost:N_load	NA	NA	NA	0.0683371	ns
Bacteria|Bacteroidetes|Bacteroidia|Chitinophagales|Chitinophagaceae|NA	Metagen_Pre_post:N_load	NA	NA	NA	0.524342	ns
Bacteria|Bacteroidetes|Bacteroidia|Chitinophagales|Chitinophagaceae|NA	Vermicompost:Metagen_Pre_post:N_load	NA	NA	NA	0.756267	ns
Bacteria|Bacteroidetes|Bacteroidia|Chitinophagales|Chitinophagaceae|NA	(Intercept)	NA	-4.1472	0.114988	7.61496e-285	***
Bacteria|Bacteroidetes|Bacteroidia|Chitinophagales|Chitinophagaceae|NA	VermicompostYes	NA	0.172581	0.160232	0.281451	ns
Bacteria|Bacteroidetes|Bacteroidia|Chitinophagales|Chitinophagaceae|NA	Metagen_Pre_postPre	NA	-0.803583	0.125249	1.40016e-10	***
Bacteria|Bacteroidetes|Bacteroidia|Chitinophagales|Chitinophagaceae|NA	N_loadL	NA	-0.169495	0.165401	0.305482	ns
Bacteria|Bacteroidetes|Bacteroidia|Chitinophagales|Chitinophagaceae|NA	N_loadM	NA	0.108427	0.161055	0.500801	ns
Bacteria|Bacteroidetes|Bacteroidia|Chitinophagales|Chitinophagaceae|NA	N_loadN	NA	-0.0941949	0.164043	0.565827	ns
Bacteria|Bacteroidetes|Bacteroidia|Chitinophagales|Chitinophagaceae|NA	N_loadVH	NA	0.0665733	0.161662	0.680482	ns
Bacteria|Bacteroidetes|Bacteroidia|Chitinophagales|Chitinophagaceae|NA	VermicompostYes:Metagen_Pre_postPre	NA	-0.0747834	0.171669	0.663109	ns
Bacteria|Bacteroidetes|Bacteroidia|Chitinophagales|Chitinophagaceae|NA	VermicompostYes:N_loadL	NA	0.136561	0.228955	0.550872	ns
Bacteria|Bacteroidetes|Bacteroidia|Chitinophagales|Chitinophagaceae|NA	VermicompostYes:N_loadM	NA	-0.357424	0.228073	0.117081	ns
Bacteria|Bacteroidetes|Bacteroidia|Chitinophagales|Chitinophagaceae|NA	VermicompostYes:N_loadN	NA	0.138788	0.227254	0.541388	ns
Bacteria|Bacteroidetes|Bacteroidia|Chitinophagales|Chitinophagaceae|NA	VermicompostYes:N_loadVH	NA	-0.349989	0.228824	0.126138	ns
Bacteria|Bacteroidetes|Bacteroidia|Chitinophagales|Chitinophagaceae|NA	Metagen_Pre_postPre:N_loadL	NA	0.165988	0.179937	0.35628	ns
Bacteria|Bacteroidetes|Bacteroidia|Chitinophagales|Chitinophagaceae|NA	Metagen_Pre_postPre:N_loadM	NA	-0.0476938	0.173025	0.78282	ns
Bacteria|Bacteroidetes|Bacteroidia|Chitinophagales|Chitinophagaceae|NA	Metagen_Pre_postPre:N_loadN	NA	0.0961318	0.177965	0.589079	ns
Bacteria|Bacteroidetes|Bacteroidia|Chitinophagales|Chitinophagaceae|NA	Metagen_Pre_postPre:N_loadVH	NA	0.0733214	0.171831	0.669592	ns
Bacteria|Bacteroidetes|Bacteroidia|Chitinophagales|Chitinophagaceae|NA	VermicompostYes:Metagen_Pre_postPre:N_loadL	NA	0.0796486	0.241679	0.74173	ns
Bacteria|Bacteroidetes|Bacteroidia|Chitinophagales|Chitinophagaceae|NA	VermicompostYes:Metagen_Pre_postPre:N_loadM	NA	0.315854	0.242135	0.192079	ns
Bacteria|Bacteroidetes|Bacteroidia|Chitinophagales|Chitinophagaceae|NA	VermicompostYes:Metagen_Pre_postPre:N_loadN	NA	0.0952521	0.239081	0.690328	ns
Bacteria|Bacteroidetes|Bacteroidia|Chitinophagales|Chitinophagaceae|NA	VermicompostYes:Metagen_Pre_postPre:N_loadVH	NA	0.138438	0.243752	0.570073	ns
Bacteria|Actinobacteria|Acidimicrobiia|NA|NA|NA	Model	Conditional R2: 0.868941182545681; Marginal R2: 0.863059151295317	NA	NA	NA	NA
Bacteria|Actinobacteria|Acidimicrobiia|NA|NA|NA	Vermicompost	NA	NA	NA	0.292703	ns
Bacteria|Actinobacteria|Acidimicrobiia|NA|NA|NA	Metagen_Pre_post	NA	NA	NA	1.66289e-45	***
Bacteria|Actinobacteria|Acidimicrobiia|NA|NA|NA	N_load	NA	NA	NA	0.000265378	***
Bacteria|Actinobacteria|Acidimicrobiia|NA|NA|NA	Vermicompost:Metagen_Pre_post	NA	NA	NA	0.0676219	ns
Bacteria|Actinobacteria|Acidimicrobiia|NA|NA|NA	Vermicompost:N_load	NA	NA	NA	0.045155	*
Bacteria|Actinobacteria|Acidimicrobiia|NA|NA|NA	Metagen_Pre_post:N_load	NA	NA	NA	0.391105	ns
Bacteria|Actinobacteria|Acidimicrobiia|NA|NA|NA	Vermicompost:Metagen_Pre_post:N_load	NA	NA	NA	0.491288	ns
Bacteria|Actinobacteria|Acidimicrobiia|NA|NA|NA	(Intercept)	NA	-5.63331	0.297608	6.62606e-80	***
Bacteria|Actinobacteria|Acidimicrobiia|NA|NA|NA	VermicompostYes	NA	0.333726	0.388818	0.390721	ns
Bacteria|Actinobacteria|Acidimicrobiia|NA|NA|NA	Metagen_Pre_postPre	NA	1.59419	0.325964	1.00474e-06	***
Bacteria|Actinobacteria|Acidimicrobiia|NA|NA|NA	N_loadL	NA	0.617305	0.379864	0.104148	ns
Bacteria|Actinobacteria|Acidimicrobiia|NA|NA|NA	N_loadM	NA	0.000432836	0.415604	0.999169	ns
Bacteria|Actinobacteria|Acidimicrobiia|NA|NA|NA	N_loadN	NA	0.34084	0.390854	0.383188	ns
Bacteria|Actinobacteria|Acidimicrobiia|NA|NA|NA	N_loadVH	NA	-0.098321	0.423848	0.81656	ns
Bacteria|Actinobacteria|Acidimicrobiia|NA|NA|NA	VermicompostYes:Metagen_Pre_postPre	NA	-0.393425	0.435896	0.366756	ns
Bacteria|Actinobacteria|Acidimicrobiia|NA|NA|NA	VermicompostYes:N_loadL	NA	-0.398798	0.512928	0.436868	ns
Bacteria|Actinobacteria|Acidimicrobiia|NA|NA|NA	VermicompostYes:N_loadM	NA	-0.133322	0.557539	0.811008	ns
Bacteria|Actinobacteria|Acidimicrobiia|NA|NA|NA	VermicompostYes:N_loadN	NA	-0.513812	0.541518	0.342703	ns
Bacteria|Actinobacteria|Acidimicrobiia|NA|NA|NA	VermicompostYes:N_loadVH	NA	0.227712	0.550905	0.679356	ns
Bacteria|Actinobacteria|Acidimicrobiia|NA|NA|NA	Metagen_Pre_postPre:N_loadL	NA	-0.119901	0.417031	0.773721	ns
Bacteria|Actinobacteria|Acidimicrobiia|NA|NA|NA	Metagen_Pre_postPre:N_loadM	NA	-0.145472	0.46585	0.754834	ns
Bacteria|Actinobacteria|Acidimicrobiia|NA|NA|NA	Metagen_Pre_postPre:N_loadN	NA	-0.293218	0.441297	0.506405	ns
Bacteria|Actinobacteria|Acidimicrobiia|NA|NA|NA	Metagen_Pre_postPre:N_loadVH	NA	0.370167	0.461078	0.422073	ns
Bacteria|Actinobacteria|Acidimicrobiia|NA|NA|NA	VermicompostYes:Metagen_Pre_postPre:N_loadL	NA	-0.158224	0.57882	0.784579	ns
Bacteria|Actinobacteria|Acidimicrobiia|NA|NA|NA	VermicompostYes:Metagen_Pre_postPre:N_loadM	NA	-0.180169	0.634509	0.776449	ns
Bacteria|Actinobacteria|Acidimicrobiia|NA|NA|NA	VermicompostYes:Metagen_Pre_postPre:N_loadN	NA	0.748716	0.607644	0.217889	ns
Bacteria|Actinobacteria|Acidimicrobiia|NA|NA|NA	VermicompostYes:Metagen_Pre_postPre:N_loadVH	NA	-0.128705	0.607801	0.832299	ns
Bacteria|Proteobacteria|Gammaproteobacteria|Gammaproteobacteria_Incertae_Sedis|Unknown_Family|Acidibacter	Model	Conditional R2: 0.793864014231169; Marginal R2: 0.717667859627487	NA	NA	NA	NA
Bacteria|Proteobacteria|Gammaproteobacteria|Gammaproteobacteria_Incertae_Sedis|Unknown_Family|Acidibacter	Vermicompost	NA	NA	NA	0.37406	ns
Bacteria|Proteobacteria|Gammaproteobacteria|Gammaproteobacteria_Incertae_Sedis|Unknown_Family|Acidibacter	Metagen_Pre_post	NA	NA	NA	1.30409e-26	***
Bacteria|Proteobacteria|Gammaproteobacteria|Gammaproteobacteria_Incertae_Sedis|Unknown_Family|Acidibacter	N_load	NA	NA	NA	0.667041	ns
Bacteria|Proteobacteria|Gammaproteobacteria|Gammaproteobacteria_Incertae_Sedis|Unknown_Family|Acidibacter	Vermicompost:Metagen_Pre_post	NA	NA	NA	0.00410584	**
Bacteria|Proteobacteria|Gammaproteobacteria|Gammaproteobacteria_Incertae_Sedis|Unknown_Family|Acidibacter	Vermicompost:N_load	NA	NA	NA	0.579772	ns
Bacteria|Proteobacteria|Gammaproteobacteria|Gammaproteobacteria_Incertae_Sedis|Unknown_Family|Acidibacter	Metagen_Pre_post:N_load	NA	NA	NA	0.555498	ns
Bacteria|Proteobacteria|Gammaproteobacteria|Gammaproteobacteria_Incertae_Sedis|Unknown_Family|Acidibacter	Vermicompost:Metagen_Pre_post:N_load	NA	NA	NA	0.121785	ns
Bacteria|Proteobacteria|Gammaproteobacteria|Gammaproteobacteria_Incertae_Sedis|Unknown_Family|Acidibacter	(Intercept)	NA	-5.02706	0.238981	3.10813e-98	***
Bacteria|Proteobacteria|Gammaproteobacteria|Gammaproteobacteria_Incertae_Sedis|Unknown_Family|Acidibacter	VermicompostYes	NA	-0.242411	0.352915	0.492157	ns
Bacteria|Proteobacteria|Gammaproteobacteria|Gammaproteobacteria_Incertae_Sedis|Unknown_Family|Acidibacter	Metagen_Pre_postPre	NA	0.854818	0.260224	0.00102007	**
Bacteria|Proteobacteria|Gammaproteobacteria|Gammaproteobacteria_Incertae_Sedis|Unknown_Family|Acidibacter	N_loadL	NA	0.259572	0.321208	0.419027	ns
Bacteria|Proteobacteria|Gammaproteobacteria|Gammaproteobacteria_Incertae_Sedis|Unknown_Family|Acidibacter	N_loadM	NA	0.691309	0.306246	0.0239852	*
Bacteria|Proteobacteria|Gammaproteobacteria|Gammaproteobacteria_Incertae_Sedis|Unknown_Family|Acidibacter	N_loadN	NA	0.0240511	0.335426	0.942838	ns
Bacteria|Proteobacteria|Gammaproteobacteria|Gammaproteobacteria_Incertae_Sedis|Unknown_Family|Acidibacter	N_loadVH	NA	-0.152592	0.347265	0.660363	ns
Bacteria|Proteobacteria|Gammaproteobacteria|Gammaproteobacteria_Incertae_Sedis|Unknown_Family|Acidibacter	VermicompostYes:Metagen_Pre_postPre	NA	0.254589	0.382003	0.505117	ns
Bacteria|Proteobacteria|Gammaproteobacteria|Gammaproteobacteria_Incertae_Sedis|Unknown_Family|Acidibacter	VermicompostYes:N_loadL	NA	-0.367575	0.494826	0.457581	ns
Bacteria|Proteobacteria|Gammaproteobacteria|Gammaproteobacteria_Incertae_Sedis|Unknown_Family|Acidibacter	VermicompostYes:N_loadM	NA	-0.814036	0.487771	0.0951391	ns
Bacteria|Proteobacteria|Gammaproteobacteria|Gammaproteobacteria_Incertae_Sedis|Unknown_Family|Acidibacter	VermicompostYes:N_loadN	NA	-0.0158675	0.497894	0.974576	ns
Bacteria|Proteobacteria|Gammaproteobacteria|Gammaproteobacteria_Incertae_Sedis|Unknown_Family|Acidibacter	VermicompostYes:N_loadVH	NA	0.289412	0.499991	0.5627	ns
Bacteria|Proteobacteria|Gammaproteobacteria|Gammaproteobacteria_Incertae_Sedis|Unknown_Family|Acidibacter	Metagen_Pre_postPre:N_loadL	NA	-0.0022442	0.347048	0.99484	ns
Bacteria|Proteobacteria|Gammaproteobacteria|Gammaproteobacteria_Incertae_Sedis|Unknown_Family|Acidibacter	Metagen_Pre_postPre:N_loadM	NA	-0.803434	0.351218	0.022163	*
Bacteria|Proteobacteria|Gammaproteobacteria|Gammaproteobacteria_Incertae_Sedis|Unknown_Family|Acidibacter	Metagen_Pre_postPre:N_loadN	NA	0.0143255	0.36547	0.968733	ns
Bacteria|Proteobacteria|Gammaproteobacteria|Gammaproteobacteria_Incertae_Sedis|Unknown_Family|Acidibacter	Metagen_Pre_postPre:N_loadVH	NA	0.0439841	0.380902	0.90807	ns
Bacteria|Proteobacteria|Gammaproteobacteria|Gammaproteobacteria_Incertae_Sedis|Unknown_Family|Acidibacter	VermicompostYes:Metagen_Pre_postPre:N_loadL	NA	0.0646558	0.532956	0.903441	ns
Bacteria|Proteobacteria|Gammaproteobacteria|Gammaproteobacteria_Incertae_Sedis|Unknown_Family|Acidibacter	VermicompostYes:Metagen_Pre_postPre:N_loadM	NA	1.13459	0.536894	0.0345794	*
Bacteria|Proteobacteria|Gammaproteobacteria|Gammaproteobacteria_Incertae_Sedis|Unknown_Family|Acidibacter	VermicompostYes:Metagen_Pre_postPre:N_loadN	NA	0.0887678	0.536728	0.868639	ns
Bacteria|Proteobacteria|Gammaproteobacteria|Gammaproteobacteria_Incertae_Sedis|Unknown_Family|Acidibacter	VermicompostYes:Metagen_Pre_postPre:N_loadVH	NA	-0.132789	0.543035	0.80682	ns
Bacteria|Acidobacteria|Blastocatellia_(Subgroup_4)|Pyrinomonadales|Pyrinomonadaceae|RB41	Model	Conditional R2: 0.961326491118818; Marginal R2: 0.896649267821599	NA	NA	NA	NA
Bacteria|Acidobacteria|Blastocatellia_(Subgroup_4)|Pyrinomonadales|Pyrinomonadaceae|RB41	Vermicompost	NA	NA	NA	0.244781	ns
Bacteria|Acidobacteria|Blastocatellia_(Subgroup_4)|Pyrinomonadales|Pyrinomonadaceae|RB41	Metagen_Pre_post	NA	NA	NA	5.94915e-121	***
Bacteria|Acidobacteria|Blastocatellia_(Subgroup_4)|Pyrinomonadales|Pyrinomonadaceae|RB41	N_load	NA	NA	NA	0.437031	ns
Bacteria|Acidobacteria|Blastocatellia_(Subgroup_4)|Pyrinomonadales|Pyrinomonadaceae|RB41	Vermicompost:Metagen_Pre_post	NA	NA	NA	0.0841442	ns
Bacteria|Acidobacteria|Blastocatellia_(Subgroup_4)|Pyrinomonadales|Pyrinomonadaceae|RB41	Vermicompost:N_load	NA	NA	NA	0.6976	ns
Bacteria|Acidobacteria|Blastocatellia_(Subgroup_4)|Pyrinomonadales|Pyrinomonadaceae|RB41	Metagen_Pre_post:N_load	NA	NA	NA	0.310207	ns
Bacteria|Acidobacteria|Blastocatellia_(Subgroup_4)|Pyrinomonadales|Pyrinomonadaceae|RB41	Vermicompost:Metagen_Pre_post:N_load	NA	NA	NA	0.401131	ns
Bacteria|Acidobacteria|Blastocatellia_(Subgroup_4)|Pyrinomonadales|Pyrinomonadaceae|RB41	(Intercept)	NA	-4.01465	0.174398	2.93839e-117	***
Bacteria|Acidobacteria|Blastocatellia_(Subgroup_4)|Pyrinomonadales|Pyrinomonadaceae|RB41	VermicompostYes	NA	0.13271	0.24447	0.587236	ns
Bacteria|Acidobacteria|Blastocatellia_(Subgroup_4)|Pyrinomonadales|Pyrinomonadaceae|RB41	Metagen_Pre_postPre	NA	-1.98224	0.243459	3.88868e-16	***
Bacteria|Acidobacteria|Blastocatellia_(Subgroup_4)|Pyrinomonadales|Pyrinomonadaceae|RB41	N_loadL	NA	-0.0436099	0.247261	0.860002	ns
Bacteria|Acidobacteria|Blastocatellia_(Subgroup_4)|Pyrinomonadales|Pyrinomonadaceae|RB41	N_loadM	NA	0.165147	0.24395	0.498425	ns
Bacteria|Acidobacteria|Blastocatellia_(Subgroup_4)|Pyrinomonadales|Pyrinomonadaceae|RB41	N_loadN	NA	0.119192	0.244751	0.626263	ns
Bacteria|Acidobacteria|Blastocatellia_(Subgroup_4)|Pyrinomonadales|Pyrinomonadaceae|RB41	N_loadVH	NA	-0.15587	0.24925	0.531737	ns
Bacteria|Acidobacteria|Blastocatellia_(Subgroup_4)|Pyrinomonadales|Pyrinomonadaceae|RB41	VermicompostYes:Metagen_Pre_postPre	NA	-0.195198	0.342711	0.56897	ns
Bacteria|Acidobacteria|Blastocatellia_(Subgroup_4)|Pyrinomonadales|Pyrinomonadaceae|RB41	VermicompostYes:N_loadL	NA	-0.603638	0.354467	0.0885781	ns
Bacteria|Acidobacteria|Blastocatellia_(Subgroup_4)|Pyrinomonadales|Pyrinomonadaceae|RB41	VermicompostYes:N_loadM	NA	-0.38595	0.346527	0.265379	ns
Bacteria|Acidobacteria|Blastocatellia_(Subgroup_4)|Pyrinomonadales|Pyrinomonadaceae|RB41	VermicompostYes:N_loadN	NA	-0.359879	0.34714	0.299877	ns
Bacteria|Acidobacteria|Blastocatellia_(Subgroup_4)|Pyrinomonadales|Pyrinomonadaceae|RB41	VermicompostYes:N_loadVH	NA	-0.163253	0.350812	0.641676	ns
Bacteria|Acidobacteria|Blastocatellia_(Subgroup_4)|Pyrinomonadales|Pyrinomonadaceae|RB41	Metagen_Pre_postPre:N_loadL	NA	0.0312757	0.343644	0.927483	ns
Bacteria|Acidobacteria|Blastocatellia_(Subgroup_4)|Pyrinomonadales|Pyrinomonadaceae|RB41	Metagen_Pre_postPre:N_loadM	NA	-0.271681	0.349454	0.436897	ns
Bacteria|Acidobacteria|Blastocatellia_(Subgroup_4)|Pyrinomonadales|Pyrinomonadaceae|RB41	Metagen_Pre_postPre:N_loadN	NA	-0.113279	0.340676	0.739501	ns
Bacteria|Acidobacteria|Blastocatellia_(Subgroup_4)|Pyrinomonadales|Pyrinomonadaceae|RB41	Metagen_Pre_postPre:N_loadVH	NA	0.138877	0.346706	0.688744	ns
Bacteria|Acidobacteria|Blastocatellia_(Subgroup_4)|Pyrinomonadales|Pyrinomonadaceae|RB41	VermicompostYes:Metagen_Pre_postPre:N_loadL	NA	0.871055	0.482603	0.071089	ns
Bacteria|Acidobacteria|Blastocatellia_(Subgroup_4)|Pyrinomonadales|Pyrinomonadaceae|RB41	VermicompostYes:Metagen_Pre_postPre:N_loadM	NA	0.689734	0.485295	0.155239	ns
Bacteria|Acidobacteria|Blastocatellia_(Subgroup_4)|Pyrinomonadales|Pyrinomonadaceae|RB41	VermicompostYes:Metagen_Pre_postPre:N_loadN	NA	0.460022	0.482255	0.340135	ns
Bacteria|Acidobacteria|Blastocatellia_(Subgroup_4)|Pyrinomonadales|Pyrinomonadaceae|RB41	VermicompostYes:Metagen_Pre_postPre:N_loadVH	NA	0.262477	0.486897	0.589831	ns
Bacteria|Actinobacteria|Actinobacteria|Frankiales|Acidothermaceae|Acidothermus	Model	Conditional R2: NA; Marginal R2: 0.761571185536036	NA	NA	NA	NA
Bacteria|Actinobacteria|Actinobacteria|Frankiales|Acidothermaceae|Acidothermus	Vermicompost	NA	NA	NA	0.551273	ns
Bacteria|Actinobacteria|Actinobacteria|Frankiales|Acidothermaceae|Acidothermus	Metagen_Pre_post	NA	NA	NA	1.4557e-31	***
Bacteria|Actinobacteria|Actinobacteria|Frankiales|Acidothermaceae|Acidothermus	N_load	NA	NA	NA	0.411828	ns
Bacteria|Actinobacteria|Actinobacteria|Frankiales|Acidothermaceae|Acidothermus	Vermicompost:Metagen_Pre_post	NA	NA	NA	0.291801	ns
Bacteria|Actinobacteria|Actinobacteria|Frankiales|Acidothermaceae|Acidothermus	Vermicompost:N_load	NA	NA	NA	0.00397927	**
Bacteria|Actinobacteria|Actinobacteria|Frankiales|Acidothermaceae|Acidothermus	Metagen_Pre_post:N_load	NA	NA	NA	0.987272	ns
Bacteria|Actinobacteria|Actinobacteria|Frankiales|Acidothermaceae|Acidothermus	Vermicompost:Metagen_Pre_post:N_load	NA	NA	NA	0.634826	ns
Bacteria|Actinobacteria|Actinobacteria|Frankiales|Acidothermaceae|Acidothermus	(Intercept)	NA	-5.30038	0.227126	1.88061e-120	***
Bacteria|Actinobacteria|Actinobacteria|Frankiales|Acidothermaceae|Acidothermus	VermicompostYes	NA	0.087597	0.314332	0.780493	ns
Bacteria|Actinobacteria|Actinobacteria|Frankiales|Acidothermaceae|Acidothermus	Metagen_Pre_postPre	NA	0.66468	0.281434	0.0181881	*
Bacteria|Actinobacteria|Actinobacteria|Frankiales|Acidothermaceae|Acidothermus	N_loadL	NA	0.306926	0.300272	0.306705	ns
Bacteria|Actinobacteria|Actinobacteria|Frankiales|Acidothermaceae|Acidothermus	N_loadM	NA	0.0783722	0.314968	0.803495	ns
Bacteria|Actinobacteria|Actinobacteria|Frankiales|Acidothermaceae|Acidothermus	N_loadN	NA	0.169773	0.308827	0.582502	ns
Bacteria|Actinobacteria|Actinobacteria|Frankiales|Acidothermaceae|Acidothermus	N_loadVH	NA	0.188576	0.307608	0.53985	ns
Bacteria|Actinobacteria|Actinobacteria|Frankiales|Acidothermaceae|Acidothermus	VermicompostYes:Metagen_Pre_postPre	NA	0.506263	0.377471	0.179856	ns
Bacteria|Actinobacteria|Actinobacteria|Frankiales|Acidothermaceae|Acidothermus	VermicompostYes:N_loadL	NA	-0.343985	0.432051	0.425934	ns
Bacteria|Actinobacteria|Actinobacteria|Frankiales|Acidothermaceae|Acidothermus	VermicompostYes:N_loadM	NA	0.0405501	0.434952	0.925722	ns
Bacteria|Actinobacteria|Actinobacteria|Frankiales|Acidothermaceae|Acidothermus	VermicompostYes:N_loadN	NA	-0.308393	0.44341	0.48674	ns
Bacteria|Actinobacteria|Actinobacteria|Frankiales|Acidothermaceae|Acidothermus	VermicompostYes:N_loadVH	NA	-0.210153	0.436393	0.630112	ns
Bacteria|Actinobacteria|Actinobacteria|Frankiales|Acidothermaceae|Acidothermus	Metagen_Pre_postPre:N_loadL	NA	0.383973	0.36392	0.291379	ns
Bacteria|Actinobacteria|Actinobacteria|Frankiales|Acidothermaceae|Acidothermus	Metagen_Pre_postPre:N_loadM	NA	0.253893	0.383827	0.508306	ns
Bacteria|Actinobacteria|Actinobacteria|Frankiales|Acidothermaceae|Acidothermus	Metagen_Pre_postPre:N_loadN	NA	0.0626272	0.381436	0.869583	ns
Bacteria|Actinobacteria|Actinobacteria|Frankiales|Acidothermaceae|Acidothermus	Metagen_Pre_postPre:N_loadVH	NA	0.225342	0.375804	0.548755	ns
Bacteria|Actinobacteria|Actinobacteria|Frankiales|Acidothermaceae|Acidothermus	VermicompostYes:Metagen_Pre_postPre:N_loadL	NA	-0.78081	0.518403	0.13202	ns
Bacteria|Actinobacteria|Actinobacteria|Frankiales|Acidothermaceae|Acidothermus	VermicompostYes:Metagen_Pre_postPre:N_loadM	NA	-0.384597	0.518904	0.45859	ns
Bacteria|Actinobacteria|Actinobacteria|Frankiales|Acidothermaceae|Acidothermus	VermicompostYes:Metagen_Pre_postPre:N_loadN	NA	-0.206422	0.532298	0.698168	ns
Bacteria|Actinobacteria|Actinobacteria|Frankiales|Acidothermaceae|Acidothermus	VermicompostYes:Metagen_Pre_postPre:N_loadVH	NA	-0.250295	0.519164	0.629727	ns
Bacteria|Proteobacteria|Gammaproteobacteria|Betaproteobacteriales|Burkholderiaceae|NA	Model	Conditional R2: 0.98274840951483; Marginal R2: 0.966118514799329	NA	NA	NA	NA
Bacteria|Proteobacteria|Gammaproteobacteria|Betaproteobacteriales|Burkholderiaceae|NA	Vermicompost	NA	NA	NA	0.394554	ns
Bacteria|Proteobacteria|Gammaproteobacteria|Betaproteobacteriales|Burkholderiaceae|NA	Metagen_Pre_post	NA	NA	NA	0	***
Bacteria|Proteobacteria|Gammaproteobacteria|Betaproteobacteriales|Burkholderiaceae|NA	N_load	NA	NA	NA	0.258962	ns
Bacteria|Proteobacteria|Gammaproteobacteria|Betaproteobacteriales|Burkholderiaceae|NA	Vermicompost:Metagen_Pre_post	NA	NA	NA	0.290552	ns
Bacteria|Proteobacteria|Gammaproteobacteria|Betaproteobacteriales|Burkholderiaceae|NA	Vermicompost:N_load	NA	NA	NA	0.050226	ns
Bacteria|Proteobacteria|Gammaproteobacteria|Betaproteobacteriales|Burkholderiaceae|NA	Metagen_Pre_post:N_load	NA	NA	NA	0.475909	ns
Bacteria|Proteobacteria|Gammaproteobacteria|Betaproteobacteriales|Burkholderiaceae|NA	Vermicompost:Metagen_Pre_post:N_load	NA	NA	NA	0.00107962	**
Bacteria|Proteobacteria|Gammaproteobacteria|Betaproteobacteriales|Burkholderiaceae|NA	(Intercept)	NA	-4.0337	0.0728512	0	***
Bacteria|Proteobacteria|Gammaproteobacteria|Betaproteobacteriales|Burkholderiaceae|NA	VermicompostYes	NA	-0.161359	0.104652	0.123109	ns
Bacteria|Proteobacteria|Gammaproteobacteria|Betaproteobacteriales|Burkholderiaceae|NA	Metagen_Pre_postPre	NA	-1.64828	0.109527	3.50051e-51	***
Bacteria|Proteobacteria|Gammaproteobacteria|Betaproteobacteriales|Burkholderiaceae|NA	N_loadL	NA	0.0348682	0.1027	0.734222	ns
Bacteria|Proteobacteria|Gammaproteobacteria|Betaproteobacteriales|Burkholderiaceae|NA	N_loadM	NA	-0.159869	0.104657	0.126625	ns
Bacteria|Proteobacteria|Gammaproteobacteria|Betaproteobacteriales|Burkholderiaceae|NA	N_loadN	NA	-0.276003	0.105896	0.00915124	**
Bacteria|Proteobacteria|Gammaproteobacteria|Betaproteobacteriales|Burkholderiaceae|NA	N_loadVH	NA	-0.119355	0.104165	0.251866	ns
Bacteria|Proteobacteria|Gammaproteobacteria|Betaproteobacteriales|Burkholderiaceae|NA	VermicompostYes:Metagen_Pre_postPre	NA	0.199057	0.154655	0.198057	ns
Bacteria|Proteobacteria|Gammaproteobacteria|Betaproteobacteriales|Burkholderiaceae|NA	VermicompostYes:N_loadL	NA	-0.0213941	0.147671	0.884809	ns
Bacteria|Proteobacteria|Gammaproteobacteria|Betaproteobacteriales|Burkholderiaceae|NA	VermicompostYes:N_loadM	NA	0.454536	0.147195	0.00201518	**
Bacteria|Proteobacteria|Gammaproteobacteria|Betaproteobacteriales|Burkholderiaceae|NA	VermicompostYes:N_loadN	NA	0.351305	0.149476	0.0187611	*
Bacteria|Proteobacteria|Gammaproteobacteria|Betaproteobacteriales|Burkholderiaceae|NA	VermicompostYes:N_loadVH	NA	0.148832	0.148574	0.31647	ns
Bacteria|Proteobacteria|Gammaproteobacteria|Betaproteobacteriales|Burkholderiaceae|NA	Metagen_Pre_postPre:N_loadL	NA	-0.0548974	0.155261	0.723653	ns
Bacteria|Proteobacteria|Gammaproteobacteria|Betaproteobacteriales|Burkholderiaceae|NA	Metagen_Pre_postPre:N_loadM	NA	0.24192	0.153509	0.11504	ns
Bacteria|Proteobacteria|Gammaproteobacteria|Betaproteobacteriales|Burkholderiaceae|NA	Metagen_Pre_postPre:N_loadN	NA	0.311756	0.155636	0.0451653	*
Bacteria|Proteobacteria|Gammaproteobacteria|Betaproteobacteriales|Burkholderiaceae|NA	Metagen_Pre_postPre:N_loadVH	NA	0.112847	0.155411	0.467766	ns
Bacteria|Proteobacteria|Gammaproteobacteria|Betaproteobacteriales|Burkholderiaceae|NA	VermicompostYes:Metagen_Pre_postPre:N_loadL	NA	0.294383	0.214102	0.169143	ns
Bacteria|Proteobacteria|Gammaproteobacteria|Betaproteobacteriales|Burkholderiaceae|NA	VermicompostYes:Metagen_Pre_postPre:N_loadM	NA	-0.53645	0.216543	0.0132367	*
Bacteria|Proteobacteria|Gammaproteobacteria|Betaproteobacteriales|Burkholderiaceae|NA	VermicompostYes:Metagen_Pre_postPre:N_loadN	NA	-0.348219	0.218217	0.110545	ns
Bacteria|Proteobacteria|Gammaproteobacteria|Betaproteobacteriales|Burkholderiaceae|NA	VermicompostYes:Metagen_Pre_postPre:N_loadVH	NA	-0.0654563	0.217709	0.763674	ns
Bacteria|Verrucomicrobia|Verrucomicrobiae|Pedosphaerales|Pedosphaeraceae|ADurb.Bin063-1	Model	Conditional R2: NA; Marginal R2: 0.393831540985417	NA	NA	NA	NA
Bacteria|Verrucomicrobia|Verrucomicrobiae|Pedosphaerales|Pedosphaeraceae|ADurb.Bin063-1	Vermicompost	NA	NA	NA	0.262192	ns
Bacteria|Verrucomicrobia|Verrucomicrobiae|Pedosphaerales|Pedosphaeraceae|ADurb.Bin063-1	Metagen_Pre_post	NA	NA	NA	0.000332316	***
Bacteria|Verrucomicrobia|Verrucomicrobiae|Pedosphaerales|Pedosphaeraceae|ADurb.Bin063-1	N_load	NA	NA	NA	0.665289	ns
Bacteria|Verrucomicrobia|Verrucomicrobiae|Pedosphaerales|Pedosphaeraceae|ADurb.Bin063-1	Vermicompost:Metagen_Pre_post	NA	NA	NA	0.436861	ns
Bacteria|Verrucomicrobia|Verrucomicrobiae|Pedosphaerales|Pedosphaeraceae|ADurb.Bin063-1	Vermicompost:N_load	NA	NA	NA	0.0438843	*
Bacteria|Verrucomicrobia|Verrucomicrobiae|Pedosphaerales|Pedosphaeraceae|ADurb.Bin063-1	Metagen_Pre_post:N_load	NA	NA	NA	0.970127	ns
Bacteria|Verrucomicrobia|Verrucomicrobiae|Pedosphaerales|Pedosphaeraceae|ADurb.Bin063-1	Vermicompost:Metagen_Pre_post:N_load	NA	NA	NA	0.173503	ns
Bacteria|Verrucomicrobia|Verrucomicrobiae|Pedosphaerales|Pedosphaeraceae|ADurb.Bin063-1	(Intercept)	NA	-4.36358	0.191204	2.79995e-115	***
Bacteria|Verrucomicrobia|Verrucomicrobiae|Pedosphaerales|Pedosphaeraceae|ADurb.Bin063-1	VermicompostYes	NA	-0.0180013	0.271136	0.947066	ns
Bacteria|Verrucomicrobia|Verrucomicrobiae|Pedosphaerales|Pedosphaeraceae|ADurb.Bin063-1	Metagen_Pre_postPre	NA	-0.754602	0.329038	0.0218275	*
Bacteria|Verrucomicrobia|Verrucomicrobiae|Pedosphaerales|Pedosphaeraceae|ADurb.Bin063-1	N_loadL	NA	-0.565688	0.311896	0.0697225	ns
Bacteria|Verrucomicrobia|Verrucomicrobiae|Pedosphaerales|Pedosphaeraceae|ADurb.Bin063-1	N_loadM	NA	-0.315376	0.291638	0.27952	ns
Bacteria|Verrucomicrobia|Verrucomicrobiae|Pedosphaerales|Pedosphaeraceae|ADurb.Bin063-1	N_loadN	NA	-0.211687	0.284059	0.456136	ns
Bacteria|Verrucomicrobia|Verrucomicrobiae|Pedosphaerales|Pedosphaeraceae|ADurb.Bin063-1	N_loadVH	NA	-0.206273	0.283676	0.467137	ns
Bacteria|Verrucomicrobia|Verrucomicrobiae|Pedosphaerales|Pedosphaeraceae|ADurb.Bin063-1	VermicompostYes:Metagen_Pre_postPre	NA	0.547701	0.435942	0.208984	ns
Bacteria|Verrucomicrobia|Verrucomicrobiae|Pedosphaerales|Pedosphaeraceae|ADurb.Bin063-1	VermicompostYes:N_loadL	NA	0.789464	0.405634	0.051625	ns
Bacteria|Verrucomicrobia|Verrucomicrobiae|Pedosphaerales|Pedosphaeraceae|ADurb.Bin063-1	VermicompostYes:N_loadM	NA	0.388717	0.395937	0.326216	ns
Bacteria|Verrucomicrobia|Verrucomicrobiae|Pedosphaerales|Pedosphaeraceae|ADurb.Bin063-1	VermicompostYes:N_loadN	NA	-0.0467535	0.405771	0.90827	ns
Bacteria|Verrucomicrobia|Verrucomicrobiae|Pedosphaerales|Pedosphaeraceae|ADurb.Bin063-1	VermicompostYes:N_loadVH	NA	-0.11638	0.408944	0.775961	ns
Bacteria|Verrucomicrobia|Verrucomicrobiae|Pedosphaerales|Pedosphaeraceae|ADurb.Bin063-1	Metagen_Pre_postPre:N_loadL	NA	0.42785	0.499615	0.3918	ns
Bacteria|Verrucomicrobia|Verrucomicrobiae|Pedosphaerales|Pedosphaeraceae|ADurb.Bin063-1	Metagen_Pre_postPre:N_loadM	NA	0.852558	0.448711	0.0574309	ns
Bacteria|Verrucomicrobia|Verrucomicrobiae|Pedosphaerales|Pedosphaeraceae|ADurb.Bin063-1	Metagen_Pre_postPre:N_loadN	NA	0.69953	0.446068	0.116831	ns
Bacteria|Verrucomicrobia|Verrucomicrobiae|Pedosphaerales|Pedosphaeraceae|ADurb.Bin063-1	Metagen_Pre_postPre:N_loadVH	NA	0.332153	0.465209	0.475236	ns
Bacteria|Verrucomicrobia|Verrucomicrobiae|Pedosphaerales|Pedosphaeraceae|ADurb.Bin063-1	VermicompostYes:Metagen_Pre_postPre:N_loadL	NA	-0.788822	0.642128	0.219279	ns
Bacteria|Verrucomicrobia|Verrucomicrobiae|Pedosphaerales|Pedosphaeraceae|ADurb.Bin063-1	VermicompostYes:Metagen_Pre_postPre:N_loadM	NA	-1.32141	0.617895	0.0324702	*
Bacteria|Verrucomicrobia|Verrucomicrobiae|Pedosphaerales|Pedosphaeraceae|ADurb.Bin063-1	VermicompostYes:Metagen_Pre_postPre:N_loadN	NA	-1.1634	0.642264	0.0700781	ns
Bacteria|Verrucomicrobia|Verrucomicrobiae|Pedosphaerales|Pedosphaeraceae|ADurb.Bin063-1	VermicompostYes:Metagen_Pre_postPre:N_loadVH	NA	-0.290806	0.636866	0.647944	ns
Bacteria|Proteobacteria|Deltaproteobacteria|Myxococcales|Haliangiaceae|Haliangium	Model	Conditional R2: 0.54014160024113; Marginal R2: 0.463676760259368	NA	NA	NA	NA
Bacteria|Proteobacteria|Deltaproteobacteria|Myxococcales|Haliangiaceae|Haliangium	Vermicompost	NA	NA	NA	0.538086	ns
Bacteria|Proteobacteria|Deltaproteobacteria|Myxococcales|Haliangiaceae|Haliangium	Metagen_Pre_post	NA	NA	NA	6.03278e-07	***
Bacteria|Proteobacteria|Deltaproteobacteria|Myxococcales|Haliangiaceae|Haliangium	N_load	NA	NA	NA	0.628435	ns
Bacteria|Proteobacteria|Deltaproteobacteria|Myxococcales|Haliangiaceae|Haliangium	Vermicompost:Metagen_Pre_post	NA	NA	NA	0.0331543	*
Bacteria|Proteobacteria|Deltaproteobacteria|Myxococcales|Haliangiaceae|Haliangium	Vermicompost:N_load	NA	NA	NA	0.407276	ns
Bacteria|Proteobacteria|Deltaproteobacteria|Myxococcales|Haliangiaceae|Haliangium	Metagen_Pre_post:N_load	NA	NA	NA	0.561401	ns
Bacteria|Proteobacteria|Deltaproteobacteria|Myxococcales|Haliangiaceae|Haliangium	Vermicompost:Metagen_Pre_post:N_load	NA	NA	NA	0.0153943	*
Bacteria|Proteobacteria|Deltaproteobacteria|Myxococcales|Haliangiaceae|Haliangium	(Intercept)	NA	-4.71694	0.156879	1.29801e-198	***
Bacteria|Proteobacteria|Deltaproteobacteria|Myxococcales|Haliangiaceae|Haliangium	VermicompostYes	NA	0.409918	0.205275	0.0458334	*
Bacteria|Proteobacteria|Deltaproteobacteria|Myxococcales|Haliangiaceae|Haliangium	Metagen_Pre_postPre	NA	0.0838238	0.201616	0.677585	ns
Bacteria|Proteobacteria|Deltaproteobacteria|Myxococcales|Haliangiaceae|Haliangium	N_loadL	NA	-0.0606334	0.223902	0.786542	ns
Bacteria|Proteobacteria|Deltaproteobacteria|Myxococcales|Haliangiaceae|Haliangium	N_loadM	NA	0.114547	0.216796	0.597247	ns
Bacteria|Proteobacteria|Deltaproteobacteria|Myxococcales|Haliangiaceae|Haliangium	N_loadN	NA	0.186945	0.213324	0.380844	ns
Bacteria|Proteobacteria|Deltaproteobacteria|Myxococcales|Haliangiaceae|Haliangium	N_loadVH	NA	0.447629	0.205894	0.0297	*
Bacteria|Proteobacteria|Deltaproteobacteria|Myxococcales|Haliangiaceae|Haliangium	VermicompostYes:Metagen_Pre_postPre	NA	-0.830307	0.289881	0.00417923	**
Bacteria|Proteobacteria|Deltaproteobacteria|Myxococcales|Haliangiaceae|Haliangium	VermicompostYes:N_loadL	NA	-0.237076	0.300147	0.429605	ns
Bacteria|Proteobacteria|Deltaproteobacteria|Myxococcales|Haliangiaceae|Haliangium	VermicompostYes:N_loadM	NA	-0.207057	0.289103	0.473866	ns
Bacteria|Proteobacteria|Deltaproteobacteria|Myxococcales|Haliangiaceae|Haliangium	VermicompostYes:N_loadN	NA	-0.533922	0.293916	0.0692812	ns
Bacteria|Proteobacteria|Deltaproteobacteria|Myxococcales|Haliangiaceae|Haliangium	VermicompostYes:N_loadVH	NA	-0.702557	0.285096	0.0137289	*
Bacteria|Proteobacteria|Deltaproteobacteria|Myxococcales|Haliangiaceae|Haliangium	Metagen_Pre_postPre:N_loadL	NA	-0.200657	0.301088	0.50513	ns
Bacteria|Proteobacteria|Deltaproteobacteria|Myxococcales|Haliangiaceae|Haliangium	Metagen_Pre_postPre:N_loadM	NA	-0.213479	0.285958	0.455343	ns
Bacteria|Proteobacteria|Deltaproteobacteria|Myxococcales|Haliangiaceae|Haliangium	Metagen_Pre_postPre:N_loadN	NA	-0.248972	0.281647	0.376704	ns
Bacteria|Proteobacteria|Deltaproteobacteria|Myxococcales|Haliangiaceae|Haliangium	Metagen_Pre_postPre:N_loadVH	NA	-0.734251	0.284962	0.00997583	**
Bacteria|Proteobacteria|Deltaproteobacteria|Myxococcales|Haliangiaceae|Haliangium	VermicompostYes:Metagen_Pre_postPre:N_loadL	NA	0.792783	0.417763	0.0577377	ns
Bacteria|Proteobacteria|Deltaproteobacteria|Myxococcales|Haliangiaceae|Haliangium	VermicompostYes:Metagen_Pre_postPre:N_loadM	NA	0.16827	0.416786	0.686409	ns
Bacteria|Proteobacteria|Deltaproteobacteria|Myxococcales|Haliangiaceae|Haliangium	VermicompostYes:Metagen_Pre_postPre:N_loadN	NA	0.478069	0.418366	0.253161	ns
Bacteria|Proteobacteria|Deltaproteobacteria|Myxococcales|Haliangiaceae|Haliangium	VermicompostYes:Metagen_Pre_postPre:N_loadVH	NA	1.26561	0.406115	0.00183083	**
Bacteria|Proteobacteria|Gammaproteobacteria|NA|NA|NA	Model	Conditional R2: NA; Marginal R2: 0.235696993286663	NA	NA	NA	NA
Bacteria|Proteobacteria|Gammaproteobacteria|NA|NA|NA	Vermicompost	NA	NA	NA	0.260515	ns
Bacteria|Proteobacteria|Gammaproteobacteria|NA|NA|NA	Metagen_Pre_post	NA	NA	NA	0.671411	ns
Bacteria|Proteobacteria|Gammaproteobacteria|NA|NA|NA	N_load	NA	NA	NA	0.587736	ns
Bacteria|Proteobacteria|Gammaproteobacteria|NA|NA|NA	Vermicompost:Metagen_Pre_post	NA	NA	NA	0.0189719	*
Bacteria|Proteobacteria|Gammaproteobacteria|NA|NA|NA	Vermicompost:N_load	NA	NA	NA	0.757326	ns
Bacteria|Proteobacteria|Gammaproteobacteria|NA|NA|NA	Metagen_Pre_post:N_load	NA	NA	NA	0.828544	ns
Bacteria|Proteobacteria|Gammaproteobacteria|NA|NA|NA	Vermicompost:Metagen_Pre_post:N_load	NA	NA	NA	0.47218	ns
Bacteria|Proteobacteria|Gammaproteobacteria|NA|NA|NA	(Intercept)	NA	-4.65964	0.223899	3.41615e-96	***
Bacteria|Proteobacteria|Gammaproteobacteria|NA|NA|NA	VermicompostYes	NA	-0.129458	0.325563	0.690892	ns
Bacteria|Proteobacteria|Gammaproteobacteria|NA|NA|NA	Metagen_Pre_postPre	NA	-0.443279	0.351857	0.207732	ns
Bacteria|Proteobacteria|Gammaproteobacteria|NA|NA|NA	N_loadL	NA	0.0503311	0.312467	0.872033	ns
Bacteria|Proteobacteria|Gammaproteobacteria|NA|NA|NA	N_loadM	NA	-0.0403348	0.318894	0.899349	ns
Bacteria|Proteobacteria|Gammaproteobacteria|NA|NA|NA	N_loadN	NA	0.170294	0.304507	0.575994	ns
Bacteria|Proteobacteria|Gammaproteobacteria|NA|NA|NA	N_loadVH	NA	0.0645748	0.31149	0.835768	ns
Bacteria|Proteobacteria|Gammaproteobacteria|NA|NA|NA	VermicompostYes:Metagen_Pre_postPre	NA	0.453625	0.485196	0.349824	ns
Bacteria|Proteobacteria|Gammaproteobacteria|NA|NA|NA	VermicompostYes:N_loadL	NA	0.0905419	0.450682	0.840777	ns
Bacteria|Proteobacteria|Gammaproteobacteria|NA|NA|NA	VermicompostYes:N_loadM	NA	0.16167	0.456127	0.723009	ns
Bacteria|Proteobacteria|Gammaproteobacteria|NA|NA|NA	VermicompostYes:N_loadN	NA	-0.160884	0.452084	0.721937	ns
Bacteria|Proteobacteria|Gammaproteobacteria|NA|NA|NA	VermicompostYes:N_loadVH	NA	-0.00792071	0.454295	0.986089	ns
Bacteria|Proteobacteria|Gammaproteobacteria|NA|NA|NA	Metagen_Pre_postPre:N_loadL	NA	0.577632	0.462363	0.211554	ns
Bacteria|Proteobacteria|Gammaproteobacteria|NA|NA|NA	Metagen_Pre_postPre:N_loadM	NA	0.252963	0.486683	0.603225	ns
Bacteria|Proteobacteria|Gammaproteobacteria|NA|NA|NA	Metagen_Pre_postPre:N_loadN	NA	-0.198601	0.492123	0.686537	ns
Bacteria|Proteobacteria|Gammaproteobacteria|NA|NA|NA	Metagen_Pre_postPre:N_loadVH	NA	-0.0550276	0.494026	0.91131	ns
Bacteria|Proteobacteria|Gammaproteobacteria|NA|NA|NA	VermicompostYes:Metagen_Pre_postPre:N_loadL	NA	-0.580679	0.651073	0.372457	ns
Bacteria|Proteobacteria|Gammaproteobacteria|NA|NA|NA	VermicompostYes:Metagen_Pre_postPre:N_loadM	NA	0.0543609	0.660628	0.934419	ns
Bacteria|Proteobacteria|Gammaproteobacteria|NA|NA|NA	VermicompostYes:Metagen_Pre_postPre:N_loadN	NA	0.591332	0.669371	0.377013	ns
Bacteria|Proteobacteria|Gammaproteobacteria|NA|NA|NA	VermicompostYes:Metagen_Pre_postPre:N_loadVH	NA	0.157152	0.676124	0.816203	ns
Bacteria|Proteobacteria|Alphaproteobacteria|Sphingomonadales|Sphingomonadaceae|Sphingomonas	Model	Conditional R2: 0.538950985362286; Marginal R2: 0.442958770854939	NA	NA	NA	NA
Bacteria|Proteobacteria|Alphaproteobacteria|Sphingomonadales|Sphingomonadaceae|Sphingomonas	Vermicompost	NA	NA	NA	0.392368	ns
Bacteria|Proteobacteria|Alphaproteobacteria|Sphingomonadales|Sphingomonadaceae|Sphingomonas	Metagen_Pre_post	NA	NA	NA	5.43471e-05	***
Bacteria|Proteobacteria|Alphaproteobacteria|Sphingomonadales|Sphingomonadaceae|Sphingomonas	N_load	NA	NA	NA	0.235211	ns
Bacteria|Proteobacteria|Alphaproteobacteria|Sphingomonadales|Sphingomonadaceae|Sphingomonas	Vermicompost:Metagen_Pre_post	NA	NA	NA	0.0831704	ns
Bacteria|Proteobacteria|Alphaproteobacteria|Sphingomonadales|Sphingomonadaceae|Sphingomonas	Vermicompost:N_load	NA	NA	NA	0.259714	ns
Bacteria|Proteobacteria|Alphaproteobacteria|Sphingomonadales|Sphingomonadaceae|Sphingomonas	Metagen_Pre_post:N_load	NA	NA	NA	0.761104	ns
Bacteria|Proteobacteria|Alphaproteobacteria|Sphingomonadales|Sphingomonadaceae|Sphingomonas	Vermicompost:Metagen_Pre_post:N_load	NA	NA	NA	0.0913325	ns
Bacteria|Proteobacteria|Alphaproteobacteria|Sphingomonadales|Sphingomonadaceae|Sphingomonas	(Intercept)	NA	-4.63204	0.222989	7.68014e-96	***
Bacteria|Proteobacteria|Alphaproteobacteria|Sphingomonadales|Sphingomonadaceae|Sphingomonas	VermicompostYes	NA	-0.715097	0.3641	0.0495288	*
Bacteria|Proteobacteria|Alphaproteobacteria|Sphingomonadales|Sphingomonadaceae|Sphingomonas	Metagen_Pre_postPre	NA	-0.0220479	0.28156	0.937585	ns
Bacteria|Proteobacteria|Alphaproteobacteria|Sphingomonadales|Sphingomonadaceae|Sphingomonas	N_loadL	NA	-0.443876	0.342017	0.19435	ns
Bacteria|Proteobacteria|Alphaproteobacteria|Sphingomonadales|Sphingomonadaceae|Sphingomonas	N_loadM	NA	-0.600451	0.355711	0.0914053	ns
Bacteria|Proteobacteria|Alphaproteobacteria|Sphingomonadales|Sphingomonadaceae|Sphingomonas	N_loadN	NA	-0.216604	0.325706	0.506033	ns
Bacteria|Proteobacteria|Alphaproteobacteria|Sphingomonadales|Sphingomonadaceae|Sphingomonas	N_loadVH	NA	-0.251787	0.331751	0.447875	ns
Bacteria|Proteobacteria|Alphaproteobacteria|Sphingomonadales|Sphingomonadaceae|Sphingomonas	VermicompostYes:Metagen_Pre_postPre	NA	0.621062	0.443495	0.161399	ns
Bacteria|Proteobacteria|Alphaproteobacteria|Sphingomonadales|Sphingomonadaceae|Sphingomonas	VermicompostYes:N_loadL	NA	0.394745	0.536084	0.461518	ns
Bacteria|Proteobacteria|Alphaproteobacteria|Sphingomonadales|Sphingomonadaceae|Sphingomonas	VermicompostYes:N_loadM	NA	0.76522	0.533899	0.151781	ns
Bacteria|Proteobacteria|Alphaproteobacteria|Sphingomonadales|Sphingomonadaceae|Sphingomonas	VermicompostYes:N_loadN	NA	0.5653	0.50532	0.263269	ns
Bacteria|Proteobacteria|Alphaproteobacteria|Sphingomonadales|Sphingomonadaceae|Sphingomonas	VermicompostYes:N_loadVH	NA	0.382823	0.519718	0.461368	ns
Bacteria|Proteobacteria|Alphaproteobacteria|Sphingomonadales|Sphingomonadaceae|Sphingomonas	Metagen_Pre_postPre:N_loadL	NA	-0.465991	0.480502	0.332146	ns
Bacteria|Proteobacteria|Alphaproteobacteria|Sphingomonadales|Sphingomonadaceae|Sphingomonas	Metagen_Pre_postPre:N_loadM	NA	0.620965	0.434853	0.153295	ns
Bacteria|Proteobacteria|Alphaproteobacteria|Sphingomonadales|Sphingomonadaceae|Sphingomonas	Metagen_Pre_postPre:N_loadN	NA	0.697416	0.391417	0.0747864	ns
Bacteria|Proteobacteria|Alphaproteobacteria|Sphingomonadales|Sphingomonadaceae|Sphingomonas	Metagen_Pre_postPre:N_loadVH	NA	0.334698	0.42929	0.435594	ns
Bacteria|Proteobacteria|Alphaproteobacteria|Sphingomonadales|Sphingomonadaceae|Sphingomonas	VermicompostYes:Metagen_Pre_postPre:N_loadL	NA	0.798216	0.676005	0.237689	ns
Bacteria|Proteobacteria|Alphaproteobacteria|Sphingomonadales|Sphingomonadaceae|Sphingomonas	VermicompostYes:Metagen_Pre_postPre:N_loadM	NA	-0.778812	0.643409	0.226107	ns
Bacteria|Proteobacteria|Alphaproteobacteria|Sphingomonadales|Sphingomonadaceae|Sphingomonas	VermicompostYes:Metagen_Pre_postPre:N_loadN	NA	-0.882477	0.619758	0.154474	ns
Bacteria|Proteobacteria|Alphaproteobacteria|Sphingomonadales|Sphingomonadaceae|Sphingomonas	VermicompostYes:Metagen_Pre_postPre:N_loadVH	NA	-0.19847	0.630099	0.752775	ns
Bacteria|Acidobacteria|Acidobacteriia|Solibacterales|Solibacteraceae_(Subgroup_3)|Bryobacter	Model	Conditional R2: NA; Marginal R2: 0.34318638294301	NA	NA	NA	NA
Bacteria|Acidobacteria|Acidobacteriia|Solibacterales|Solibacteraceae_(Subgroup_3)|Bryobacter	Vermicompost	NA	NA	NA	0.405304	ns
Bacteria|Acidobacteria|Acidobacteriia|Solibacterales|Solibacteraceae_(Subgroup_3)|Bryobacter	Metagen_Pre_post	NA	NA	NA	0.150542	ns
Bacteria|Acidobacteria|Acidobacteriia|Solibacterales|Solibacteraceae_(Subgroup_3)|Bryobacter	N_load	NA	NA	NA	0.0844072	ns
Bacteria|Acidobacteria|Acidobacteriia|Solibacterales|Solibacteraceae_(Subgroup_3)|Bryobacter	Vermicompost:Metagen_Pre_post	NA	NA	NA	0.212358	ns
Bacteria|Acidobacteria|Acidobacteriia|Solibacterales|Solibacteraceae_(Subgroup_3)|Bryobacter	Vermicompost:N_load	NA	NA	NA	0.491377	ns
Bacteria|Acidobacteria|Acidobacteriia|Solibacterales|Solibacteraceae_(Subgroup_3)|Bryobacter	Metagen_Pre_post:N_load	NA	NA	NA	0.0643889	ns
Bacteria|Acidobacteria|Acidobacteriia|Solibacterales|Solibacteraceae_(Subgroup_3)|Bryobacter	Vermicompost:Metagen_Pre_post:N_load	NA	NA	NA	0.210909	ns
Bacteria|Acidobacteria|Acidobacteriia|Solibacterales|Solibacteraceae_(Subgroup_3)|Bryobacter	(Intercept)	NA	-4.89042	0.192466	1.99372e-142	***
Bacteria|Acidobacteria|Acidobacteriia|Solibacterales|Solibacteraceae_(Subgroup_3)|Bryobacter	VermicompostYes	NA	-0.0245017	0.273341	0.928575	ns
Bacteria|Acidobacteria|Acidobacteriia|Solibacterales|Solibacteraceae_(Subgroup_3)|Bryobacter	Metagen_Pre_postPre	NA	0.0223704	0.270389	0.934063	ns
Bacteria|Acidobacteria|Acidobacteriia|Solibacterales|Solibacteraceae_(Subgroup_3)|Bryobacter	N_loadL	NA	0.280119	0.255717	0.273329	ns
Bacteria|Acidobacteria|Acidobacteriia|Solibacterales|Solibacteraceae_(Subgroup_3)|Bryobacter	N_loadM	NA	-0.253829	0.289118	0.379975	ns
Bacteria|Acidobacteria|Acidobacteriia|Solibacterales|Solibacteraceae_(Subgroup_3)|Bryobacter	N_loadN	NA	-0.262684	0.289773	0.364662	ns
Bacteria|Acidobacteria|Acidobacteriia|Solibacterales|Solibacteraceae_(Subgroup_3)|Bryobacter	N_loadVH	NA	-0.240261	0.288122	0.404346	ns
Bacteria|Acidobacteria|Acidobacteriia|Solibacterales|Solibacteraceae_(Subgroup_3)|Bryobacter	VermicompostYes:Metagen_Pre_postPre	NA	0.411841	0.368917	0.264272	ns
Bacteria|Acidobacteria|Acidobacteriia|Solibacterales|Solibacteraceae_(Subgroup_3)|Bryobacter	VermicompostYes:N_loadL	NA	-0.0312569	0.364884	0.931735	ns
Bacteria|Acidobacteria|Acidobacteriia|Solibacterales|Solibacteraceae_(Subgroup_3)|Bryobacter	VermicompostYes:N_loadM	NA	0.330728	0.395674	0.403235	ns
Bacteria|Acidobacteria|Acidobacteriia|Solibacterales|Solibacteraceae_(Subgroup_3)|Bryobacter	VermicompostYes:N_loadN	NA	0.418908	0.39299	0.286447	ns
Bacteria|Acidobacteria|Acidobacteriia|Solibacterales|Solibacteraceae_(Subgroup_3)|Bryobacter	VermicompostYes:N_loadVH	NA	0.31416	0.39507	0.426497	ns
Bacteria|Acidobacteria|Acidobacteriia|Solibacterales|Solibacteraceae_(Subgroup_3)|Bryobacter	Metagen_Pre_postPre:N_loadL	NA	-0.212423	0.368153	0.563942	ns
Bacteria|Acidobacteria|Acidobacteriia|Solibacterales|Solibacteraceae_(Subgroup_3)|Bryobacter	Metagen_Pre_postPre:N_loadM	NA	0.338578	0.391418	0.387037	ns
Bacteria|Acidobacteria|Acidobacteriia|Solibacterales|Solibacteraceae_(Subgroup_3)|Bryobacter	Metagen_Pre_postPre:N_loadN	NA	0.584851	0.383346	0.127097	ns
Bacteria|Acidobacteria|Acidobacteriia|Solibacterales|Solibacteraceae_(Subgroup_3)|Bryobacter	Metagen_Pre_postPre:N_loadVH	NA	0.332522	0.390385	0.394336	ns
Bacteria|Acidobacteria|Acidobacteriia|Solibacterales|Solibacteraceae_(Subgroup_3)|Bryobacter	VermicompostYes:Metagen_Pre_postPre:N_loadL	NA	-0.466861	0.515898	0.365493	ns
Bacteria|Acidobacteria|Acidobacteriia|Solibacterales|Solibacteraceae_(Subgroup_3)|Bryobacter	VermicompostYes:Metagen_Pre_postPre:N_loadM	NA	-1.23337	0.552432	0.0255742	*
Bacteria|Acidobacteria|Acidobacteriia|Solibacterales|Solibacteraceae_(Subgroup_3)|Bryobacter	VermicompostYes:Metagen_Pre_postPre:N_loadN	NA	-0.646672	0.515442	0.209625	ns
Bacteria|Acidobacteria|Acidobacteriia|Solibacterales|Solibacteraceae_(Subgroup_3)|Bryobacter	VermicompostYes:Metagen_Pre_postPre:N_loadVH	NA	-0.928738	0.540101	0.0855119	ns
Bacteria|WPS-2|NA|NA|NA|NA	Model	Conditional R2: 0.907152599877307; Marginal R2: 0.750759593293573	NA	NA	NA	NA
Bacteria|WPS-2|NA|NA|NA|NA	Vermicompost	NA	NA	NA	0.01454	*
Bacteria|WPS-2|NA|NA|NA|NA	Metagen_Pre_post	NA	NA	NA	3.90871e-40	***
Bacteria|WPS-2|NA|NA|NA|NA	N_load	NA	NA	NA	0.226248	ns
Bacteria|WPS-2|NA|NA|NA|NA	Vermicompost:Metagen_Pre_post	NA	NA	NA	0.394672	ns
Bacteria|WPS-2|NA|NA|NA|NA	Vermicompost:N_load	NA	NA	NA	0.384329	ns
Bacteria|WPS-2|NA|NA|NA|NA	Metagen_Pre_post:N_load	NA	NA	NA	0.486373	ns
Bacteria|WPS-2|NA|NA|NA|NA	Vermicompost:Metagen_Pre_post:N_load	NA	NA	NA	0.215954	ns
Bacteria|WPS-2|NA|NA|NA|NA	(Intercept)	NA	-5.84463	0.379127	1.27775e-53	***
Bacteria|WPS-2|NA|NA|NA|NA	VermicompostYes	NA	-0.520263	0.573141	0.364016	ns
Bacteria|WPS-2|NA|NA|NA|NA	Metagen_Pre_postPre	NA	1.70813	0.320832	1.01467e-07	***
Bacteria|WPS-2|NA|NA|NA|NA	N_loadL	NA	-0.431636	0.560473	0.441224	ns
Bacteria|WPS-2|NA|NA|NA|NA	N_loadM	NA	-0.180526	0.549165	0.742362	ns
Bacteria|WPS-2|NA|NA|NA|NA	N_loadN	NA	-0.175437	0.560111	0.754114	ns
Bacteria|WPS-2|NA|NA|NA|NA	N_loadVH	NA	-0.00868616	0.532231	0.986979	ns
Bacteria|WPS-2|NA|NA|NA|NA	VermicompostYes:Metagen_Pre_postPre	NA	-0.350858	0.517861	0.49808	ns
Bacteria|WPS-2|NA|NA|NA|NA	VermicompostYes:N_loadL	NA	0.600408	0.820188	0.464146	ns
Bacteria|WPS-2|NA|NA|NA|NA	VermicompostYes:N_loadM	NA	0.249523	0.815918	0.759743	ns
Bacteria|WPS-2|NA|NA|NA|NA	VermicompostYes:N_loadN	NA	0.187119	0.826054	0.820796	ns
Bacteria|WPS-2|NA|NA|NA|NA	VermicompostYes:N_loadVH	NA	0.174452	0.798986	0.827162	ns
Bacteria|WPS-2|NA|NA|NA|NA	Metagen_Pre_postPre:N_loadL	NA	0.613533	0.474528	0.196034	ns
Bacteria|WPS-2|NA|NA|NA|NA	Metagen_Pre_postPre:N_loadM	NA	-0.194447	0.469179	0.678552	ns
Bacteria|WPS-2|NA|NA|NA|NA	Metagen_Pre_postPre:N_loadN	NA	-0.0580778	0.4786	0.903414	ns
Bacteria|WPS-2|NA|NA|NA|NA	Metagen_Pre_postPre:N_loadVH	NA	0.068251	0.447268	0.878717	ns
Bacteria|WPS-2|NA|NA|NA|NA	VermicompostYes:Metagen_Pre_postPre:N_loadL	NA	-0.776735	0.739198	0.293359	ns
Bacteria|WPS-2|NA|NA|NA|NA	VermicompostYes:Metagen_Pre_postPre:N_loadM	NA	0.0012277	0.741973	0.99868	ns
Bacteria|WPS-2|NA|NA|NA|NA	VermicompostYes:Metagen_Pre_postPre:N_loadN	NA	0.654169	0.733295	0.372341	ns
Bacteria|WPS-2|NA|NA|NA|NA	VermicompostYes:Metagen_Pre_postPre:N_loadVH	NA	0.749202	0.702041	0.285892	ns
Bacteria|Proteobacteria|Alphaproteobacteria|Rhizobiales|Xanthobacteraceae|NA	Model	Conditional R2: NA; Marginal R2: 0.439158150141503	NA	NA	NA	NA
Bacteria|Proteobacteria|Alphaproteobacteria|Rhizobiales|Xanthobacteraceae|NA	Vermicompost	NA	NA	NA	0.348342	ns
Bacteria|Proteobacteria|Alphaproteobacteria|Rhizobiales|Xanthobacteraceae|NA	Metagen_Pre_post	NA	NA	NA	5.77152e-07	***
Bacteria|Proteobacteria|Alphaproteobacteria|Rhizobiales|Xanthobacteraceae|NA	N_load	NA	NA	NA	0.0486193	*
Bacteria|Proteobacteria|Alphaproteobacteria|Rhizobiales|Xanthobacteraceae|NA	Vermicompost:Metagen_Pre_post	NA	NA	NA	0.243279	ns
Bacteria|Proteobacteria|Alphaproteobacteria|Rhizobiales|Xanthobacteraceae|NA	Vermicompost:N_load	NA	NA	NA	0.75541	ns
Bacteria|Proteobacteria|Alphaproteobacteria|Rhizobiales|Xanthobacteraceae|NA	Metagen_Pre_post:N_load	NA	NA	NA	0.605215	ns
Bacteria|Proteobacteria|Alphaproteobacteria|Rhizobiales|Xanthobacteraceae|NA	Vermicompost:Metagen_Pre_post:N_load	NA	NA	NA	0.220387	ns
Bacteria|Proteobacteria|Alphaproteobacteria|Rhizobiales|Xanthobacteraceae|NA	(Intercept)	NA	-5.4559	0.262871	1.10371e-95	***
Bacteria|Proteobacteria|Alphaproteobacteria|Rhizobiales|Xanthobacteraceae|NA	VermicompostYes	NA	0.268666	0.350467	0.443322	ns
Bacteria|Proteobacteria|Alphaproteobacteria|Rhizobiales|Xanthobacteraceae|NA	Metagen_Pre_postPre	NA	0.895148	0.315073	0.00449615	**
Bacteria|Proteobacteria|Alphaproteobacteria|Rhizobiales|Xanthobacteraceae|NA	N_loadL	NA	0.240041	0.352466	0.495851	ns
Bacteria|Proteobacteria|Alphaproteobacteria|Rhizobiales|Xanthobacteraceae|NA	N_loadM	NA	0.266173	0.350639	0.447788	ns
Bacteria|Proteobacteria|Alphaproteobacteria|Rhizobiales|Xanthobacteraceae|NA	N_loadN	NA	0.319619	0.346995	0.356995	ns
Bacteria|Proteobacteria|Alphaproteobacteria|Rhizobiales|Xanthobacteraceae|NA	N_loadVH	NA	0.190775	0.355991	0.592028	ns
Bacteria|Proteobacteria|Alphaproteobacteria|Rhizobiales|Xanthobacteraceae|NA	VermicompostYes:Metagen_Pre_postPre	NA	-0.579558	0.440357	0.188137	ns
Bacteria|Proteobacteria|Alphaproteobacteria|Rhizobiales|Xanthobacteraceae|NA	VermicompostYes:N_loadL	NA	-0.474394	0.495029	0.337903	ns
Bacteria|Proteobacteria|Alphaproteobacteria|Rhizobiales|Xanthobacteraceae|NA	VermicompostYes:N_loadM	NA	-0.490651	0.493146	0.319766	ns
Bacteria|Proteobacteria|Alphaproteobacteria|Rhizobiales|Xanthobacteraceae|NA	VermicompostYes:N_loadN	NA	0.0120301	0.463147	0.979278	ns
Bacteria|Proteobacteria|Alphaproteobacteria|Rhizobiales|Xanthobacteraceae|NA	VermicompostYes:N_loadVH	NA	-0.265537	0.488595	0.586806	ns
Bacteria|Proteobacteria|Alphaproteobacteria|Rhizobiales|Xanthobacteraceae|NA	Metagen_Pre_postPre:N_loadL	NA	-0.524986	0.440857	0.23372	ns
Bacteria|Proteobacteria|Alphaproteobacteria|Rhizobiales|Xanthobacteraceae|NA	Metagen_Pre_postPre:N_loadM	NA	-0.406786	0.433707	0.348281	ns
Bacteria|Proteobacteria|Alphaproteobacteria|Rhizobiales|Xanthobacteraceae|NA	Metagen_Pre_postPre:N_loadN	NA	-0.0996362	0.419074	0.812073	ns
Bacteria|Proteobacteria|Alphaproteobacteria|Rhizobiales|Xanthobacteraceae|NA	Metagen_Pre_postPre:N_loadVH	NA	-0.526806	0.445827	0.23735	ns
Bacteria|Proteobacteria|Alphaproteobacteria|Rhizobiales|Xanthobacteraceae|NA	VermicompostYes:Metagen_Pre_postPre:N_loadL	NA	0.499352	0.638133	0.433909	ns
Bacteria|Proteobacteria|Alphaproteobacteria|Rhizobiales|Xanthobacteraceae|NA	VermicompostYes:Metagen_Pre_postPre:N_loadM	NA	1.07762	0.613095	0.0788043	ns
Bacteria|Proteobacteria|Alphaproteobacteria|Rhizobiales|Xanthobacteraceae|NA	VermicompostYes:Metagen_Pre_postPre:N_loadN	NA	-0.204568	0.591553	0.729482	ns
Bacteria|Proteobacteria|Alphaproteobacteria|Rhizobiales|Xanthobacteraceae|NA	VermicompostYes:Metagen_Pre_postPre:N_loadVH	NA	0.502057	0.629158	0.424881	ns
Bacteria|Firmicutes|Bacilli|Bacillales|Alicyclobacillaceae|Alicyclobacillus	Model	Conditional R2: 0.670192768300963; Marginal R2: 0.546626243738245	NA	NA	NA	NA
Bacteria|Firmicutes|Bacilli|Bacillales|Alicyclobacillaceae|Alicyclobacillus	Vermicompost	NA	NA	NA	0.692729	ns
Bacteria|Firmicutes|Bacilli|Bacillales|Alicyclobacillaceae|Alicyclobacillus	Metagen_Pre_post	NA	NA	NA	5.34923e-12	***
Bacteria|Firmicutes|Bacilli|Bacillales|Alicyclobacillaceae|Alicyclobacillus	N_load	NA	NA	NA	0.38731	ns
Bacteria|Firmicutes|Bacilli|Bacillales|Alicyclobacillaceae|Alicyclobacillus	Vermicompost:Metagen_Pre_post	NA	NA	NA	0.102314	ns
Bacteria|Firmicutes|Bacilli|Bacillales|Alicyclobacillaceae|Alicyclobacillus	Vermicompost:N_load	NA	NA	NA	0.473717	ns
Bacteria|Firmicutes|Bacilli|Bacillales|Alicyclobacillaceae|Alicyclobacillus	Metagen_Pre_post:N_load	NA	NA	NA	0.07918	ns
Bacteria|Firmicutes|Bacilli|Bacillales|Alicyclobacillaceae|Alicyclobacillus	Vermicompost:Metagen_Pre_post:N_load	NA	NA	NA	0.480816	ns
Bacteria|Firmicutes|Bacilli|Bacillales|Alicyclobacillaceae|Alicyclobacillus	(Intercept)	NA	-4.47777	0.190512	3.72127e-122	***
Bacteria|Firmicutes|Bacilli|Bacillales|Alicyclobacillaceae|Alicyclobacillus	VermicompostYes	NA	-0.0258937	0.271083	0.923902	ns
Bacteria|Firmicutes|Bacilli|Bacillales|Alicyclobacillaceae|Alicyclobacillus	Metagen_Pre_postPre	NA	-1.14115	0.312646	0.000262282	***
Bacteria|Firmicutes|Bacilli|Bacillales|Alicyclobacillaceae|Alicyclobacillus	N_loadL	NA	-0.278809	0.293854	0.342721	ns
Bacteria|Firmicutes|Bacilli|Bacillales|Alicyclobacillaceae|Alicyclobacillus	N_loadM	NA	-0.618774	0.302285	0.0406591	*
Bacteria|Firmicutes|Bacilli|Bacillales|Alicyclobacillaceae|Alicyclobacillus	N_loadN	NA	-0.507991	0.295261	0.0853446	ns
Bacteria|Firmicutes|Bacilli|Bacillales|Alicyclobacillaceae|Alicyclobacillus	N_loadVH	NA	-0.199557	0.278609	0.473829	ns
Bacteria|Firmicutes|Bacilli|Bacillales|Alicyclobacillaceae|Alicyclobacillus	VermicompostYes:Metagen_Pre_postPre	NA	0.097818	0.42289	0.817075	ns
Bacteria|Firmicutes|Bacilli|Bacillales|Alicyclobacillaceae|Alicyclobacillus	VermicompostYes:N_loadL	NA	0.0920243	0.40791	0.821513	ns
Bacteria|Firmicutes|Bacilli|Bacillales|Alicyclobacillaceae|Alicyclobacillus	VermicompostYes:N_loadM	NA	0.462977	0.410517	0.259408	ns
Bacteria|Firmicutes|Bacilli|Bacillales|Alicyclobacillaceae|Alicyclobacillus	VermicompostYes:N_loadN	NA	0.491819	0.401481	0.220571	ns
Bacteria|Firmicutes|Bacilli|Bacillales|Alicyclobacillaceae|Alicyclobacillus	VermicompostYes:N_loadVH	NA	-0.0327452	0.396839	0.934237	ns
Bacteria|Firmicutes|Bacilli|Bacillales|Alicyclobacillaceae|Alicyclobacillus	Metagen_Pre_postPre:N_loadL	NA	1.2796	0.43108	0.0029939	**
Bacteria|Firmicutes|Bacilli|Bacillales|Alicyclobacillaceae|Alicyclobacillus	Metagen_Pre_postPre:N_loadM	NA	0.836877	0.436819	0.0553849	ns
Bacteria|Firmicutes|Bacilli|Bacillales|Alicyclobacillaceae|Alicyclobacillus	Metagen_Pre_postPre:N_loadN	NA	0.591169	0.43833	0.177439	ns
Bacteria|Firmicutes|Bacilli|Bacillales|Alicyclobacillaceae|Alicyclobacillus	Metagen_Pre_postPre:N_loadVH	NA	0.31186	0.425012	0.46309	ns
Bacteria|Firmicutes|Bacilli|Bacillales|Alicyclobacillaceae|Alicyclobacillus	VermicompostYes:Metagen_Pre_postPre:N_loadL	NA	-0.870022	0.597643	0.14546	ns
Bacteria|Firmicutes|Bacilli|Bacillales|Alicyclobacillaceae|Alicyclobacillus	VermicompostYes:Metagen_Pre_postPre:N_loadM	NA	-0.674655	0.602121	0.262516	ns
Bacteria|Firmicutes|Bacilli|Bacillales|Alicyclobacillaceae|Alicyclobacillus	VermicompostYes:Metagen_Pre_postPre:N_loadN	NA	-0.408855	0.593836	0.49114	ns
Bacteria|Firmicutes|Bacilli|Bacillales|Alicyclobacillaceae|Alicyclobacillus	VermicompostYes:Metagen_Pre_postPre:N_loadVH	NA	-0.00533283	0.596055	0.992862	ns
Bacteria|Acidobacteria|Holophagae|Subgroup_7|NA|NA	Model	Conditional R2: 0.766959432038125; Marginal R2: 0.478075946597856	NA	NA	NA	NA
Bacteria|Acidobacteria|Holophagae|Subgroup_7|NA|NA	Vermicompost	NA	NA	NA	0.715058	ns
Bacteria|Acidobacteria|Holophagae|Subgroup_7|NA|NA	Metagen_Pre_post	NA	NA	NA	1.39188e-14	***
Bacteria|Acidobacteria|Holophagae|Subgroup_7|NA|NA	N_load	NA	NA	NA	0.469381	ns
Bacteria|Acidobacteria|Holophagae|Subgroup_7|NA|NA	Vermicompost:Metagen_Pre_post	NA	NA	NA	0.527569	ns
Bacteria|Acidobacteria|Holophagae|Subgroup_7|NA|NA	Vermicompost:N_load	NA	NA	NA	0.346531	ns
Bacteria|Acidobacteria|Holophagae|Subgroup_7|NA|NA	Metagen_Pre_post:N_load	NA	NA	NA	0.527974	ns
Bacteria|Acidobacteria|Holophagae|Subgroup_7|NA|NA	Vermicompost:Metagen_Pre_post:N_load	NA	NA	NA	0.0167731	*
Bacteria|Acidobacteria|Holophagae|Subgroup_7|NA|NA	(Intercept)	NA	-4.47211	0.247227	3.88307e-73	***
Bacteria|Acidobacteria|Holophagae|Subgroup_7|NA|NA	VermicompostYes	NA	-0.0917896	0.35072	0.793539	ns
Bacteria|Acidobacteria|Holophagae|Subgroup_7|NA|NA	Metagen_Pre_postPre	NA	-1.06555	0.280997	0.000149412	***
Bacteria|Acidobacteria|Holophagae|Subgroup_7|NA|NA	N_loadL	NA	-0.315425	0.359106	0.379747	ns
Bacteria|Acidobacteria|Holophagae|Subgroup_7|NA|NA	N_loadM	NA	-0.232262	0.357053	0.515372	ns
Bacteria|Acidobacteria|Holophagae|Subgroup_7|NA|NA	N_loadN	NA	-1.09037	0.39911	0.00629496	**
Bacteria|Acidobacteria|Holophagae|Subgroup_7|NA|NA	N_loadVH	NA	0.191354	0.343759	0.577765	ns
Bacteria|Acidobacteria|Holophagae|Subgroup_7|NA|NA	VermicompostYes:Metagen_Pre_postPre	NA	0.260819	0.381259	0.493912	ns
Bacteria|Acidobacteria|Holophagae|Subgroup_7|NA|NA	VermicompostYes:N_loadL	NA	-0.132835	0.515797	0.796767	ns
Bacteria|Acidobacteria|Holophagae|Subgroup_7|NA|NA	VermicompostYes:N_loadM	NA	0.195601	0.503507	0.697663	ns
Bacteria|Acidobacteria|Holophagae|Subgroup_7|NA|NA	VermicompostYes:N_loadN	NA	0.842749	0.538389	0.117509	ns
Bacteria|Acidobacteria|Holophagae|Subgroup_7|NA|NA	VermicompostYes:N_loadVH	NA	-0.748631	0.509833	0.142	ns
Bacteria|Acidobacteria|Holophagae|Subgroup_7|NA|NA	Metagen_Pre_postPre:N_loadL	NA	-0.0238317	0.415364	0.954246	ns
Bacteria|Acidobacteria|Holophagae|Subgroup_7|NA|NA	Metagen_Pre_postPre:N_loadM	NA	0.485793	0.380868	0.202136	ns
Bacteria|Acidobacteria|Holophagae|Subgroup_7|NA|NA	Metagen_Pre_postPre:N_loadN	NA	1.15765	0.431804	0.0073412	**
Bacteria|Acidobacteria|Holophagae|Subgroup_7|NA|NA	Metagen_Pre_postPre:N_loadVH	NA	0.0658384	0.371878	0.859475	ns
Bacteria|Acidobacteria|Holophagae|Subgroup_7|NA|NA	VermicompostYes:Metagen_Pre_postPre:N_loadL	NA	0.650813	0.559956	0.245131	ns
Bacteria|Acidobacteria|Holophagae|Subgroup_7|NA|NA	VermicompostYes:Metagen_Pre_postPre:N_loadM	NA	-0.549643	0.535098	0.304335	ns
Bacteria|Acidobacteria|Holophagae|Subgroup_7|NA|NA	VermicompostYes:Metagen_Pre_postPre:N_loadN	NA	-1.25032	0.58979	0.0340108	*
Bacteria|Acidobacteria|Holophagae|Subgroup_7|NA|NA	VermicompostYes:Metagen_Pre_postPre:N_loadVH	NA	0.269715	0.554132	0.626447	ns
Bacteria|Proteobacteria|Gammaproteobacteria|Betaproteobacteriales|NA|NA	Model	Conditional R2: 0.942246854087224; Marginal R2: 0.860377533806904	NA	NA	NA	NA
Bacteria|Proteobacteria|Gammaproteobacteria|Betaproteobacteriales|NA|NA	Vermicompost	NA	NA	NA	0.399951	ns
Bacteria|Proteobacteria|Gammaproteobacteria|Betaproteobacteriales|NA|NA	Metagen_Pre_post	NA	NA	NA	2.72882e-106	***
Bacteria|Proteobacteria|Gammaproteobacteria|Betaproteobacteriales|NA|NA	N_load	NA	NA	NA	0.0963197	ns
Bacteria|Proteobacteria|Gammaproteobacteria|Betaproteobacteriales|NA|NA	Vermicompost:Metagen_Pre_post	NA	NA	NA	0.247517	ns
Bacteria|Proteobacteria|Gammaproteobacteria|Betaproteobacteriales|NA|NA	Vermicompost:N_load	NA	NA	NA	0.51025	ns
Bacteria|Proteobacteria|Gammaproteobacteria|Betaproteobacteriales|NA|NA	Metagen_Pre_post:N_load	NA	NA	NA	0.29568	ns
Bacteria|Proteobacteria|Gammaproteobacteria|Betaproteobacteriales|NA|NA	Vermicompost:Metagen_Pre_post:N_load	NA	NA	NA	0.348304	ns
Bacteria|Proteobacteria|Gammaproteobacteria|Betaproteobacteriales|NA|NA	(Intercept)	NA	-4.52039	0.159974	1.16669e-175	***
Bacteria|Proteobacteria|Gammaproteobacteria|Betaproteobacteriales|NA|NA	VermicompostYes	NA	-0.337128	0.232459	0.146983	ns
Bacteria|Proteobacteria|Gammaproteobacteria|Betaproteobacteriales|NA|NA	Metagen_Pre_postPre	NA	-1.51105	0.204118	1.33344e-13	***
Bacteria|Proteobacteria|Gammaproteobacteria|Betaproteobacteriales|NA|NA	N_loadL	NA	-0.138937	0.228482	0.543131	ns
Bacteria|Proteobacteria|Gammaproteobacteria|Betaproteobacteriales|NA|NA	N_loadM	NA	-0.160384	0.228982	0.483664	ns
Bacteria|Proteobacteria|Gammaproteobacteria|Betaproteobacteriales|NA|NA	N_loadN	NA	-0.0303683	0.226312	0.893254	ns
Bacteria|Proteobacteria|Gammaproteobacteria|Betaproteobacteriales|NA|NA	N_loadVH	NA	0.432393	0.220033	0.0493993	*
Bacteria|Proteobacteria|Gammaproteobacteria|Betaproteobacteriales|NA|NA	VermicompostYes:Metagen_Pre_postPre	NA	0.283221	0.29676	0.339893	ns
Bacteria|Proteobacteria|Gammaproteobacteria|Betaproteobacteriales|NA|NA	VermicompostYes:N_loadL	NA	0.226155	0.32861	0.491317	ns
Bacteria|Proteobacteria|Gammaproteobacteria|Betaproteobacteriales|NA|NA	VermicompostYes:N_loadM	NA	0.570998	0.325309	0.0792172	ns
Bacteria|Proteobacteria|Gammaproteobacteria|Betaproteobacteriales|NA|NA	VermicompostYes:N_loadN	NA	0.355505	0.32438	0.273099	ns
Bacteria|Proteobacteria|Gammaproteobacteria|Betaproteobacteriales|NA|NA	VermicompostYes:N_loadVH	NA	-0.0172714	0.319022	0.956825	ns
Bacteria|Proteobacteria|Gammaproteobacteria|Betaproteobacteriales|NA|NA	Metagen_Pre_postPre:N_loadL	NA	0.0573371	0.294699	0.845737	ns
Bacteria|Proteobacteria|Gammaproteobacteria|Betaproteobacteriales|NA|NA	Metagen_Pre_postPre:N_loadM	NA	0.254142	0.284747	0.372114	ns
Bacteria|Proteobacteria|Gammaproteobacteria|Betaproteobacteriales|NA|NA	Metagen_Pre_postPre:N_loadN	NA	0.00983001	0.288653	0.972833	ns
Bacteria|Proteobacteria|Gammaproteobacteria|Betaproteobacteriales|NA|NA	Metagen_Pre_postPre:N_loadVH	NA	-0.360358	0.280207	0.198429	ns
Bacteria|Proteobacteria|Gammaproteobacteria|Betaproteobacteriales|NA|NA	VermicompostYes:Metagen_Pre_postPre:N_loadL	NA	0.0665919	0.414285	0.872299	ns
Bacteria|Proteobacteria|Gammaproteobacteria|Betaproteobacteriales|NA|NA	VermicompostYes:Metagen_Pre_postPre:N_loadM	NA	-0.636752	0.411103	0.121408	ns
Bacteria|Proteobacteria|Gammaproteobacteria|Betaproteobacteriales|NA|NA	VermicompostYes:Metagen_Pre_postPre:N_loadN	NA	-0.187399	0.410696	0.648178	ns
Bacteria|Proteobacteria|Gammaproteobacteria|Betaproteobacteriales|NA|NA	VermicompostYes:Metagen_Pre_postPre:N_loadVH	NA	0.0810131	0.403975	0.841058	ns
Bacteria|Verrucomicrobia|Verrucomicrobiae|Chthoniobacterales|Chthoniobacteraceae|Candidatus_Udaeobacter	Model	Conditional R2: NA; Marginal R2: 0.652289611716137	NA	NA	NA	NA
Bacteria|Verrucomicrobia|Verrucomicrobiae|Chthoniobacterales|Chthoniobacteraceae|Candidatus_Udaeobacter	Vermicompost	NA	NA	NA	0.500237	ns
Bacteria|Verrucomicrobia|Verrucomicrobiae|Chthoniobacterales|Chthoniobacteraceae|Candidatus_Udaeobacter	Metagen_Pre_post	NA	NA	NA	1.11115e-17	***
Bacteria|Verrucomicrobia|Verrucomicrobiae|Chthoniobacterales|Chthoniobacteraceae|Candidatus_Udaeobacter	N_load	NA	NA	NA	0.629604	ns
Bacteria|Verrucomicrobia|Verrucomicrobiae|Chthoniobacterales|Chthoniobacteraceae|Candidatus_Udaeobacter	Vermicompost:Metagen_Pre_post	NA	NA	NA	0.406812	ns
Bacteria|Verrucomicrobia|Verrucomicrobiae|Chthoniobacterales|Chthoniobacteraceae|Candidatus_Udaeobacter	Vermicompost:N_load	NA	NA	NA	0.454715	ns
Bacteria|Verrucomicrobia|Verrucomicrobiae|Chthoniobacterales|Chthoniobacteraceae|Candidatus_Udaeobacter	Metagen_Pre_post:N_load	NA	NA	NA	0.156099	ns
Bacteria|Verrucomicrobia|Verrucomicrobiae|Chthoniobacterales|Chthoniobacteraceae|Candidatus_Udaeobacter	Vermicompost:Metagen_Pre_post:N_load	NA	NA	NA	0.107614	ns
Bacteria|Verrucomicrobia|Verrucomicrobiae|Chthoniobacterales|Chthoniobacteraceae|Candidatus_Udaeobacter	(Intercept)	NA	-4.59543	0.136126	8.00867e-250	***
Bacteria|Verrucomicrobia|Verrucomicrobiae|Chthoniobacterales|Chthoniobacteraceae|Candidatus_Udaeobacter	VermicompostYes	NA	-0.0302112	0.193774	0.876105	ns
Bacteria|Verrucomicrobia|Verrucomicrobiae|Chthoniobacterales|Chthoniobacteraceae|Candidatus_Udaeobacter	Metagen_Pre_postPre	NA	-0.986288	0.255511	0.000113363	***
Bacteria|Verrucomicrobia|Verrucomicrobiae|Chthoniobacterales|Chthoniobacteraceae|Candidatus_Udaeobacter	N_loadL	NA	-0.108852	0.197554	0.581635	ns
Bacteria|Verrucomicrobia|Verrucomicrobiae|Chthoniobacterales|Chthoniobacteraceae|Candidatus_Udaeobacter	N_loadM	NA	-0.0417238	0.194315	0.829983	ns
Bacteria|Verrucomicrobia|Verrucomicrobiae|Chthoniobacterales|Chthoniobacteraceae|Candidatus_Udaeobacter	N_loadN	NA	-0.542549	0.222372	0.0146942	*
Bacteria|Verrucomicrobia|Verrucomicrobiae|Chthoniobacterales|Chthoniobacteraceae|Candidatus_Udaeobacter	N_loadVH	NA	-0.370461	0.211684	0.0801065	ns
Bacteria|Verrucomicrobia|Verrucomicrobiae|Chthoniobacterales|Chthoniobacteraceae|Candidatus_Udaeobacter	VermicompostYes:Metagen_Pre_postPre	NA	0.257706	0.349473	0.460871	ns
Bacteria|Verrucomicrobia|Verrucomicrobiae|Chthoniobacterales|Chthoniobacteraceae|Candidatus_Udaeobacter	VermicompostYes:N_loadL	NA	-0.216882	0.289854	0.454313	ns
Bacteria|Verrucomicrobia|Verrucomicrobiae|Chthoniobacterales|Chthoniobacteraceae|Candidatus_Udaeobacter	VermicompostYes:N_loadM	NA	0.0601534	0.274801	0.826729	ns
Bacteria|Verrucomicrobia|Verrucomicrobiae|Chthoniobacterales|Chthoniobacteraceae|Candidatus_Udaeobacter	VermicompostYes:N_loadN	NA	0.613315	0.293768	0.0368201	*
Bacteria|Verrucomicrobia|Verrucomicrobiae|Chthoniobacterales|Chthoniobacteraceae|Candidatus_Udaeobacter	VermicompostYes:N_loadVH	NA	0.239059	0.292283	0.413414	ns
Bacteria|Verrucomicrobia|Verrucomicrobiae|Chthoniobacterales|Chthoniobacteraceae|Candidatus_Udaeobacter	Metagen_Pre_postPre:N_loadL	NA	0.115049	0.363576	0.751671	ns
Bacteria|Verrucomicrobia|Verrucomicrobiae|Chthoniobacterales|Chthoniobacteraceae|Candidatus_Udaeobacter	Metagen_Pre_postPre:N_loadM	NA	0.246338	0.350932	0.482708	ns
Bacteria|Verrucomicrobia|Verrucomicrobiae|Chthoniobacterales|Chthoniobacteraceae|Candidatus_Udaeobacter	Metagen_Pre_postPre:N_loadN	NA	0.607316	0.37441	0.104791	ns
Bacteria|Verrucomicrobia|Verrucomicrobiae|Chthoniobacterales|Chthoniobacteraceae|Candidatus_Udaeobacter	Metagen_Pre_postPre:N_loadVH	NA	0.846494	0.348678	0.015194	*
Bacteria|Verrucomicrobia|Verrucomicrobiae|Chthoniobacterales|Chthoniobacteraceae|Candidatus_Udaeobacter	VermicompostYes:Metagen_Pre_postPre:N_loadL	NA	0.237831	0.501953	0.635634	ns
Bacteria|Verrucomicrobia|Verrucomicrobiae|Chthoniobacterales|Chthoniobacteraceae|Candidatus_Udaeobacter	VermicompostYes:Metagen_Pre_postPre:N_loadM	NA	-0.586927	0.499738	0.240207	ns
Bacteria|Verrucomicrobia|Verrucomicrobiae|Chthoniobacterales|Chthoniobacteraceae|Candidatus_Udaeobacter	VermicompostYes:Metagen_Pre_postPre:N_loadN	NA	-0.968542	0.514219	0.0596298	ns
Bacteria|Verrucomicrobia|Verrucomicrobiae|Chthoniobacterales|Chthoniobacteraceae|Candidatus_Udaeobacter	VermicompostYes:Metagen_Pre_postPre:N_loadVH	NA	-0.664315	0.485962	0.171622	ns
Bacteria|Proteobacteria|Alphaproteobacteria|Acetobacterales|Acetobacteraceae|NA	Model	Conditional R2: NA; Marginal R2: 0.491849519794608	NA	NA	NA	NA
Bacteria|Proteobacteria|Alphaproteobacteria|Acetobacterales|Acetobacteraceae|NA	Vermicompost	NA	NA	NA	0.435694	ns
Bacteria|Proteobacteria|Alphaproteobacteria|Acetobacterales|Acetobacteraceae|NA	Metagen_Pre_post	NA	NA	NA	8.05332e-08	***
Bacteria|Proteobacteria|Alphaproteobacteria|Acetobacterales|Acetobacteraceae|NA	N_load	NA	NA	NA	0.864994	ns
Bacteria|Proteobacteria|Alphaproteobacteria|Acetobacterales|Acetobacteraceae|NA	Vermicompost:Metagen_Pre_post	NA	NA	NA	0.427199	ns
Bacteria|Proteobacteria|Alphaproteobacteria|Acetobacterales|Acetobacteraceae|NA	Vermicompost:N_load	NA	NA	NA	0.841513	ns
Bacteria|Proteobacteria|Alphaproteobacteria|Acetobacterales|Acetobacteraceae|NA	Metagen_Pre_post:N_load	NA	NA	NA	0.0216947	*
Bacteria|Proteobacteria|Alphaproteobacteria|Acetobacterales|Acetobacteraceae|NA	Vermicompost:Metagen_Pre_post:N_load	NA	NA	NA	0.769684	ns
Bacteria|Proteobacteria|Alphaproteobacteria|Acetobacterales|Acetobacteraceae|NA	(Intercept)	NA	-4.59285	0.215257	5.19633e-101	***
Bacteria|Proteobacteria|Alphaproteobacteria|Acetobacterales|Acetobacteraceae|NA	VermicompostYes	NA	-0.24452	0.321961	0.447571	ns
Bacteria|Proteobacteria|Alphaproteobacteria|Acetobacterales|Acetobacteraceae|NA	Metagen_Pre_postPre	NA	-1.24806	0.422747	0.00315452	**
Bacteria|Proteobacteria|Alphaproteobacteria|Acetobacterales|Acetobacteraceae|NA	N_loadL	NA	-0.289189	0.325558	0.374387	ns
Bacteria|Proteobacteria|Alphaproteobacteria|Acetobacterales|Acetobacteraceae|NA	N_loadM	NA	-0.167437	0.315962	0.596162	ns
Bacteria|Proteobacteria|Alphaproteobacteria|Acetobacterales|Acetobacteraceae|NA	N_loadN	NA	0.0669743	0.299324	0.82295	ns
Bacteria|Proteobacteria|Alphaproteobacteria|Acetobacterales|Acetobacteraceae|NA	N_loadVH	NA	-0.0229805	0.305427	0.940023	ns
Bacteria|Proteobacteria|Alphaproteobacteria|Acetobacterales|Acetobacteraceae|NA	VermicompostYes:Metagen_Pre_postPre	NA	0.410597	0.592947	0.488643	ns
Bacteria|Proteobacteria|Alphaproteobacteria|Acetobacterales|Acetobacteraceae|NA	VermicompostYes:N_loadL	NA	0.0586678	0.483583	0.903438	ns
Bacteria|Proteobacteria|Alphaproteobacteria|Acetobacterales|Acetobacteraceae|NA	VermicompostYes:N_loadM	NA	0.208375	0.461252	0.651443	ns
Bacteria|Proteobacteria|Alphaproteobacteria|Acetobacterales|Acetobacteraceae|NA	VermicompostYes:N_loadN	NA	-0.234854	0.462337	0.611474	ns
Bacteria|Proteobacteria|Alphaproteobacteria|Acetobacterales|Acetobacteraceae|NA	VermicompostYes:N_loadVH	NA	0.372286	0.439053	0.396478	ns
Bacteria|Proteobacteria|Alphaproteobacteria|Acetobacterales|Acetobacteraceae|NA	Metagen_Pre_postPre:N_loadL	NA	1.23459	0.546848	0.0239679	*
Bacteria|Proteobacteria|Alphaproteobacteria|Acetobacterales|Acetobacteraceae|NA	Metagen_Pre_postPre:N_loadM	NA	0.317012	0.590953	0.591653	ns
Bacteria|Proteobacteria|Alphaproteobacteria|Acetobacterales|Acetobacteraceae|NA	Metagen_Pre_postPre:N_loadN	NA	0.373229	0.561035	0.50589	ns
Bacteria|Proteobacteria|Alphaproteobacteria|Acetobacterales|Acetobacteraceae|NA	Metagen_Pre_postPre:N_loadVH	NA	0.233114	0.580759	0.688128	ns
Bacteria|Proteobacteria|Alphaproteobacteria|Acetobacterales|Acetobacteraceae|NA	VermicompostYes:Metagen_Pre_postPre:N_loadL	NA	-0.417494	0.783564	0.594162	ns
Bacteria|Proteobacteria|Alphaproteobacteria|Acetobacterales|Acetobacteraceae|NA	VermicompostYes:Metagen_Pre_postPre:N_loadM	NA	-0.0519346	0.818001	0.949377	ns
Bacteria|Proteobacteria|Alphaproteobacteria|Acetobacterales|Acetobacteraceae|NA	VermicompostYes:Metagen_Pre_postPre:N_loadN	NA	0.171375	0.800359	0.830451	ns
Bacteria|Proteobacteria|Alphaproteobacteria|Acetobacterales|Acetobacteraceae|NA	VermicompostYes:Metagen_Pre_postPre:N_loadVH	NA	-0.773255	0.829044	0.350971	ns
Bacteria|Proteobacteria|Gammaproteobacteria|Betaproteobacteriales|Nitrosomonadaceae|Ellin6067	Model	Conditional R2: 0.821016713791218; Marginal R2: 0.67597210957375	NA	NA	NA	NA
Bacteria|Proteobacteria|Gammaproteobacteria|Betaproteobacteriales|Nitrosomonadaceae|Ellin6067	Vermicompost	NA	NA	NA	0.4912	ns
Bacteria|Proteobacteria|Gammaproteobacteria|Betaproteobacteriales|Nitrosomonadaceae|Ellin6067	Metagen_Pre_post	NA	NA	NA	2.48265e-22	***
Bacteria|Proteobacteria|Gammaproteobacteria|Betaproteobacteriales|Nitrosomonadaceae|Ellin6067	N_load	NA	NA	NA	0.815171	ns
Bacteria|Proteobacteria|Gammaproteobacteria|Betaproteobacteriales|Nitrosomonadaceae|Ellin6067	Vermicompost:Metagen_Pre_post	NA	NA	NA	0.00490264	**
Bacteria|Proteobacteria|Gammaproteobacteria|Betaproteobacteriales|Nitrosomonadaceae|Ellin6067	Vermicompost:N_load	NA	NA	NA	0.320925	ns
Bacteria|Proteobacteria|Gammaproteobacteria|Betaproteobacteriales|Nitrosomonadaceae|Ellin6067	Metagen_Pre_post:N_load	NA	NA	NA	0.248379	ns
Bacteria|Proteobacteria|Gammaproteobacteria|Betaproteobacteriales|Nitrosomonadaceae|Ellin6067	Vermicompost:Metagen_Pre_post:N_load	NA	NA	NA	0.148492	ns
Bacteria|Proteobacteria|Gammaproteobacteria|Betaproteobacteriales|Nitrosomonadaceae|Ellin6067	(Intercept)	NA	-4.71892	0.247721	6.66033e-81	***
Bacteria|Proteobacteria|Gammaproteobacteria|Betaproteobacteriales|Nitrosomonadaceae|Ellin6067	VermicompostYes	NA	0.115091	0.344803	0.73854	ns
Bacteria|Proteobacteria|Gammaproteobacteria|Betaproteobacteriales|Nitrosomonadaceae|Ellin6067	Metagen_Pre_postPre	NA	-1.42656	0.362454	8.29085e-05	***
Bacteria|Proteobacteria|Gammaproteobacteria|Betaproteobacteriales|Nitrosomonadaceae|Ellin6067	N_loadL	NA	-0.0478284	0.351228	0.891683	ns
Bacteria|Proteobacteria|Gammaproteobacteria|Betaproteobacteriales|Nitrosomonadaceae|Ellin6067	N_loadM	NA	0.456541	0.333614	0.171165	ns
Bacteria|Proteobacteria|Gammaproteobacteria|Betaproteobacteriales|Nitrosomonadaceae|Ellin6067	N_loadN	NA	0.518414	0.332238	0.118672	ns
Bacteria|Proteobacteria|Gammaproteobacteria|Betaproteobacteriales|Nitrosomonadaceae|Ellin6067	N_loadVH	NA	-0.413345	0.369024	0.262669	ns
Bacteria|Proteobacteria|Gammaproteobacteria|Betaproteobacteriales|Nitrosomonadaceae|Ellin6067	VermicompostYes:Metagen_Pre_postPre	NA	0.00539587	0.50808	0.991527	ns
Bacteria|Proteobacteria|Gammaproteobacteria|Betaproteobacteriales|Nitrosomonadaceae|Ellin6067	VermicompostYes:N_loadL	NA	-0.0870908	0.492777	0.859717	ns
Bacteria|Proteobacteria|Gammaproteobacteria|Betaproteobacteriales|Nitrosomonadaceae|Ellin6067	VermicompostYes:N_loadM	NA	-0.810901	0.487873	0.0964897	ns
Bacteria|Proteobacteria|Gammaproteobacteria|Betaproteobacteriales|Nitrosomonadaceae|Ellin6067	VermicompostYes:N_loadN	NA	-1.00686	0.491474	0.0404965	*
Bacteria|Proteobacteria|Gammaproteobacteria|Betaproteobacteriales|Nitrosomonadaceae|Ellin6067	VermicompostYes:N_loadVH	NA	0.113282	0.510908	0.824527	ns
Bacteria|Proteobacteria|Gammaproteobacteria|Betaproteobacteriales|Nitrosomonadaceae|Ellin6067	Metagen_Pre_postPre:N_loadL	NA	-0.0297798	0.527768	0.955002	ns
Bacteria|Proteobacteria|Gammaproteobacteria|Betaproteobacteriales|Nitrosomonadaceae|Ellin6067	Metagen_Pre_postPre:N_loadM	NA	-0.320987	0.484159	0.507344	ns
Bacteria|Proteobacteria|Gammaproteobacteria|Betaproteobacteriales|Nitrosomonadaceae|Ellin6067	Metagen_Pre_postPre:N_loadN	NA	-0.796767	0.520344	0.125712	ns
Bacteria|Proteobacteria|Gammaproteobacteria|Betaproteobacteriales|Nitrosomonadaceae|Ellin6067	Metagen_Pre_postPre:N_loadVH	NA	0.663633	0.503854	0.1878	ns
Bacteria|Proteobacteria|Gammaproteobacteria|Betaproteobacteriales|Nitrosomonadaceae|Ellin6067	VermicompostYes:Metagen_Pre_postPre:N_loadL	NA	0.410686	0.721847	0.569399	ns
Bacteria|Proteobacteria|Gammaproteobacteria|Betaproteobacteriales|Nitrosomonadaceae|Ellin6067	VermicompostYes:Metagen_Pre_postPre:N_loadM	NA	1.04518	0.692331	0.131133	ns
Bacteria|Proteobacteria|Gammaproteobacteria|Betaproteobacteriales|Nitrosomonadaceae|Ellin6067	VermicompostYes:Metagen_Pre_postPre:N_loadN	NA	1.54331	0.725398	0.0333761	*
Bacteria|Proteobacteria|Gammaproteobacteria|Betaproteobacteriales|Nitrosomonadaceae|Ellin6067	VermicompostYes:Metagen_Pre_postPre:N_loadVH	NA	0.138928	0.693006	0.841111	ns
Bacteria|Proteobacteria|Deltaproteobacteria|Myxococcales|BIrii41|NA	Model	Conditional R2: 0.963735018028877; Marginal R2: 0.914703057561531	NA	NA	NA	NA
Bacteria|Proteobacteria|Deltaproteobacteria|Myxococcales|BIrii41|NA	Vermicompost	NA	NA	NA	0.445376	ns
Bacteria|Proteobacteria|Deltaproteobacteria|Myxococcales|BIrii41|NA	Metagen_Pre_post	NA	NA	NA	1.0534e-141	***
Bacteria|Proteobacteria|Deltaproteobacteria|Myxococcales|BIrii41|NA	N_load	NA	NA	NA	0.27552	ns
Bacteria|Proteobacteria|Deltaproteobacteria|Myxococcales|BIrii41|NA	Vermicompost:Metagen_Pre_post	NA	NA	NA	0.0775435	ns
Bacteria|Proteobacteria|Deltaproteobacteria|Myxococcales|BIrii41|NA	Vermicompost:N_load	NA	NA	NA	0.499984	ns
Bacteria|Proteobacteria|Deltaproteobacteria|Myxococcales|BIrii41|NA	Metagen_Pre_post:N_load	NA	NA	NA	0.752386	ns
Bacteria|Proteobacteria|Deltaproteobacteria|Myxococcales|BIrii41|NA	Vermicompost:Metagen_Pre_post:N_load	NA	NA	NA	0.987369	ns
Bacteria|Proteobacteria|Deltaproteobacteria|Myxococcales|BIrii41|NA	(Intercept)	NA	-4.47898	0.149896	3.52464e-196	***
Bacteria|Proteobacteria|Deltaproteobacteria|Myxococcales|BIrii41|NA	VermicompostYes	NA	-0.271462	0.216674	0.210256	ns
Bacteria|Proteobacteria|Deltaproteobacteria|Myxococcales|BIrii41|NA	Metagen_Pre_postPre	NA	-2.06158	0.231997	6.3209e-19	***
Bacteria|Proteobacteria|Deltaproteobacteria|Myxococcales|BIrii41|NA	N_loadL	NA	-0.23499	0.216047	0.276737	ns
Bacteria|Proteobacteria|Deltaproteobacteria|Myxococcales|BIrii41|NA	N_loadM	NA	-0.046406	0.212735	0.82732	ns
Bacteria|Proteobacteria|Deltaproteobacteria|Myxococcales|BIrii41|NA	N_loadN	NA	-0.0772725	0.21331	0.717163	ns
Bacteria|Proteobacteria|Deltaproteobacteria|Myxococcales|BIrii41|NA	N_loadVH	NA	-0.137902	0.213799	0.518922	ns
Bacteria|Proteobacteria|Deltaproteobacteria|Myxococcales|BIrii41|NA	VermicompostYes:Metagen_Pre_postPre	NA	0.296937	0.329417	0.367375	ns
Bacteria|Proteobacteria|Deltaproteobacteria|Myxococcales|BIrii41|NA	VermicompostYes:N_loadL	NA	0.273204	0.308572	0.37595	ns
Bacteria|Proteobacteria|Deltaproteobacteria|Myxococcales|BIrii41|NA	VermicompostYes:N_loadM	NA	0.530865	0.301773	0.0785518	ns
Bacteria|Proteobacteria|Deltaproteobacteria|Myxococcales|BIrii41|NA	VermicompostYes:N_loadN	NA	0.399788	0.303808	0.1882	ns
Bacteria|Proteobacteria|Deltaproteobacteria|Myxococcales|BIrii41|NA	VermicompostYes:N_loadVH	NA	0.314459	0.305449	0.303245	ns
Bacteria|Proteobacteria|Deltaproteobacteria|Myxococcales|BIrii41|NA	Metagen_Pre_postPre:N_loadL	NA	0.228179	0.330888	0.49045	ns
Bacteria|Proteobacteria|Deltaproteobacteria|Myxococcales|BIrii41|NA	Metagen_Pre_postPre:N_loadM	NA	0.0913336	0.326354	0.779585	ns
Bacteria|Proteobacteria|Deltaproteobacteria|Myxococcales|BIrii41|NA	Metagen_Pre_postPre:N_loadN	NA	0.140428	0.324373	0.665072	ns
Bacteria|Proteobacteria|Deltaproteobacteria|Myxococcales|BIrii41|NA	Metagen_Pre_postPre:N_loadVH	NA	0.0572411	0.333927	0.863895	ns
Bacteria|Proteobacteria|Deltaproteobacteria|Myxococcales|BIrii41|NA	VermicompostYes:Metagen_Pre_postPre:N_loadL	NA	-0.0467613	0.458602	0.918785	ns
Bacteria|Proteobacteria|Deltaproteobacteria|Myxococcales|BIrii41|NA	VermicompostYes:Metagen_Pre_postPre:N_loadM	NA	-0.149257	0.44537	0.737527	ns
Bacteria|Proteobacteria|Deltaproteobacteria|Myxococcales|BIrii41|NA	VermicompostYes:Metagen_Pre_postPre:N_loadN	NA	0.0655333	0.442484	0.882261	ns
Bacteria|Proteobacteria|Deltaproteobacteria|Myxococcales|BIrii41|NA	VermicompostYes:Metagen_Pre_postPre:N_loadVH	NA	-0.122651	0.464107	0.791569	ns
Bacteria|Proteobacteria|Gammaproteobacteria|KF-JG30-C25|NA|NA	Model	Conditional R2: NA; Marginal R2: 0.617438510329588	NA	NA	NA	NA
Bacteria|Proteobacteria|Gammaproteobacteria|KF-JG30-C25|NA|NA	Vermicompost	NA	NA	NA	0.946628	ns
Bacteria|Proteobacteria|Gammaproteobacteria|KF-JG30-C25|NA|NA	Metagen_Pre_post	NA	NA	NA	4.60235e-12	***
Bacteria|Proteobacteria|Gammaproteobacteria|KF-JG30-C25|NA|NA	N_load	NA	NA	NA	0.831632	ns
Bacteria|Proteobacteria|Gammaproteobacteria|KF-JG30-C25|NA|NA	Vermicompost:Metagen_Pre_post	NA	NA	NA	0.00207399	**
Bacteria|Proteobacteria|Gammaproteobacteria|KF-JG30-C25|NA|NA	Vermicompost:N_load	NA	NA	NA	0.799418	ns
Bacteria|Proteobacteria|Gammaproteobacteria|KF-JG30-C25|NA|NA	Metagen_Pre_post:N_load	NA	NA	NA	0.431507	ns
Bacteria|Proteobacteria|Gammaproteobacteria|KF-JG30-C25|NA|NA	Vermicompost:Metagen_Pre_post:N_load	NA	NA	NA	0.74111	ns
Bacteria|Proteobacteria|Gammaproteobacteria|KF-JG30-C25|NA|NA	(Intercept)	NA	-5.3079	0.293596	4.66783e-73	***
Bacteria|Proteobacteria|Gammaproteobacteria|KF-JG30-C25|NA|NA	VermicompostYes	NA	-0.773103	0.490856	0.115254	ns
Bacteria|Proteobacteria|Gammaproteobacteria|KF-JG30-C25|NA|NA	Metagen_Pre_postPre	NA	0.394163	0.382656	0.302977	ns
Bacteria|Proteobacteria|Gammaproteobacteria|KF-JG30-C25|NA|NA	N_loadL	NA	-0.180661	0.429867	0.674286	ns
Bacteria|Proteobacteria|Gammaproteobacteria|KF-JG30-C25|NA|NA	N_loadM	NA	-0.275888	0.438979	0.529692	ns
Bacteria|Proteobacteria|Gammaproteobacteria|KF-JG30-C25|NA|NA	N_loadN	NA	-0.0499053	0.417919	0.904947	ns
Bacteria|Proteobacteria|Gammaproteobacteria|KF-JG30-C25|NA|NA	N_loadVH	NA	-0.104735	0.422847	0.804375	ns
Bacteria|Proteobacteria|Gammaproteobacteria|KF-JG30-C25|NA|NA	VermicompostYes:Metagen_Pre_postPre	NA	1.32302	0.582476	0.0231244	*
Bacteria|Proteobacteria|Gammaproteobacteria|KF-JG30-C25|NA|NA	VermicompostYes:N_loadL	NA	-0.192402	0.731301	0.792477	ns
Bacteria|Proteobacteria|Gammaproteobacteria|KF-JG30-C25|NA|NA	VermicompostYes:N_loadM	NA	0.224889	0.712438	0.75226	ns
Bacteria|Proteobacteria|Gammaproteobacteria|KF-JG30-C25|NA|NA	VermicompostYes:N_loadN	NA	0.238695	0.681919	0.726313	ns
Bacteria|Proteobacteria|Gammaproteobacteria|KF-JG30-C25|NA|NA	VermicompostYes:N_loadVH	NA	0.608286	0.663778	0.359457	ns
Bacteria|Proteobacteria|Gammaproteobacteria|KF-JG30-C25|NA|NA	Metagen_Pre_postPre:N_loadL	NA	0.356916	0.545601	0.513002	ns
Bacteria|Proteobacteria|Gammaproteobacteria|KF-JG30-C25|NA|NA	Metagen_Pre_postPre:N_loadM	NA	0.474992	0.551872	0.389408	ns
Bacteria|Proteobacteria|Gammaproteobacteria|KF-JG30-C25|NA|NA	Metagen_Pre_postPre:N_loadN	NA	0.185674	0.538003	0.730006	ns
Bacteria|Proteobacteria|Gammaproteobacteria|KF-JG30-C25|NA|NA	Metagen_Pre_postPre:N_loadVH	NA	-0.0701698	0.557281	0.899799	ns
Bacteria|Proteobacteria|Gammaproteobacteria|KF-JG30-C25|NA|NA	VermicompostYes:Metagen_Pre_postPre:N_loadL	NA	-0.165241	0.853414	0.846471	ns
Bacteria|Proteobacteria|Gammaproteobacteria|KF-JG30-C25|NA|NA	VermicompostYes:Metagen_Pre_postPre:N_loadM	NA	-0.876575	0.844041	0.299016	ns
Bacteria|Proteobacteria|Gammaproteobacteria|KF-JG30-C25|NA|NA	VermicompostYes:Metagen_Pre_postPre:N_loadN	NA	-0.530356	0.81218	0.513754	ns
Bacteria|Proteobacteria|Gammaproteobacteria|KF-JG30-C25|NA|NA	VermicompostYes:Metagen_Pre_postPre:N_loadVH	NA	-0.931346	0.817116	0.254371	ns
Bacteria|Actinobacteria|Acidimicrobiia|IMCC26256|NA|NA	Model	Conditional R2: NA; Marginal R2: 0.386197266917991	NA	NA	NA	NA
Bacteria|Actinobacteria|Acidimicrobiia|IMCC26256|NA|NA	Vermicompost	NA	NA	NA	0.695364	ns
Bacteria|Actinobacteria|Acidimicrobiia|IMCC26256|NA|NA	Metagen_Pre_post	NA	NA	NA	0.00236154	**
Bacteria|Actinobacteria|Acidimicrobiia|IMCC26256|NA|NA	N_load	NA	NA	NA	0.261264	ns
Bacteria|Actinobacteria|Acidimicrobiia|IMCC26256|NA|NA	Vermicompost:Metagen_Pre_post	NA	NA	NA	0.219344	ns
Bacteria|Actinobacteria|Acidimicrobiia|IMCC26256|NA|NA	Vermicompost:N_load	NA	NA	NA	0.175989	ns
Bacteria|Actinobacteria|Acidimicrobiia|IMCC26256|NA|NA	Metagen_Pre_post:N_load	NA	NA	NA	0.338417	ns
Bacteria|Actinobacteria|Acidimicrobiia|IMCC26256|NA|NA	Vermicompost:Metagen_Pre_post:N_load	NA	NA	NA	0.799586	ns
Bacteria|Actinobacteria|Acidimicrobiia|IMCC26256|NA|NA	(Intercept)	NA	-4.89459	0.212803	4.59755e-117	***
Bacteria|Actinobacteria|Acidimicrobiia|IMCC26256|NA|NA	VermicompostYes	NA	-0.357926	0.327715	0.274751	ns
Bacteria|Actinobacteria|Acidimicrobiia|IMCC26256|NA|NA	Metagen_Pre_postPre	NA	-0.289823	0.322076	0.368196	ns
Bacteria|Actinobacteria|Acidimicrobiia|IMCC26256|NA|NA	N_loadL	NA	0.0669499	0.295896	0.820998	ns
Bacteria|Actinobacteria|Acidimicrobiia|IMCC26256|NA|NA	N_loadM	NA	-0.384588	0.329979	0.24382	ns
Bacteria|Actinobacteria|Acidimicrobiia|IMCC26256|NA|NA	N_loadN	NA	-0.237943	0.31792	0.454196	ns
Bacteria|Actinobacteria|Acidimicrobiia|IMCC26256|NA|NA	N_loadVH	NA	-0.196895	0.314717	0.53156	ns
Bacteria|Actinobacteria|Acidimicrobiia|IMCC26256|NA|NA	VermicompostYes:Metagen_Pre_postPre	NA	-0.573573	0.541651	0.28963	ns
Bacteria|Actinobacteria|Acidimicrobiia|IMCC26256|NA|NA	VermicompostYes:N_loadL	NA	0.315243	0.440406	0.474115	ns
Bacteria|Actinobacteria|Acidimicrobiia|IMCC26256|NA|NA	VermicompostYes:N_loadM	NA	0.799731	0.46267	0.0838966	ns
Bacteria|Actinobacteria|Acidimicrobiia|IMCC26256|NA|NA	VermicompostYes:N_loadN	NA	0.511758	0.460516	0.266452	ns
Bacteria|Actinobacteria|Acidimicrobiia|IMCC26256|NA|NA	VermicompostYes:N_loadVH	NA	0.490222	0.457376	0.283804	ns
Bacteria|Actinobacteria|Acidimicrobiia|IMCC26256|NA|NA	Metagen_Pre_postPre:N_loadL	NA	-0.0445356	0.451213	0.921375	ns
Bacteria|Actinobacteria|Acidimicrobiia|IMCC26256|NA|NA	Metagen_Pre_postPre:N_loadM	NA	0.166394	0.48833	0.733299	ns
Bacteria|Actinobacteria|Acidimicrobiia|IMCC26256|NA|NA	Metagen_Pre_postPre:N_loadN	NA	-0.294072	0.502406	0.558328	ns
Bacteria|Actinobacteria|Acidimicrobiia|IMCC26256|NA|NA	Metagen_Pre_postPre:N_loadVH	NA	0.462936	0.451428	0.305131	ns
Bacteria|Actinobacteria|Acidimicrobiia|IMCC26256|NA|NA	VermicompostYes:Metagen_Pre_postPre:N_loadL	NA	0.404393	0.711715	0.569903	ns
Bacteria|Actinobacteria|Acidimicrobiia|IMCC26256|NA|NA	VermicompostYes:Metagen_Pre_postPre:N_loadM	NA	-0.0700024	0.745037	0.925142	ns
Bacteria|Actinobacteria|Acidimicrobiia|IMCC26256|NA|NA	VermicompostYes:Metagen_Pre_postPre:N_loadN	NA	0.747487	0.749066	0.318332	ns
Bacteria|Actinobacteria|Acidimicrobiia|IMCC26256|NA|NA	VermicompostYes:Metagen_Pre_postPre:N_loadVH	NA	0.368208	0.70031	0.599043	ns
Bacteria|Verrucomicrobia|Verrucomicrobiae|Chthoniobacterales|Chthoniobacteraceae|Chthoniobacter	Model	Conditional R2: 0.990115631141375; Marginal R2: 0.906121608550746	NA	NA	NA	NA
Bacteria|Verrucomicrobia|Verrucomicrobiae|Chthoniobacterales|Chthoniobacteraceae|Chthoniobacter	Vermicompost	NA	NA	NA	0.24067	ns
Bacteria|Verrucomicrobia|Verrucomicrobiae|Chthoniobacterales|Chthoniobacteraceae|Chthoniobacter	Metagen_Pre_post	NA	NA	NA	3.26623e-213	***
Bacteria|Verrucomicrobia|Verrucomicrobiae|Chthoniobacterales|Chthoniobacteraceae|Chthoniobacter	N_load	NA	NA	NA	0.884896	ns
Bacteria|Verrucomicrobia|Verrucomicrobiae|Chthoniobacterales|Chthoniobacteraceae|Chthoniobacter	Vermicompost:Metagen_Pre_post	NA	NA	NA	0.00932675	**
Bacteria|Verrucomicrobia|Verrucomicrobiae|Chthoniobacterales|Chthoniobacteraceae|Chthoniobacter	Vermicompost:N_load	NA	NA	NA	0.910411	ns
Bacteria|Verrucomicrobia|Verrucomicrobiae|Chthoniobacterales|Chthoniobacteraceae|Chthoniobacter	Metagen_Pre_post:N_load	NA	NA	NA	0.158155	ns
Bacteria|Verrucomicrobia|Verrucomicrobiae|Chthoniobacterales|Chthoniobacteraceae|Chthoniobacter	Vermicompost:Metagen_Pre_post:N_load	NA	NA	NA	0.666201	ns
Bacteria|Verrucomicrobia|Verrucomicrobiae|Chthoniobacterales|Chthoniobacteraceae|Chthoniobacter	(Intercept)	NA	-4.57631	0.26892	6.10362e-65	***
Bacteria|Verrucomicrobia|Verrucomicrobiae|Chthoniobacterales|Chthoniobacteraceae|Chthoniobacter	VermicompostYes	NA	-0.00263838	0.38017	0.994463	ns
Bacteria|Verrucomicrobia|Verrucomicrobiae|Chthoniobacterales|Chthoniobacteraceae|Chthoniobacter	Metagen_Pre_postPre	NA	-3.07414	0.281528	9.30184e-28	***
Bacteria|Verrucomicrobia|Verrucomicrobiae|Chthoniobacterales|Chthoniobacteraceae|Chthoniobacter	N_loadL	NA	0.0527647	0.379599	0.889449	ns
Bacteria|Verrucomicrobia|Verrucomicrobiae|Chthoniobacterales|Chthoniobacteraceae|Chthoniobacter	N_loadM	NA	0.150083	0.379356	0.692381	ns
Bacteria|Verrucomicrobia|Verrucomicrobiae|Chthoniobacterales|Chthoniobacteraceae|Chthoniobacter	N_loadN	NA	0.0291729	0.380301	0.938854	ns
Bacteria|Verrucomicrobia|Verrucomicrobiae|Chthoniobacterales|Chthoniobacteraceae|Chthoniobacter	N_loadVH	NA	-0.0227184	0.380003	0.952327	ns
Bacteria|Verrucomicrobia|Verrucomicrobiae|Chthoniobacterales|Chthoniobacteraceae|Chthoniobacter	VermicompostYes:Metagen_Pre_postPre	NA	-0.0164854	0.393679	0.966598	ns
Bacteria|Verrucomicrobia|Verrucomicrobiae|Chthoniobacterales|Chthoniobacteraceae|Chthoniobacter	VermicompostYes:N_loadL	NA	-0.480281	0.539147	0.373028	ns
Bacteria|Verrucomicrobia|Verrucomicrobiae|Chthoniobacterales|Chthoniobacteraceae|Chthoniobacter	VermicompostYes:N_loadM	NA	-0.202874	0.537081	0.705628	ns
Bacteria|Verrucomicrobia|Verrucomicrobiae|Chthoniobacterales|Chthoniobacteraceae|Chthoniobacter	VermicompostYes:N_loadN	NA	-0.0681751	0.537729	0.899112	ns
Bacteria|Verrucomicrobia|Verrucomicrobiae|Chthoniobacterales|Chthoniobacteraceae|Chthoniobacter	VermicompostYes:N_loadVH	NA	-0.359687	0.539258	0.50477	ns
Bacteria|Verrucomicrobia|Verrucomicrobiae|Chthoniobacterales|Chthoniobacteraceae|Chthoniobacter	Metagen_Pre_postPre:N_loadL	NA	0.11662	0.389539	0.76465	ns
Bacteria|Verrucomicrobia|Verrucomicrobiae|Chthoniobacterales|Chthoniobacteraceae|Chthoniobacter	Metagen_Pre_postPre:N_loadM	NA	-0.355705	0.408449	0.383826	ns
Bacteria|Verrucomicrobia|Verrucomicrobiae|Chthoniobacterales|Chthoniobacteraceae|Chthoniobacter	Metagen_Pre_postPre:N_loadN	NA	-0.255358	0.403032	0.526347	ns
Bacteria|Verrucomicrobia|Verrucomicrobiae|Chthoniobacterales|Chthoniobacteraceae|Chthoniobacter	Metagen_Pre_postPre:N_loadVH	NA	0.223489	0.389306	0.565921	ns
Bacteria|Verrucomicrobia|Verrucomicrobiae|Chthoniobacterales|Chthoniobacteraceae|Chthoniobacter	VermicompostYes:Metagen_Pre_postPre:N_loadL	NA	0.746205	0.54004	0.167046	ns
Bacteria|Verrucomicrobia|Verrucomicrobiae|Chthoniobacterales|Chthoniobacteraceae|Chthoniobacter	VermicompostYes:Metagen_Pre_postPre:N_loadM	NA	0.655237	0.561019	0.242831	ns
Bacteria|Verrucomicrobia|Verrucomicrobiae|Chthoniobacterales|Chthoniobacteraceae|Chthoniobacter	VermicompostYes:Metagen_Pre_postPre:N_loadN	NA	0.570971	0.555886	0.304356	ns
Bacteria|Verrucomicrobia|Verrucomicrobiae|Chthoniobacterales|Chthoniobacteraceae|Chthoniobacter	VermicompostYes:Metagen_Pre_postPre:N_loadVH	NA	0.338524	0.549715	0.538015	ns
Bacteria|Chloroflexi|Ktedonobacteria|Ktedonobacterales|Ktedonobacteraceae|FCPS473	Model	Conditional R2: NA; Marginal R2: 0.302703332572141	NA	NA	NA	NA
Bacteria|Chloroflexi|Ktedonobacteria|Ktedonobacterales|Ktedonobacteraceae|FCPS473	Vermicompost	NA	NA	NA	0.342929	ns
Bacteria|Chloroflexi|Ktedonobacteria|Ktedonobacterales|Ktedonobacteraceae|FCPS473	Metagen_Pre_post	NA	NA	NA	0.293604	ns
Bacteria|Chloroflexi|Ktedonobacteria|Ktedonobacterales|Ktedonobacteraceae|FCPS473	N_load	NA	NA	NA	0.0581818	ns
Bacteria|Chloroflexi|Ktedonobacteria|Ktedonobacterales|Ktedonobacteraceae|FCPS473	Vermicompost:Metagen_Pre_post	NA	NA	NA	0.0146786	*
Bacteria|Chloroflexi|Ktedonobacteria|Ktedonobacterales|Ktedonobacteraceae|FCPS473	Vermicompost:N_load	NA	NA	NA	0.208574	ns
Bacteria|Chloroflexi|Ktedonobacteria|Ktedonobacterales|Ktedonobacteraceae|FCPS473	Metagen_Pre_post:N_load	NA	NA	NA	0.919439	ns
Bacteria|Chloroflexi|Ktedonobacteria|Ktedonobacterales|Ktedonobacteraceae|FCPS473	Vermicompost:Metagen_Pre_post:N_load	NA	NA	NA	0.966878	ns
Bacteria|Chloroflexi|Ktedonobacteria|Ktedonobacterales|Ktedonobacteraceae|FCPS473	(Intercept)	NA	-5.52946	0.263139	4.94246e-98	***
Bacteria|Chloroflexi|Ktedonobacteria|Ktedonobacterales|Ktedonobacteraceae|FCPS473	VermicompostYes	NA	0.637161	0.32811	0.0521479	ns
Bacteria|Chloroflexi|Ktedonobacteria|Ktedonobacterales|Ktedonobacteraceae|FCPS473	Metagen_Pre_postPre	NA	0.535926	0.333772	0.108348	ns
Bacteria|Chloroflexi|Ktedonobacteria|Ktedonobacterales|Ktedonobacteraceae|FCPS473	N_loadL	NA	0.526851	0.334348	0.115082	ns
Bacteria|Chloroflexi|Ktedonobacteria|Ktedonobacterales|Ktedonobacteraceae|FCPS473	N_loadM	NA	0.0449228	0.367397	0.902683	ns
Bacteria|Chloroflexi|Ktedonobacteria|Ktedonobacterales|Ktedonobacteraceae|FCPS473	N_loadN	NA	0.461176	0.338234	0.172731	ns
Bacteria|Chloroflexi|Ktedonobacteria|Ktedonobacterales|Ktedonobacteraceae|FCPS473	N_loadVH	NA	-0.25502	0.393085	0.516489	ns
Bacteria|Chloroflexi|Ktedonobacteria|Ktedonobacterales|Ktedonobacteraceae|FCPS473	VermicompostYes:Metagen_Pre_postPre	NA	-0.750534	0.444261	0.0911431	ns
Bacteria|Chloroflexi|Ktedonobacteria|Ktedonobacterales|Ktedonobacteraceae|FCPS473	VermicompostYes:N_loadL	NA	-0.833018	0.449311	0.0637402	ns
Bacteria|Chloroflexi|Ktedonobacteria|Ktedonobacterales|Ktedonobacteraceae|FCPS473	VermicompostYes:N_loadM	NA	-0.631538	0.48954	0.197028	ns
Bacteria|Chloroflexi|Ktedonobacteria|Ktedonobacterales|Ktedonobacteraceae|FCPS473	VermicompostYes:N_loadN	NA	-0.649096	0.446332	0.145866	ns
Bacteria|Chloroflexi|Ktedonobacteria|Ktedonobacterales|Ktedonobacteraceae|FCPS473	VermicompostYes:N_loadVH	NA	-0.165654	0.50004	0.740432	ns
Bacteria|Chloroflexi|Ktedonobacteria|Ktedonobacterales|Ktedonobacteraceae|FCPS473	Metagen_Pre_postPre:N_loadL	NA	-0.31149	0.434856	0.473802	ns
Bacteria|Chloroflexi|Ktedonobacteria|Ktedonobacterales|Ktedonobacteraceae|FCPS473	Metagen_Pre_postPre:N_loadM	NA	-0.108792	0.471783	0.817628	ns
Bacteria|Chloroflexi|Ktedonobacteria|Ktedonobacterales|Ktedonobacteraceae|FCPS473	Metagen_Pre_postPre:N_loadN	NA	-0.35178	0.441979	0.426078	ns
Bacteria|Chloroflexi|Ktedonobacteria|Ktedonobacterales|Ktedonobacteraceae|FCPS473	Metagen_Pre_postPre:N_loadVH	NA	-0.0614696	0.503658	0.902862	ns
Bacteria|Chloroflexi|Ktedonobacteria|Ktedonobacterales|Ktedonobacteraceae|FCPS473	VermicompostYes:Metagen_Pre_postPre:N_loadL	NA	0.456612	0.617143	0.459372	ns
Bacteria|Chloroflexi|Ktedonobacteria|Ktedonobacterales|Ktedonobacteraceae|FCPS473	VermicompostYes:Metagen_Pre_postPre:N_loadM	NA	0.296354	0.664649	0.655684	ns
Bacteria|Chloroflexi|Ktedonobacteria|Ktedonobacterales|Ktedonobacteraceae|FCPS473	VermicompostYes:Metagen_Pre_postPre:N_loadN	NA	0.264771	0.622635	0.67066	ns
Bacteria|Chloroflexi|Ktedonobacteria|Ktedonobacterales|Ktedonobacteraceae|FCPS473	VermicompostYes:Metagen_Pre_postPre:N_loadVH	NA	0.21147	0.675699	0.754308	ns
Bacteria|Proteobacteria|Alphaproteobacteria|Caulobacterales|Caulobacteraceae|NA	Model	Conditional R2: 0.589676371357072; Marginal R2: 0.445465139708319	NA	NA	NA	NA
Bacteria|Proteobacteria|Alphaproteobacteria|Caulobacterales|Caulobacteraceae|NA	Vermicompost	NA	NA	NA	0.372883	ns
Bacteria|Proteobacteria|Alphaproteobacteria|Caulobacterales|Caulobacteraceae|NA	Metagen_Pre_post	NA	NA	NA	1.82406e-06	***
Bacteria|Proteobacteria|Alphaproteobacteria|Caulobacterales|Caulobacteraceae|NA	N_load	NA	NA	NA	0.461876	ns
Bacteria|Proteobacteria|Alphaproteobacteria|Caulobacterales|Caulobacteraceae|NA	Vermicompost:Metagen_Pre_post	NA	NA	NA	0.00814263	**
Bacteria|Proteobacteria|Alphaproteobacteria|Caulobacterales|Caulobacteraceae|NA	Vermicompost:N_load	NA	NA	NA	0.58495	ns
Bacteria|Proteobacteria|Alphaproteobacteria|Caulobacterales|Caulobacteraceae|NA	Metagen_Pre_post:N_load	NA	NA	NA	0.212503	ns
Bacteria|Proteobacteria|Alphaproteobacteria|Caulobacterales|Caulobacteraceae|NA	Vermicompost:Metagen_Pre_post:N_load	NA	NA	NA	0.0214071	*
Bacteria|Proteobacteria|Alphaproteobacteria|Caulobacterales|Caulobacteraceae|NA	(Intercept)	NA	-5.45424	0.179602	1.43143e-202	***
Bacteria|Proteobacteria|Alphaproteobacteria|Caulobacterales|Caulobacteraceae|NA	VermicompostYes	NA	0.0597524	0.250318	0.811333	ns
Bacteria|Proteobacteria|Alphaproteobacteria|Caulobacterales|Caulobacteraceae|NA	Metagen_Pre_postPre	NA	0.374406	0.207247	0.0708294	ns
Bacteria|Proteobacteria|Alphaproteobacteria|Caulobacterales|Caulobacteraceae|NA	N_loadL	NA	0.00839771	0.253305	0.973553	ns
Bacteria|Proteobacteria|Alphaproteobacteria|Caulobacterales|Caulobacteraceae|NA	N_loadM	NA	-0.163213	0.261491	0.53252	ns
Bacteria|Proteobacteria|Alphaproteobacteria|Caulobacterales|Caulobacteraceae|NA	N_loadN	NA	-0.278258	0.268012	0.299163	ns
Bacteria|Proteobacteria|Alphaproteobacteria|Caulobacterales|Caulobacteraceae|NA	N_loadVH	NA	-0.000246427	0.253457	0.999224	ns
Bacteria|Proteobacteria|Alphaproteobacteria|Caulobacterales|Caulobacteraceae|NA	VermicompostYes:Metagen_Pre_postPre	NA	0.162534	0.283748	0.566774	ns
Bacteria|Proteobacteria|Alphaproteobacteria|Caulobacterales|Caulobacteraceae|NA	VermicompostYes:N_loadL	NA	0.250573	0.346327	0.469363	ns
Bacteria|Proteobacteria|Alphaproteobacteria|Caulobacterales|Caulobacteraceae|NA	VermicompostYes:N_loadM	NA	0.149745	0.361427	0.678642	ns
Bacteria|Proteobacteria|Alphaproteobacteria|Caulobacterales|Caulobacteraceae|NA	VermicompostYes:N_loadN	NA	0.415515	0.360728	0.249371	ns
Bacteria|Proteobacteria|Alphaproteobacteria|Caulobacterales|Caulobacteraceae|NA	VermicompostYes:N_loadVH	NA	0.235335	0.347519	0.498289	ns
Bacteria|Proteobacteria|Alphaproteobacteria|Caulobacterales|Caulobacteraceae|NA	Metagen_Pre_postPre:N_loadL	NA	-0.0788291	0.294402	0.788884	ns
Bacteria|Proteobacteria|Alphaproteobacteria|Caulobacterales|Caulobacteraceae|NA	Metagen_Pre_postPre:N_loadM	NA	0.0756399	0.302095	0.80229	ns
Bacteria|Proteobacteria|Alphaproteobacteria|Caulobacterales|Caulobacteraceae|NA	Metagen_Pre_postPre:N_loadN	NA	0.519328	0.299552	0.0829745	ns
Bacteria|Proteobacteria|Alphaproteobacteria|Caulobacterales|Caulobacteraceae|NA	Metagen_Pre_postPre:N_loadVH	NA	0.0816237	0.29044	0.778684	ns
Bacteria|Proteobacteria|Alphaproteobacteria|Caulobacterales|Caulobacteraceae|NA	VermicompostYes:Metagen_Pre_postPre:N_loadL	NA	-0.722143	0.40733	0.0762508	ns
Bacteria|Proteobacteria|Alphaproteobacteria|Caulobacterales|Caulobacteraceae|NA	VermicompostYes:Metagen_Pre_postPre:N_loadM	NA	-0.308038	0.417821	0.460971	ns
Bacteria|Proteobacteria|Alphaproteobacteria|Caulobacterales|Caulobacteraceae|NA	VermicompostYes:Metagen_Pre_postPre:N_loadN	NA	-1.30975	0.418163	0.00173535	**
Bacteria|Proteobacteria|Alphaproteobacteria|Caulobacterales|Caulobacteraceae|NA	VermicompostYes:Metagen_Pre_postPre:N_loadVH	NA	-0.309474	0.39395	0.432122	ns
Bacteria|Chloroflexi|Ktedonobacteria|Ktedonobacterales|JG30-KF-AS9|NA	Model	Conditional R2: 0.697008870890125; Marginal R2: 0.487975487020873	NA	NA	NA	NA
Bacteria|Chloroflexi|Ktedonobacteria|Ktedonobacterales|JG30-KF-AS9|NA	Vermicompost	NA	NA	NA	0.271655	ns
Bacteria|Chloroflexi|Ktedonobacteria|Ktedonobacterales|JG30-KF-AS9|NA	Metagen_Pre_post	NA	NA	NA	4.93994e-10	***
Bacteria|Chloroflexi|Ktedonobacteria|Ktedonobacterales|JG30-KF-AS9|NA	N_load	NA	NA	NA	0.498848	ns
Bacteria|Chloroflexi|Ktedonobacteria|Ktedonobacterales|JG30-KF-AS9|NA	Vermicompost:Metagen_Pre_post	NA	NA	NA	0.0652687	ns
Bacteria|Chloroflexi|Ktedonobacteria|Ktedonobacterales|JG30-KF-AS9|NA	Vermicompost:N_load	NA	NA	NA	0.936284	ns
Bacteria|Chloroflexi|Ktedonobacteria|Ktedonobacterales|JG30-KF-AS9|NA	Metagen_Pre_post:N_load	NA	NA	NA	0.215939	ns
Bacteria|Chloroflexi|Ktedonobacteria|Ktedonobacterales|JG30-KF-AS9|NA	Vermicompost:Metagen_Pre_post:N_load	NA	NA	NA	0.00118828	**
Bacteria|Chloroflexi|Ktedonobacteria|Ktedonobacterales|JG30-KF-AS9|NA	(Intercept)	NA	-5.16038	0.178393	5.47185e-184	***
Bacteria|Chloroflexi|Ktedonobacteria|Ktedonobacterales|JG30-KF-AS9|NA	VermicompostYes	NA	-0.100794	0.255765	0.693516	ns
Bacteria|Chloroflexi|Ktedonobacteria|Ktedonobacterales|JG30-KF-AS9|NA	Metagen_Pre_postPre	NA	-0.207945	0.201342	0.3017	ns
Bacteria|Chloroflexi|Ktedonobacteria|Ktedonobacterales|JG30-KF-AS9|NA	N_loadL	NA	0.162495	0.2467	0.510105	ns
Bacteria|Chloroflexi|Ktedonobacteria|Ktedonobacterales|JG30-KF-AS9|NA	N_loadM	NA	-0.0502108	0.253886	0.843225	ns
Bacteria|Chloroflexi|Ktedonobacteria|Ktedonobacterales|JG30-KF-AS9|NA	N_loadN	NA	0.275407	0.243393	0.257832	ns
Bacteria|Chloroflexi|Ktedonobacteria|Ktedonobacterales|JG30-KF-AS9|NA	N_loadVH	NA	0.111628	0.248822	0.653702	ns
Bacteria|Chloroflexi|Ktedonobacteria|Ktedonobacterales|JG30-KF-AS9|NA	VermicompostYes:Metagen_Pre_postPre	NA	-0.178324	0.301434	0.554129	ns
Bacteria|Chloroflexi|Ktedonobacteria|Ktedonobacterales|JG30-KF-AS9|NA	VermicompostYes:N_loadL	NA	0.404524	0.345168	0.241212	ns
Bacteria|Chloroflexi|Ktedonobacteria|Ktedonobacterales|JG30-KF-AS9|NA	VermicompostYes:N_loadM	NA	0.354704	0.355677	0.318637	ns
Bacteria|Chloroflexi|Ktedonobacteria|Ktedonobacterales|JG30-KF-AS9|NA	VermicompostYes:N_loadN	NA	-0.394668	0.358992	0.271604	ns
Bacteria|Chloroflexi|Ktedonobacteria|Ktedonobacterales|JG30-KF-AS9|NA	VermicompostYes:N_loadVH	NA	0.00253763	0.356213	0.994316	ns
Bacteria|Chloroflexi|Ktedonobacteria|Ktedonobacterales|JG30-KF-AS9|NA	Metagen_Pre_postPre:N_loadL	NA	-0.100138	0.27793	0.718623	ns
Bacteria|Chloroflexi|Ktedonobacteria|Ktedonobacterales|JG30-KF-AS9|NA	Metagen_Pre_postPre:N_loadM	NA	0.18977	0.281297	0.499914	ns
Bacteria|Chloroflexi|Ktedonobacteria|Ktedonobacterales|JG30-KF-AS9|NA	Metagen_Pre_postPre:N_loadN	NA	-0.732881	0.297895	0.0138859	*
Bacteria|Chloroflexi|Ktedonobacteria|Ktedonobacterales|JG30-KF-AS9|NA	Metagen_Pre_postPre:N_loadVH	NA	0.0451146	0.27735	0.870784	ns
Bacteria|Chloroflexi|Ktedonobacteria|Ktedonobacterales|JG30-KF-AS9|NA	VermicompostYes:Metagen_Pre_postPre:N_loadL	NA	-0.588294	0.416604	0.157916	ns
Bacteria|Chloroflexi|Ktedonobacteria|Ktedonobacterales|JG30-KF-AS9|NA	VermicompostYes:Metagen_Pre_postPre:N_loadM	NA	-0.654054	0.421366	0.120609	ns
Bacteria|Chloroflexi|Ktedonobacteria|Ktedonobacterales|JG30-KF-AS9|NA	VermicompostYes:Metagen_Pre_postPre:N_loadN	NA	0.952164	0.433524	0.0280682	*
Bacteria|Chloroflexi|Ktedonobacteria|Ktedonobacterales|JG30-KF-AS9|NA	VermicompostYes:Metagen_Pre_postPre:N_loadVH	NA	0.0459453	0.410189	0.910816	ns
Bacteria|Bacteroidetes|Bacteroidia|Cytophagales|Microscillaceae|NA	Model	Conditional R2: 0.720105494386686; Marginal R2: 0.639276336088636	NA	NA	NA	NA
Bacteria|Bacteroidetes|Bacteroidia|Cytophagales|Microscillaceae|NA	Vermicompost	NA	NA	NA	0.957791	ns
Bacteria|Bacteroidetes|Bacteroidia|Cytophagales|Microscillaceae|NA	Metagen_Pre_post	NA	NA	NA	1.24864e-22	***
Bacteria|Bacteroidetes|Bacteroidia|Cytophagales|Microscillaceae|NA	N_load	NA	NA	NA	0.875684	ns
Bacteria|Bacteroidetes|Bacteroidia|Cytophagales|Microscillaceae|NA	Vermicompost:Metagen_Pre_post	NA	NA	NA	0.9939	ns
Bacteria|Bacteroidetes|Bacteroidia|Cytophagales|Microscillaceae|NA	Vermicompost:N_load	NA	NA	NA	0.991527	ns
Bacteria|Bacteroidetes|Bacteroidia|Cytophagales|Microscillaceae|NA	Metagen_Pre_post:N_load	NA	NA	NA	0.99844	ns
Bacteria|Bacteroidetes|Bacteroidia|Cytophagales|Microscillaceae|NA	Vermicompost:Metagen_Pre_post:N_load	NA	NA	NA	0.174312	ns
Bacteria|Bacteroidetes|Bacteroidia|Cytophagales|Microscillaceae|NA	(Intercept)	NA	-4.85952	0.15992	8.12775e-203	***
Bacteria|Bacteroidetes|Bacteroidia|Cytophagales|Microscillaceae|NA	VermicompostYes	NA	-0.102293	0.230002	0.656502	ns
Bacteria|Bacteroidetes|Bacteroidia|Cytophagales|Microscillaceae|NA	Metagen_Pre_postPre	NA	-0.916922	0.247833	0.000215808	***
Bacteria|Bacteroidetes|Bacteroidia|Cytophagales|Microscillaceae|NA	N_loadL	NA	0.00784835	0.225778	0.97227	ns
Bacteria|Bacteroidetes|Bacteroidia|Cytophagales|Microscillaceae|NA	N_loadM	NA	-0.161458	0.234111	0.490406	ns
Bacteria|Bacteroidetes|Bacteroidia|Cytophagales|Microscillaceae|NA	N_loadN	NA	-0.0627891	0.228858	0.783809	ns
Bacteria|Bacteroidetes|Bacteroidia|Cytophagales|Microscillaceae|NA	N_loadVH	NA	-0.164411	0.23263	0.479722	ns
Bacteria|Bacteroidetes|Bacteroidia|Cytophagales|Microscillaceae|NA	VermicompostYes:Metagen_Pre_postPre	NA	0.331771	0.340881	0.330417	ns
Bacteria|Bacteroidetes|Bacteroidia|Cytophagales|Microscillaceae|NA	VermicompostYes:N_loadL	NA	0.071152	0.322884	0.825588	ns
Bacteria|Bacteroidetes|Bacteroidia|Cytophagales|Microscillaceae|NA	VermicompostYes:N_loadM	NA	0.300383	0.327476	0.359003	ns
Bacteria|Bacteroidetes|Bacteroidia|Cytophagales|Microscillaceae|NA	VermicompostYes:N_loadN	NA	-0.0290028	0.330278	0.930025	ns
Bacteria|Bacteroidetes|Bacteroidia|Cytophagales|Microscillaceae|NA	VermicompostYes:N_loadVH	NA	0.155648	0.329986	0.637155	ns
Bacteria|Bacteroidetes|Bacteroidia|Cytophagales|Microscillaceae|NA	Metagen_Pre_postPre:N_loadL	NA	-0.0658955	0.353288	0.852037	ns
Bacteria|Bacteroidetes|Bacteroidia|Cytophagales|Microscillaceae|NA	Metagen_Pre_postPre:N_loadM	NA	0.416488	0.343453	0.225264	ns
Bacteria|Bacteroidetes|Bacteroidia|Cytophagales|Microscillaceae|NA	Metagen_Pre_postPre:N_loadN	NA	0.0653114	0.350753	0.852285	ns
Bacteria|Bacteroidetes|Bacteroidia|Cytophagales|Microscillaceae|NA	Metagen_Pre_postPre:N_loadVH	NA	0.231729	0.351869	0.510173	ns
Bacteria|Bacteroidetes|Bacteroidia|Cytophagales|Microscillaceae|NA	VermicompostYes:Metagen_Pre_postPre:N_loadL	NA	0.00302553	0.481823	0.99499	ns
Bacteria|Bacteroidetes|Bacteroidia|Cytophagales|Microscillaceae|NA	VermicompostYes:Metagen_Pre_postPre:N_loadM	NA	-1.0056	0.492494	0.041166	*
Bacteria|Bacteroidetes|Bacteroidia|Cytophagales|Microscillaceae|NA	VermicompostYes:Metagen_Pre_postPre:N_loadN	NA	-0.142109	0.490729	0.772131	ns
Bacteria|Bacteroidetes|Bacteroidia|Cytophagales|Microscillaceae|NA	VermicompostYes:Metagen_Pre_postPre:N_loadVH	NA	-0.590492	0.496857	0.234654	ns
Bacteria|Bacteroidetes|Bacteroidia|Chitinophagales|Chitinophagaceae|Flavisolibacter	Model	Conditional R2: 0.872764698007531; Marginal R2: 0.822654761046113	NA	NA	NA	NA
Bacteria|Bacteroidetes|Bacteroidia|Chitinophagales|Chitinophagaceae|Flavisolibacter	Vermicompost	NA	NA	NA	0.000887223	***
Bacteria|Bacteroidetes|Bacteroidia|Chitinophagales|Chitinophagaceae|Flavisolibacter	Metagen_Pre_post	NA	NA	NA	9.3253e-57	***
Bacteria|Bacteroidetes|Bacteroidia|Chitinophagales|Chitinophagaceae|Flavisolibacter	N_load	NA	NA	NA	0.122968	ns
Bacteria|Bacteroidetes|Bacteroidia|Chitinophagales|Chitinophagaceae|Flavisolibacter	Vermicompost:Metagen_Pre_post	NA	NA	NA	0.0782436	ns
Bacteria|Bacteroidetes|Bacteroidia|Chitinophagales|Chitinophagaceae|Flavisolibacter	Vermicompost:N_load	NA	NA	NA	0.0172683	*
Bacteria|Bacteroidetes|Bacteroidia|Chitinophagales|Chitinophagaceae|Flavisolibacter	Metagen_Pre_post:N_load	NA	NA	NA	0.591316	ns
Bacteria|Bacteroidetes|Bacteroidia|Chitinophagales|Chitinophagaceae|Flavisolibacter	Vermicompost:Metagen_Pre_post:N_load	NA	NA	NA	0.175079	ns
Bacteria|Bacteroidetes|Bacteroidia|Chitinophagales|Chitinophagaceae|Flavisolibacter	(Intercept)	NA	-5.09248	0.132718	0	***
Bacteria|Bacteroidetes|Bacteroidia|Chitinophagales|Chitinophagaceae|Flavisolibacter	VermicompostYes	NA	0.416844	0.176403	0.0181269	*
Bacteria|Bacteroidetes|Bacteroidia|Chitinophagales|Chitinophagaceae|Flavisolibacter	Metagen_Pre_postPre	NA	-0.828306	0.197057	2.62955e-05	***
Bacteria|Bacteroidetes|Bacteroidia|Chitinophagales|Chitinophagaceae|Flavisolibacter	N_loadL	NA	0.0562694	0.185699	0.761879	ns
Bacteria|Bacteroidetes|Bacteroidia|Chitinophagales|Chitinophagaceae|Flavisolibacter	N_loadM	NA	0.243607	0.180582	0.177334	ns
Bacteria|Bacteroidetes|Bacteroidia|Chitinophagales|Chitinophagaceae|Flavisolibacter	N_loadN	NA	-0.137402	0.192043	0.474316	ns
Bacteria|Bacteroidetes|Bacteroidia|Chitinophagales|Chitinophagaceae|Flavisolibacter	N_loadVH	NA	0.0482537	0.186077	0.795388	ns
Bacteria|Bacteroidetes|Bacteroidia|Chitinophagales|Chitinophagaceae|Flavisolibacter	VermicompostYes:Metagen_Pre_postPre	NA	-0.383486	0.2697	0.155057	ns
Bacteria|Bacteroidetes|Bacteroidia|Chitinophagales|Chitinophagaceae|Flavisolibacter	VermicompostYes:N_loadL	NA	0.217637	0.244357	0.373116	ns
Bacteria|Bacteroidetes|Bacteroidia|Chitinophagales|Chitinophagaceae|Flavisolibacter	VermicompostYes:N_loadM	NA	-0.543433	0.249975	0.0297088	*
Bacteria|Bacteroidetes|Bacteroidia|Chitinophagales|Chitinophagaceae|Flavisolibacter	VermicompostYes:N_loadN	NA	0.182492	0.252266	0.469427	ns
Bacteria|Bacteroidetes|Bacteroidia|Chitinophagales|Chitinophagaceae|Flavisolibacter	VermicompostYes:N_loadVH	NA	-0.500147	0.257494	0.0520931	ns
Bacteria|Bacteroidetes|Bacteroidia|Chitinophagales|Chitinophagaceae|Flavisolibacter	Metagen_Pre_postPre:N_loadL	NA	-0.0708954	0.277975	0.79869	ns
Bacteria|Bacteroidetes|Bacteroidia|Chitinophagales|Chitinophagaceae|Flavisolibacter	Metagen_Pre_postPre:N_loadM	NA	-0.176632	0.271436	0.515221	ns
Bacteria|Bacteroidetes|Bacteroidia|Chitinophagales|Chitinophagaceae|Flavisolibacter	Metagen_Pre_postPre:N_loadN	NA	0.174965	0.280194	0.532339	ns
Bacteria|Bacteroidetes|Bacteroidia|Chitinophagales|Chitinophagaceae|Flavisolibacter	Metagen_Pre_postPre:N_loadVH	NA	-0.0731094	0.279419	0.793593	ns
Bacteria|Bacteroidetes|Bacteroidia|Chitinophagales|Chitinophagaceae|Flavisolibacter	VermicompostYes:Metagen_Pre_postPre:N_loadL	NA	0.0292645	0.372031	0.937302	ns
Bacteria|Bacteroidetes|Bacteroidia|Chitinophagales|Chitinophagaceae|Flavisolibacter	VermicompostYes:Metagen_Pre_postPre:N_loadM	NA	0.464768	0.381273	0.222847	ns
Bacteria|Bacteroidetes|Bacteroidia|Chitinophagales|Chitinophagaceae|Flavisolibacter	VermicompostYes:Metagen_Pre_postPre:N_loadN	NA	-0.209548	0.383138	0.58443	ns
Bacteria|Bacteroidetes|Bacteroidia|Chitinophagales|Chitinophagaceae|Flavisolibacter	VermicompostYes:Metagen_Pre_postPre:N_loadVH	NA	0.604504	0.386479	0.117787	ns
Bacteria|Proteobacteria|Deltaproteobacteria|Myxococcales|Polyangiaceae|Pajaroellobacter	Model	Conditional R2: NA; Marginal R2: 0.328763514880738	NA	NA	NA	NA
Bacteria|Proteobacteria|Deltaproteobacteria|Myxococcales|Polyangiaceae|Pajaroellobacter	Vermicompost	NA	NA	NA	0.0565107	ns
Bacteria|Proteobacteria|Deltaproteobacteria|Myxococcales|Polyangiaceae|Pajaroellobacter	Metagen_Pre_post	NA	NA	NA	0.0751123	ns
Bacteria|Proteobacteria|Deltaproteobacteria|Myxococcales|Polyangiaceae|Pajaroellobacter	N_load	NA	NA	NA	0.279949	ns
Bacteria|Proteobacteria|Deltaproteobacteria|Myxococcales|Polyangiaceae|Pajaroellobacter	Vermicompost:Metagen_Pre_post	NA	NA	NA	0.212264	ns
Bacteria|Proteobacteria|Deltaproteobacteria|Myxococcales|Polyangiaceae|Pajaroellobacter	Vermicompost:N_load	NA	NA	NA	0.720452	ns
Bacteria|Proteobacteria|Deltaproteobacteria|Myxococcales|Polyangiaceae|Pajaroellobacter	Metagen_Pre_post:N_load	NA	NA	NA	0.235416	ns
Bacteria|Proteobacteria|Deltaproteobacteria|Myxococcales|Polyangiaceae|Pajaroellobacter	Vermicompost:Metagen_Pre_post:N_load	NA	NA	NA	0.212165	ns
Bacteria|Proteobacteria|Deltaproteobacteria|Myxococcales|Polyangiaceae|Pajaroellobacter	(Intercept)	NA	-5.42962	0.247066	4.84044e-107	***
Bacteria|Proteobacteria|Deltaproteobacteria|Myxococcales|Polyangiaceae|Pajaroellobacter	VermicompostYes	NA	-0.0973103	0.356236	0.784728	ns
Bacteria|Proteobacteria|Deltaproteobacteria|Myxococcales|Polyangiaceae|Pajaroellobacter	Metagen_Pre_postPre	NA	-0.108892	0.357186	0.760473	ns
Bacteria|Proteobacteria|Deltaproteobacteria|Myxococcales|Polyangiaceae|Pajaroellobacter	N_loadL	NA	0.489686	0.315738	0.120919	ns
Bacteria|Proteobacteria|Deltaproteobacteria|Myxococcales|Polyangiaceae|Pajaroellobacter	N_loadM	NA	0.03039	0.346155	0.930041	ns
Bacteria|Proteobacteria|Deltaproteobacteria|Myxococcales|Polyangiaceae|Pajaroellobacter	N_loadN	NA	0.409503	0.320412	0.201231	ns
Bacteria|Proteobacteria|Deltaproteobacteria|Myxococcales|Polyangiaceae|Pajaroellobacter	N_loadVH	NA	0.452374	0.317881	0.154709	ns
Bacteria|Proteobacteria|Deltaproteobacteria|Myxococcales|Polyangiaceae|Pajaroellobacter	VermicompostYes:Metagen_Pre_postPre	NA	0.336764	0.497811	0.498731	ns
Bacteria|Proteobacteria|Deltaproteobacteria|Myxococcales|Polyangiaceae|Pajaroellobacter	VermicompostYes:N_loadL	NA	-0.0620122	0.459223	0.892582	ns
Bacteria|Proteobacteria|Deltaproteobacteria|Myxococcales|Polyangiaceae|Pajaroellobacter	VermicompostYes:N_loadM	NA	0.315673	0.484326	0.514544	ns
Bacteria|Proteobacteria|Deltaproteobacteria|Myxococcales|Polyangiaceae|Pajaroellobacter	VermicompostYes:N_loadN	NA	-0.202749	0.473155	0.668285	ns
Bacteria|Proteobacteria|Deltaproteobacteria|Myxococcales|Polyangiaceae|Pajaroellobacter	VermicompostYes:N_loadVH	NA	0.0336683	0.458152	0.941418	ns
Bacteria|Proteobacteria|Deltaproteobacteria|Myxococcales|Polyangiaceae|Pajaroellobacter	Metagen_Pre_postPre:N_loadL	NA	-0.224788	0.468302	0.631222	ns
Bacteria|Proteobacteria|Deltaproteobacteria|Myxococcales|Polyangiaceae|Pajaroellobacter	Metagen_Pre_postPre:N_loadM	NA	0.746544	0.468793	0.111277	ns
Bacteria|Proteobacteria|Deltaproteobacteria|Myxococcales|Polyangiaceae|Pajaroellobacter	Metagen_Pre_postPre:N_loadN	NA	-0.392893	0.485183	0.418065	ns
Bacteria|Proteobacteria|Deltaproteobacteria|Myxococcales|Polyangiaceae|Pajaroellobacter	Metagen_Pre_postPre:N_loadVH	NA	-0.00775578	0.461201	0.986583	ns
Bacteria|Proteobacteria|Deltaproteobacteria|Myxococcales|Polyangiaceae|Pajaroellobacter	VermicompostYes:Metagen_Pre_postPre:N_loadL	NA	-0.504021	0.674702	0.455047	ns
Bacteria|Proteobacteria|Deltaproteobacteria|Myxococcales|Polyangiaceae|Pajaroellobacter	VermicompostYes:Metagen_Pre_postPre:N_loadM	NA	-1.54041	0.684884	0.0245022	*
Bacteria|Proteobacteria|Deltaproteobacteria|Myxococcales|Polyangiaceae|Pajaroellobacter	VermicompostYes:Metagen_Pre_postPre:N_loadN	NA	-0.319166	0.703407	0.650014	ns
Bacteria|Proteobacteria|Deltaproteobacteria|Myxococcales|Polyangiaceae|Pajaroellobacter	VermicompostYes:Metagen_Pre_postPre:N_loadVH	NA	-0.54824	0.658205	0.404883	ns
Bacteria|Proteobacteria|Alphaproteobacteria|Tistrellales|Geminicoccaceae|NA	Model	Conditional R2: NA; Marginal R2: 0.85050433416575	NA	NA	NA	NA
Bacteria|Proteobacteria|Alphaproteobacteria|Tistrellales|Geminicoccaceae|NA	Vermicompost	NA	NA	NA	0.699678	ns
Bacteria|Proteobacteria|Alphaproteobacteria|Tistrellales|Geminicoccaceae|NA	Metagen_Pre_post	NA	NA	NA	1.16424e-12	***
Bacteria|Proteobacteria|Alphaproteobacteria|Tistrellales|Geminicoccaceae|NA	N_load	NA	NA	NA	0.00434533	**
Bacteria|Proteobacteria|Alphaproteobacteria|Tistrellales|Geminicoccaceae|NA	Vermicompost:Metagen_Pre_post	NA	NA	NA	1.3516e-11	***
Bacteria|Proteobacteria|Alphaproteobacteria|Tistrellales|Geminicoccaceae|NA	Vermicompost:N_load	NA	NA	NA	0.439713	ns
Bacteria|Proteobacteria|Alphaproteobacteria|Tistrellales|Geminicoccaceae|NA	Metagen_Pre_post:N_load	NA	NA	NA	0.136875	ns
Bacteria|Proteobacteria|Alphaproteobacteria|Tistrellales|Geminicoccaceae|NA	Vermicompost:Metagen_Pre_post:N_load	NA	NA	NA	0.0841976	ns
Bacteria|Proteobacteria|Alphaproteobacteria|Tistrellales|Geminicoccaceae|NA	(Intercept)	NA	-4.77856	0.200975	5.79631e-125	***
Bacteria|Proteobacteria|Alphaproteobacteria|Tistrellales|Geminicoccaceae|NA	VermicompostYes	NA	-0.442741	0.316828	0.162288	ns
Bacteria|Proteobacteria|Alphaproteobacteria|Tistrellales|Geminicoccaceae|NA	Metagen_Pre_postPre	NA	-2.46716	0.540684	5.04186e-06	***
Bacteria|Proteobacteria|Alphaproteobacteria|Tistrellales|Geminicoccaceae|NA	N_loadL	NA	-0.473231	0.319429	0.138476	ns
Bacteria|Proteobacteria|Alphaproteobacteria|Tistrellales|Geminicoccaceae|NA	N_loadM	NA	0.0635517	0.279659	0.820231	ns
Bacteria|Proteobacteria|Alphaproteobacteria|Tistrellales|Geminicoccaceae|NA	N_loadN	NA	0.505289	0.255836	0.0482628	*
Bacteria|Proteobacteria|Alphaproteobacteria|Tistrellales|Geminicoccaceae|NA	N_loadVH	NA	0.157922	0.273938	0.564285	ns
Bacteria|Proteobacteria|Alphaproteobacteria|Tistrellales|Geminicoccaceae|NA	VermicompostYes:Metagen_Pre_postPre	NA	1.29026	0.708618	0.0686363	ns
Bacteria|Proteobacteria|Alphaproteobacteria|Tistrellales|Geminicoccaceae|NA	VermicompostYes:N_loadL	NA	0.622345	0.463412	0.179284	ns
Bacteria|Proteobacteria|Alphaproteobacteria|Tistrellales|Geminicoccaceae|NA	VermicompostYes:N_loadM	NA	0.203588	0.430776	0.636494	ns
Bacteria|Proteobacteria|Alphaproteobacteria|Tistrellales|Geminicoccaceae|NA	VermicompostYes:N_loadN	NA	-0.439375	0.426845	0.303313	ns
Bacteria|Proteobacteria|Alphaproteobacteria|Tistrellales|Geminicoccaceae|NA	VermicompostYes:N_loadVH	NA	0.0929032	0.427899	0.828119	ns
Bacteria|Proteobacteria|Alphaproteobacteria|Tistrellales|Geminicoccaceae|NA	Metagen_Pre_postPre:N_loadL	NA	0.464452	0.769478	0.546114	ns
Bacteria|Proteobacteria|Alphaproteobacteria|Tistrellales|Geminicoccaceae|NA	Metagen_Pre_postPre:N_loadM	NA	-0.0305575	0.751154	0.96755	ns
Bacteria|Proteobacteria|Alphaproteobacteria|Tistrellales|Geminicoccaceae|NA	Metagen_Pre_postPre:N_loadN	NA	-0.484313	0.743396	0.514732	ns
Bacteria|Proteobacteria|Alphaproteobacteria|Tistrellales|Geminicoccaceae|NA	Metagen_Pre_postPre:N_loadVH	NA	-0.169197	0.751898	0.821959	ns
Bacteria|Proteobacteria|Alphaproteobacteria|Tistrellales|Geminicoccaceae|NA	VermicompostYes:Metagen_Pre_postPre:N_loadL	NA	0.221782	0.969828	0.819116	ns
Bacteria|Proteobacteria|Alphaproteobacteria|Tistrellales|Geminicoccaceae|NA	VermicompostYes:Metagen_Pre_postPre:N_loadM	NA	-0.144507	0.98548	0.883419	ns
Bacteria|Proteobacteria|Alphaproteobacteria|Tistrellales|Geminicoccaceae|NA	VermicompostYes:Metagen_Pre_postPre:N_loadN	NA	1.98034	0.931801	0.0335633	*
Bacteria|Proteobacteria|Alphaproteobacteria|Tistrellales|Geminicoccaceae|NA	VermicompostYes:Metagen_Pre_postPre:N_loadVH	NA	1.25022	0.938926	0.18301	ns
Bacteria|Proteobacteria|Deltaproteobacteria|Myxococcales|Sandaracinaceae|NA	Model	Conditional R2: 0.901485561820397; Marginal R2: 0.870506817030414	NA	NA	NA	NA
Bacteria|Proteobacteria|Deltaproteobacteria|Myxococcales|Sandaracinaceae|NA	Vermicompost	NA	NA	NA	0.044664	*
Bacteria|Proteobacteria|Deltaproteobacteria|Myxococcales|Sandaracinaceae|NA	Metagen_Pre_post	NA	NA	NA	3.28111e-53	***
Bacteria|Proteobacteria|Deltaproteobacteria|Myxococcales|Sandaracinaceae|NA	N_load	NA	NA	NA	0.126158	ns
Bacteria|Proteobacteria|Deltaproteobacteria|Myxococcales|Sandaracinaceae|NA	Vermicompost:Metagen_Pre_post	NA	NA	NA	0.847059	ns
Bacteria|Proteobacteria|Deltaproteobacteria|Myxococcales|Sandaracinaceae|NA	Vermicompost:N_load	NA	NA	NA	0.782651	ns
Bacteria|Proteobacteria|Deltaproteobacteria|Myxococcales|Sandaracinaceae|NA	Metagen_Pre_post:N_load	NA	NA	NA	0.983562	ns
Bacteria|Proteobacteria|Deltaproteobacteria|Myxococcales|Sandaracinaceae|NA	Vermicompost:Metagen_Pre_post:N_load	NA	NA	NA	0.772298	ns
Bacteria|Proteobacteria|Deltaproteobacteria|Myxococcales|Sandaracinaceae|NA	(Intercept)	NA	-5.02988	0.161145	7.00584e-214	***
Bacteria|Proteobacteria|Deltaproteobacteria|Myxococcales|Sandaracinaceae|NA	VermicompostYes	NA	0.0775162	0.225267	0.730765	ns
Bacteria|Proteobacteria|Deltaproteobacteria|Myxococcales|Sandaracinaceae|NA	Metagen_Pre_postPre	NA	-1.55455	0.310471	5.5264e-07	***
Bacteria|Proteobacteria|Deltaproteobacteria|Myxococcales|Sandaracinaceae|NA	N_loadL	NA	-0.0203386	0.228774	0.929159	ns
Bacteria|Proteobacteria|Deltaproteobacteria|Myxococcales|Sandaracinaceae|NA	N_loadM	NA	-0.0482441	0.230699	0.834353	ns
Bacteria|Proteobacteria|Deltaproteobacteria|Myxococcales|Sandaracinaceae|NA	N_loadN	NA	0.278791	0.21824	0.201442	ns
Bacteria|Proteobacteria|Deltaproteobacteria|Myxococcales|Sandaracinaceae|NA	N_loadVH	NA	0.0478413	0.226278	0.832554	ns
Bacteria|Proteobacteria|Deltaproteobacteria|Myxococcales|Sandaracinaceae|NA	VermicompostYes:Metagen_Pre_postPre	NA	-0.00684584	0.427745	0.987231	ns
Bacteria|Proteobacteria|Deltaproteobacteria|Myxococcales|Sandaracinaceae|NA	VermicompostYes:N_loadL	NA	0.199246	0.314775	0.526746	ns
Bacteria|Proteobacteria|Deltaproteobacteria|Myxococcales|Sandaracinaceae|NA	VermicompostYes:N_loadM	NA	0.324011	0.313926	0.302014	ns
Bacteria|Proteobacteria|Deltaproteobacteria|Myxococcales|Sandaracinaceae|NA	VermicompostYes:N_loadN	NA	0.122925	0.302898	0.684869	ns
Bacteria|Proteobacteria|Deltaproteobacteria|Myxococcales|Sandaracinaceae|NA	VermicompostYes:N_loadVH	NA	-0.0936829	0.319601	0.769427	ns
Bacteria|Proteobacteria|Deltaproteobacteria|Myxococcales|Sandaracinaceae|NA	Metagen_Pre_postPre:N_loadL	NA	0.0866183	0.429898	0.840319	ns
Bacteria|Proteobacteria|Deltaproteobacteria|Myxococcales|Sandaracinaceae|NA	Metagen_Pre_postPre:N_loadM	NA	0.163416	0.432229	0.705373	ns
Bacteria|Proteobacteria|Deltaproteobacteria|Myxococcales|Sandaracinaceae|NA	Metagen_Pre_postPre:N_loadN	NA	-0.25309	0.426992	0.553363	ns
Bacteria|Proteobacteria|Deltaproteobacteria|Myxococcales|Sandaracinaceae|NA	Metagen_Pre_postPre:N_loadVH	NA	0.020793	0.428378	0.961287	ns
Bacteria|Proteobacteria|Deltaproteobacteria|Myxococcales|Sandaracinaceae|NA	VermicompostYes:Metagen_Pre_postPre:N_loadL	NA	-0.0757646	0.589668	0.897764	ns
Bacteria|Proteobacteria|Deltaproteobacteria|Myxococcales|Sandaracinaceae|NA	VermicompostYes:Metagen_Pre_postPre:N_loadM	NA	-0.47012	0.601055	0.434121	ns
Bacteria|Proteobacteria|Deltaproteobacteria|Myxococcales|Sandaracinaceae|NA	VermicompostYes:Metagen_Pre_postPre:N_loadN	NA	0.291239	0.576656	0.613525	ns
Bacteria|Proteobacteria|Deltaproteobacteria|Myxococcales|Sandaracinaceae|NA	VermicompostYes:Metagen_Pre_postPre:N_loadVH	NA	0.045256	0.603514	0.940225	ns
Bacteria|Proteobacteria|Deltaproteobacteria|RCP2-54|NA|NA	Model	Conditional R2: 0.893972116871145; Marginal R2: 0.832310274568161	NA	NA	NA	NA
Bacteria|Proteobacteria|Deltaproteobacteria|RCP2-54|NA|NA	Vermicompost	NA	NA	NA	0.600644	ns
Bacteria|Proteobacteria|Deltaproteobacteria|RCP2-54|NA|NA	Metagen_Pre_post	NA	NA	NA	3.18038e-61	***
Bacteria|Proteobacteria|Deltaproteobacteria|RCP2-54|NA|NA	N_load	NA	NA	NA	0.00987766	**
Bacteria|Proteobacteria|Deltaproteobacteria|RCP2-54|NA|NA	Vermicompost:Metagen_Pre_post	NA	NA	NA	0.193785	ns
Bacteria|Proteobacteria|Deltaproteobacteria|RCP2-54|NA|NA	Vermicompost:N_load	NA	NA	NA	0.0198941	*
Bacteria|Proteobacteria|Deltaproteobacteria|RCP2-54|NA|NA	Metagen_Pre_post:N_load	NA	NA	NA	0.0811928	ns
Bacteria|Proteobacteria|Deltaproteobacteria|RCP2-54|NA|NA	Vermicompost:Metagen_Pre_post:N_load	NA	NA	NA	0.012295	*
Bacteria|Proteobacteria|Deltaproteobacteria|RCP2-54|NA|NA	(Intercept)	NA	-5.70144	0.169205	6.72937e-249	***
Bacteria|Proteobacteria|Deltaproteobacteria|RCP2-54|NA|NA	VermicompostYes	NA	-0.663296	0.273231	0.0151989	*
Bacteria|Proteobacteria|Deltaproteobacteria|RCP2-54|NA|NA	Metagen_Pre_postPre	NA	0.682248	0.175067	9.7364e-05	***
Bacteria|Proteobacteria|Deltaproteobacteria|RCP2-54|NA|NA	N_loadL	NA	-0.448016	0.261142	0.0862347	ns
Bacteria|Proteobacteria|Deltaproteobacteria|RCP2-54|NA|NA	N_loadM	NA	-0.305374	0.252254	0.226055	ns
Bacteria|Proteobacteria|Deltaproteobacteria|RCP2-54|NA|NA	N_loadN	NA	-0.611136	0.269312	0.0232529	*
Bacteria|Proteobacteria|Deltaproteobacteria|RCP2-54|NA|NA	N_loadVH	NA	-0.16465	0.244509	0.500698	ns
Bacteria|Proteobacteria|Deltaproteobacteria|RCP2-54|NA|NA	VermicompostYes:Metagen_Pre_postPre	NA	0.550181	0.282788	0.0517076	ns
Bacteria|Proteobacteria|Deltaproteobacteria|RCP2-54|NA|NA	VermicompostYes:N_loadL	NA	0.544575	0.39655	0.169664	ns
Bacteria|Proteobacteria|Deltaproteobacteria|RCP2-54|NA|NA	VermicompostYes:N_loadM	NA	0.707069	0.379665	0.0625534	ns
Bacteria|Proteobacteria|Deltaproteobacteria|RCP2-54|NA|NA	VermicompostYes:N_loadN	NA	0.710183	0.401258	0.0767452	ns
Bacteria|Proteobacteria|Deltaproteobacteria|RCP2-54|NA|NA	VermicompostYes:N_loadVH	NA	0.765841	0.368226	0.0375429	*
Bacteria|Proteobacteria|Deltaproteobacteria|RCP2-54|NA|NA	Metagen_Pre_postPre:N_loadL	NA	0.135265	0.276696	0.624941	ns
Bacteria|Proteobacteria|Deltaproteobacteria|RCP2-54|NA|NA	Metagen_Pre_postPre:N_loadM	NA	0.51552	0.256375	0.0443462	*
Bacteria|Proteobacteria|Deltaproteobacteria|RCP2-54|NA|NA	Metagen_Pre_postPre:N_loadN	NA	0.25973	0.284441	0.361178	ns
Bacteria|Proteobacteria|Deltaproteobacteria|RCP2-54|NA|NA	Metagen_Pre_postPre:N_loadVH	NA	0.406612	0.247742	0.100742	ns
Bacteria|Proteobacteria|Deltaproteobacteria|RCP2-54|NA|NA	VermicompostYes:Metagen_Pre_postPre:N_loadL	NA	-0.0791997	0.412972	0.847915	ns
Bacteria|Proteobacteria|Deltaproteobacteria|RCP2-54|NA|NA	VermicompostYes:Metagen_Pre_postPre:N_loadM	NA	-0.395417	0.384864	0.304222	ns
Bacteria|Proteobacteria|Deltaproteobacteria|RCP2-54|NA|NA	VermicompostYes:Metagen_Pre_postPre:N_loadN	NA	-0.0693746	0.4157	0.867459	ns
Bacteria|Proteobacteria|Deltaproteobacteria|RCP2-54|NA|NA	VermicompostYes:Metagen_Pre_postPre:N_loadVH	NA	-1.14379	0.380944	0.00267755	**
Bacteria|Gemmatimonadetes|S0134_terrestrial_group|NA|NA|NA	Model	Conditional R2: 0.716285870789014; Marginal R2: 0.62824288737921	NA	NA	NA	NA
Bacteria|Gemmatimonadetes|S0134_terrestrial_group|NA|NA|NA	Vermicompost	NA	NA	NA	0.000824043	***
Bacteria|Gemmatimonadetes|S0134_terrestrial_group|NA|NA|NA	Metagen_Pre_post	NA	NA	NA	0.426841	ns
Bacteria|Gemmatimonadetes|S0134_terrestrial_group|NA|NA|NA	N_load	NA	NA	NA	0.108897	ns
Bacteria|Gemmatimonadetes|S0134_terrestrial_group|NA|NA|NA	Vermicompost:Metagen_Pre_post	NA	NA	NA	7.87181e-13	***
Bacteria|Gemmatimonadetes|S0134_terrestrial_group|NA|NA|NA	Vermicompost:N_load	NA	NA	NA	0.746886	ns
Bacteria|Gemmatimonadetes|S0134_terrestrial_group|NA|NA|NA	Metagen_Pre_post:N_load	NA	NA	NA	0.291187	ns
Bacteria|Gemmatimonadetes|S0134_terrestrial_group|NA|NA|NA	Vermicompost:Metagen_Pre_post:N_load	NA	NA	NA	0.560398	ns
Bacteria|Gemmatimonadetes|S0134_terrestrial_group|NA|NA|NA	(Intercept)	NA	-5.33599	0.203314	8.1393e-152	***
Bacteria|Gemmatimonadetes|S0134_terrestrial_group|NA|NA|NA	VermicompostYes	NA	-0.1613	0.295059	0.584605	ns
Bacteria|Gemmatimonadetes|S0134_terrestrial_group|NA|NA|NA	Metagen_Pre_postPre	NA	-0.9221	0.321365	0.00411348	**
Bacteria|Gemmatimonadetes|S0134_terrestrial_group|NA|NA|NA	N_loadL	NA	0.242072	0.275261	0.379169	ns
Bacteria|Gemmatimonadetes|S0134_terrestrial_group|NA|NA|NA	N_loadM	NA	-0.26157	0.301045	0.384917	ns
Bacteria|Gemmatimonadetes|S0134_terrestrial_group|NA|NA|NA	N_loadN	NA	0.00503031	0.286277	0.985981	ns
Bacteria|Gemmatimonadetes|S0134_terrestrial_group|NA|NA|NA	N_loadVH	NA	0.28933	0.274602	0.292051	ns
Bacteria|Gemmatimonadetes|S0134_terrestrial_group|NA|NA|NA	VermicompostYes:Metagen_Pre_postPre	NA	0.858171	0.423496	0.0427243	*
Bacteria|Gemmatimonadetes|S0134_terrestrial_group|NA|NA|NA	VermicompostYes:N_loadL	NA	-0.165016	0.407206	0.6853	ns
Bacteria|Gemmatimonadetes|S0134_terrestrial_group|NA|NA|NA	VermicompostYes:N_loadM	NA	0.271348	0.426969	0.525089	ns
Bacteria|Gemmatimonadetes|S0134_terrestrial_group|NA|NA|NA	VermicompostYes:N_loadN	NA	0.1139	0.412532	0.782472	ns
Bacteria|Gemmatimonadetes|S0134_terrestrial_group|NA|NA|NA	VermicompostYes:N_loadVH	NA	-0.2391	0.409521	0.55932	ns
Bacteria|Gemmatimonadetes|S0134_terrestrial_group|NA|NA|NA	Metagen_Pre_postPre:N_loadL	NA	-0.168057	0.440976	0.703127	ns
Bacteria|Gemmatimonadetes|S0134_terrestrial_group|NA|NA|NA	Metagen_Pre_postPre:N_loadM	NA	0.332316	0.457826	0.467927	ns
Bacteria|Gemmatimonadetes|S0134_terrestrial_group|NA|NA|NA	Metagen_Pre_postPre:N_loadN	NA	0.184132	0.440298	0.675802	ns
Bacteria|Gemmatimonadetes|S0134_terrestrial_group|NA|NA|NA	Metagen_Pre_postPre:N_loadVH	NA	-0.117833	0.436881	0.78738	ns
Bacteria|Gemmatimonadetes|S0134_terrestrial_group|NA|NA|NA	VermicompostYes:Metagen_Pre_postPre:N_loadL	NA	0.659213	0.572283	0.249362	ns
Bacteria|Gemmatimonadetes|S0134_terrestrial_group|NA|NA|NA	VermicompostYes:Metagen_Pre_postPre:N_loadM	NA	0.0748564	0.588772	0.89883	ns
Bacteria|Gemmatimonadetes|S0134_terrestrial_group|NA|NA|NA	VermicompostYes:Metagen_Pre_postPre:N_loadN	NA	0.666803	0.562557	0.235896	ns
Bacteria|Gemmatimonadetes|S0134_terrestrial_group|NA|NA|NA	VermicompostYes:Metagen_Pre_postPre:N_loadVH	NA	0.689764	0.571324	0.227313	ns
Bacteria|Bacteroidetes|Bacteroidia|Flavobacteriales|Flavobacteriaceae|Flavobacterium	Model	Conditional R2: 0.990677617456421; Marginal R2: 0.903563852563687	NA	NA	NA	NA
Bacteria|Bacteroidetes|Bacteroidia|Flavobacteriales|Flavobacteriaceae|Flavobacterium	Vermicompost	NA	NA	NA	0.580056	ns
Bacteria|Bacteroidetes|Bacteroidia|Flavobacteriales|Flavobacteriaceae|Flavobacterium	Metagen_Pre_post	NA	NA	NA	6.39935e-278	***
Bacteria|Bacteroidetes|Bacteroidia|Flavobacteriales|Flavobacteriaceae|Flavobacterium	N_load	NA	NA	NA	0.271687	ns
Bacteria|Bacteroidetes|Bacteroidia|Flavobacteriales|Flavobacteriaceae|Flavobacterium	Vermicompost:Metagen_Pre_post	NA	NA	NA	0.625269	ns
Bacteria|Bacteroidetes|Bacteroidia|Flavobacteriales|Flavobacteriaceae|Flavobacterium	Vermicompost:N_load	NA	NA	NA	0.38262	ns
Bacteria|Bacteroidetes|Bacteroidia|Flavobacteriales|Flavobacteriaceae|Flavobacterium	Metagen_Pre_post:N_load	NA	NA	NA	0.126294	ns
Bacteria|Bacteroidetes|Bacteroidia|Flavobacteriales|Flavobacteriaceae|Flavobacterium	Vermicompost:Metagen_Pre_post:N_load	NA	NA	NA	0.0357675	*
Bacteria|Bacteroidetes|Bacteroidia|Flavobacteriales|Flavobacteriaceae|Flavobacterium	(Intercept)	NA	-4.9603	0.253473	2.82486e-85	***
Bacteria|Bacteroidetes|Bacteroidia|Flavobacteriales|Flavobacteriaceae|Flavobacterium	VermicompostYes	NA	0.127476	0.357846	0.721667	ns
Bacteria|Bacteroidetes|Bacteroidia|Flavobacteriales|Flavobacteriaceae|Flavobacterium	Metagen_Pre_postPre	NA	-2.56912	0.23166	1.40242e-28	***
Bacteria|Bacteroidetes|Bacteroidia|Flavobacteriales|Flavobacteriaceae|Flavobacterium	N_loadL	NA	0.0475996	0.358634	0.894411	ns
Bacteria|Bacteroidetes|Bacteroidia|Flavobacteriales|Flavobacteriaceae|Flavobacterium	N_loadM	NA	0.394479	0.356483	0.268474	ns
Bacteria|Bacteroidetes|Bacteroidia|Flavobacteriales|Flavobacteriaceae|Flavobacterium	N_loadN	NA	-0.519148	0.362414	0.152008	ns
Bacteria|Bacteroidetes|Bacteroidia|Flavobacteriales|Flavobacteriaceae|Flavobacterium	N_loadVH	NA	0.312476	0.356938	0.381337	ns
Bacteria|Bacteroidetes|Bacteroidia|Flavobacteriales|Flavobacteriaceae|Flavobacterium	VermicompostYes:Metagen_Pre_postPre	NA	-0.217006	0.329458	0.510103	ns
Bacteria|Bacteroidetes|Bacteroidia|Flavobacteriales|Flavobacteriaceae|Flavobacterium	VermicompostYes:N_loadL	NA	-0.348785	0.507464	0.491887	ns
Bacteria|Bacteroidetes|Bacteroidia|Flavobacteriales|Flavobacteriaceae|Flavobacterium	VermicompostYes:N_loadM	NA	-0.415868	0.504736	0.409978	ns
Bacteria|Bacteroidetes|Bacteroidia|Flavobacteriales|Flavobacteriaceae|Flavobacterium	VermicompostYes:N_loadN	NA	0.602413	0.508517	0.236157	ns
Bacteria|Bacteroidetes|Bacteroidia|Flavobacteriales|Flavobacteriaceae|Flavobacterium	VermicompostYes:N_loadVH	NA	0.0250857	0.50387	0.960293	ns
Bacteria|Bacteroidetes|Bacteroidia|Flavobacteriales|Flavobacteriaceae|Flavobacterium	Metagen_Pre_postPre:N_loadL	NA	-0.331787	0.336569	0.324236	ns
Bacteria|Bacteroidetes|Bacteroidia|Flavobacteriales|Flavobacteriaceae|Flavobacterium	Metagen_Pre_postPre:N_loadM	NA	-0.264976	0.316288	0.402161	ns
Bacteria|Bacteroidetes|Bacteroidia|Flavobacteriales|Flavobacteriaceae|Flavobacterium	Metagen_Pre_postPre:N_loadN	NA	0.60207	0.326826	0.0654497	ns
Bacteria|Bacteroidetes|Bacteroidia|Flavobacteriales|Flavobacteriaceae|Flavobacterium	Metagen_Pre_postPre:N_loadVH	NA	-0.343361	0.324318	0.289729	ns
Bacteria|Bacteroidetes|Bacteroidia|Flavobacteriales|Flavobacteriaceae|Flavobacterium	VermicompostYes:Metagen_Pre_postPre:N_loadL	NA	0.8205	0.4632	0.0764985	ns
Bacteria|Bacteroidetes|Bacteroidia|Flavobacteriales|Flavobacteriaceae|Flavobacterium	VermicompostYes:Metagen_Pre_postPre:N_loadM	NA	0.363271	0.45534	0.424986	ns
Bacteria|Bacteroidetes|Bacteroidia|Flavobacteriales|Flavobacteriaceae|Flavobacterium	VermicompostYes:Metagen_Pre_postPre:N_loadN	NA	-0.603477	0.46256	0.192013	ns
Bacteria|Bacteroidetes|Bacteroidia|Flavobacteriales|Flavobacteriaceae|Flavobacterium	VermicompostYes:Metagen_Pre_postPre:N_loadVH	NA	0.13721	0.457391	0.764189	ns
Bacteria|Proteobacteria|Gammaproteobacteria|Betaproteobacteriales|SC-I-84|NA	Model	Conditional R2: 0.74816935255211; Marginal R2: 0.623930943335334	NA	NA	NA	NA
Bacteria|Proteobacteria|Gammaproteobacteria|Betaproteobacteriales|SC-I-84|NA	Vermicompost	NA	NA	NA	0.0401598	*
Bacteria|Proteobacteria|Gammaproteobacteria|Betaproteobacteriales|SC-I-84|NA	Metagen_Pre_post	NA	NA	NA	2.80958e-17	***
Bacteria|Proteobacteria|Gammaproteobacteria|Betaproteobacteriales|SC-I-84|NA	N_load	NA	NA	NA	0.723621	ns
Bacteria|Proteobacteria|Gammaproteobacteria|Betaproteobacteriales|SC-I-84|NA	Vermicompost:Metagen_Pre_post	NA	NA	NA	0.00101456	**
Bacteria|Proteobacteria|Gammaproteobacteria|Betaproteobacteriales|SC-I-84|NA	Vermicompost:N_load	NA	NA	NA	0.417462	ns
Bacteria|Proteobacteria|Gammaproteobacteria|Betaproteobacteriales|SC-I-84|NA	Metagen_Pre_post:N_load	NA	NA	NA	0.270699	ns
Bacteria|Proteobacteria|Gammaproteobacteria|Betaproteobacteriales|SC-I-84|NA	Vermicompost:Metagen_Pre_post:N_load	NA	NA	NA	0.0340097	*
Bacteria|Proteobacteria|Gammaproteobacteria|Betaproteobacteriales|SC-I-84|NA	(Intercept)	NA	-4.69656	0.181109	2.8795e-148	***
Bacteria|Proteobacteria|Gammaproteobacteria|Betaproteobacteriales|SC-I-84|NA	VermicompostYes	NA	-0.827911	0.293481	0.00478744	**
Bacteria|Proteobacteria|Gammaproteobacteria|Betaproteobacteriales|SC-I-84|NA	Metagen_Pre_postPre	NA	-1.30617	0.272364	1.62138e-06	***
Bacteria|Proteobacteria|Gammaproteobacteria|Betaproteobacteriales|SC-I-84|NA	N_loadL	NA	-0.189387	0.26263	0.470837	ns
Bacteria|Proteobacteria|Gammaproteobacteria|Betaproteobacteriales|SC-I-84|NA	N_loadM	NA	-0.223668	0.264094	0.397036	ns
Bacteria|Proteobacteria|Gammaproteobacteria|Betaproteobacteriales|SC-I-84|NA	N_loadN	NA	-0.256781	0.26533	0.333154	ns
Bacteria|Proteobacteria|Gammaproteobacteria|Betaproteobacteriales|SC-I-84|NA	N_loadVH	NA	-0.394724	0.270898	0.14509	ns
Bacteria|Proteobacteria|Gammaproteobacteria|Betaproteobacteriales|SC-I-84|NA	VermicompostYes:Metagen_Pre_postPre	NA	1.31662	0.384466	0.000615863	***
Bacteria|Proteobacteria|Gammaproteobacteria|Betaproteobacteriales|SC-I-84|NA	VermicompostYes:N_loadL	NA	-0.0635548	0.431292	0.882849	ns
Bacteria|Proteobacteria|Gammaproteobacteria|Betaproteobacteriales|SC-I-84|NA	VermicompostYes:N_loadM	NA	0.25515	0.418529	0.542103	ns
Bacteria|Proteobacteria|Gammaproteobacteria|Betaproteobacteriales|SC-I-84|NA	VermicompostYes:N_loadN	NA	0.801267	0.402531	0.0465278	*
Bacteria|Proteobacteria|Gammaproteobacteria|Betaproteobacteriales|SC-I-84|NA	VermicompostYes:N_loadVH	NA	0.830615	0.408812	0.0421763	*
Bacteria|Proteobacteria|Gammaproteobacteria|Betaproteobacteriales|SC-I-84|NA	Metagen_Pre_postPre:N_loadL	NA	0.209424	0.38891	0.590239	ns
Bacteria|Proteobacteria|Gammaproteobacteria|Betaproteobacteriales|SC-I-84|NA	Metagen_Pre_postPre:N_loadM	NA	0.168674	0.391804	0.666827	ns
Bacteria|Proteobacteria|Gammaproteobacteria|Betaproteobacteriales|SC-I-84|NA	Metagen_Pre_postPre:N_loadN	NA	0.0543356	0.404707	0.893198	ns
Bacteria|Proteobacteria|Gammaproteobacteria|Betaproteobacteriales|SC-I-84|NA	Metagen_Pre_postPre:N_loadVH	NA	0.57473	0.382149	0.132596	ns
Bacteria|Proteobacteria|Gammaproteobacteria|Betaproteobacteriales|SC-I-84|NA	VermicompostYes:Metagen_Pre_postPre:N_loadL	NA	-0.516631	0.579298	0.372488	ns
Bacteria|Proteobacteria|Gammaproteobacteria|Betaproteobacteriales|SC-I-84|NA	VermicompostYes:Metagen_Pre_postPre:N_loadM	NA	-0.339878	0.55397	0.539525	ns
Bacteria|Proteobacteria|Gammaproteobacteria|Betaproteobacteriales|SC-I-84|NA	VermicompostYes:Metagen_Pre_postPre:N_loadN	NA	-1.23134	0.570148	0.0307968	*
Bacteria|Proteobacteria|Gammaproteobacteria|Betaproteobacteriales|SC-I-84|NA	VermicompostYes:Metagen_Pre_postPre:N_loadVH	NA	-1.5414	0.551093	0.00515822	**
Bacteria|Proteobacteria|Alphaproteobacteria|Sphingomonadales|Sphingomonadaceae|NA	Model	Conditional R2: NA; Marginal R2: 0.432217673466656	NA	NA	NA	NA
Bacteria|Proteobacteria|Alphaproteobacteria|Sphingomonadales|Sphingomonadaceae|NA	Vermicompost	NA	NA	NA	0.0903109	ns
Bacteria|Proteobacteria|Alphaproteobacteria|Sphingomonadales|Sphingomonadaceae|NA	Metagen_Pre_post	NA	NA	NA	0.0107773	*
Bacteria|Proteobacteria|Alphaproteobacteria|Sphingomonadales|Sphingomonadaceae|NA	N_load	NA	NA	NA	0.195477	ns
Bacteria|Proteobacteria|Alphaproteobacteria|Sphingomonadales|Sphingomonadaceae|NA	Vermicompost:Metagen_Pre_post	NA	NA	NA	0.0451039	*
Bacteria|Proteobacteria|Alphaproteobacteria|Sphingomonadales|Sphingomonadaceae|NA	Vermicompost:N_load	NA	NA	NA	0.310903	ns
Bacteria|Proteobacteria|Alphaproteobacteria|Sphingomonadales|Sphingomonadaceae|NA	Metagen_Pre_post:N_load	NA	NA	NA	0.0817525	ns
Bacteria|Proteobacteria|Alphaproteobacteria|Sphingomonadales|Sphingomonadaceae|NA	Vermicompost:Metagen_Pre_post:N_load	NA	NA	NA	0.0308433	*
Bacteria|Proteobacteria|Alphaproteobacteria|Sphingomonadales|Sphingomonadaceae|NA	(Intercept)	NA	-5.35066	0.217695	2.13077e-133	***
Bacteria|Proteobacteria|Alphaproteobacteria|Sphingomonadales|Sphingomonadaceae|NA	VermicompostYes	NA	-0.0546761	0.31116	0.860516	ns
Bacteria|Proteobacteria|Alphaproteobacteria|Sphingomonadales|Sphingomonadaceae|NA	Metagen_Pre_postPre	NA	-0.86728	0.384607	0.0241347	*
Bacteria|Proteobacteria|Alphaproteobacteria|Sphingomonadales|Sphingomonadaceae|NA	N_loadL	NA	0.182443	0.295169	0.536513	ns
Bacteria|Proteobacteria|Alphaproteobacteria|Sphingomonadales|Sphingomonadaceae|NA	N_loadM	NA	0.0817024	0.30167	0.786519	ns
Bacteria|Proteobacteria|Alphaproteobacteria|Sphingomonadales|Sphingomonadaceae|NA	N_loadN	NA	0.0510094	0.303736	0.866631	ns
Bacteria|Proteobacteria|Alphaproteobacteria|Sphingomonadales|Sphingomonadaceae|NA	N_loadVH	NA	-0.0150563	0.30832	0.961052	ns
Bacteria|Proteobacteria|Alphaproteobacteria|Sphingomonadales|Sphingomonadaceae|NA	VermicompostYes:Metagen_Pre_postPre	NA	0.959619	0.493141	0.0516629	ns
Bacteria|Proteobacteria|Alphaproteobacteria|Sphingomonadales|Sphingomonadaceae|NA	VermicompostYes:N_loadL	NA	-0.0244038	0.423878	0.954089	ns
Bacteria|Proteobacteria|Alphaproteobacteria|Sphingomonadales|Sphingomonadaceae|NA	VermicompostYes:N_loadM	NA	-0.106523	0.437458	0.807615	ns
Bacteria|Proteobacteria|Alphaproteobacteria|Sphingomonadales|Sphingomonadaceae|NA	VermicompostYes:N_loadN	NA	-0.138904	0.442271	0.753468	ns
Bacteria|Proteobacteria|Alphaproteobacteria|Sphingomonadales|Sphingomonadaceae|NA	VermicompostYes:N_loadVH	NA	0.430333	0.422528	0.308453	ns
Bacteria|Proteobacteria|Alphaproteobacteria|Sphingomonadales|Sphingomonadaceae|NA	Metagen_Pre_postPre:N_loadL	NA	0.401544	0.498606	0.420627	ns
Bacteria|Proteobacteria|Alphaproteobacteria|Sphingomonadales|Sphingomonadaceae|NA	Metagen_Pre_postPre:N_loadM	NA	0.430023	0.506479	0.395857	ns
Bacteria|Proteobacteria|Alphaproteobacteria|Sphingomonadales|Sphingomonadaceae|NA	Metagen_Pre_postPre:N_loadN	NA	0.314056	0.516352	0.543041	ns
Bacteria|Proteobacteria|Alphaproteobacteria|Sphingomonadales|Sphingomonadaceae|NA	Metagen_Pre_postPre:N_loadVH	NA	0.522612	0.51073	0.306183	ns
Bacteria|Proteobacteria|Alphaproteobacteria|Sphingomonadales|Sphingomonadaceae|NA	VermicompostYes:Metagen_Pre_postPre:N_loadL	NA	-0.98621	0.673766	0.143268	ns
Bacteria|Proteobacteria|Alphaproteobacteria|Sphingomonadales|Sphingomonadaceae|NA	VermicompostYes:Metagen_Pre_postPre:N_loadM	NA	-0.781606	0.683129	0.252559	ns
Bacteria|Proteobacteria|Alphaproteobacteria|Sphingomonadales|Sphingomonadaceae|NA	VermicompostYes:Metagen_Pre_postPre:N_loadN	NA	0.43524	0.663418	0.511788	ns
Bacteria|Proteobacteria|Alphaproteobacteria|Sphingomonadales|Sphingomonadaceae|NA	VermicompostYes:Metagen_Pre_postPre:N_loadVH	NA	-1.40238	0.677882	0.0385688	*
Bacteria|Elusimicrobia|Elusimicrobia|Lineage_IV|NA|NA	Model	Conditional R2: 0.939487348153818; Marginal R2: 0.812609128478804	NA	NA	NA	NA
Bacteria|Elusimicrobia|Elusimicrobia|Lineage_IV|NA|NA	Vermicompost	NA	NA	NA	0.462014	ns
Bacteria|Elusimicrobia|Elusimicrobia|Lineage_IV|NA|NA	Metagen_Pre_post	NA	NA	NA	4.24435e-78	***
Bacteria|Elusimicrobia|Elusimicrobia|Lineage_IV|NA|NA	N_load	NA	NA	NA	0.438464	ns
Bacteria|Elusimicrobia|Elusimicrobia|Lineage_IV|NA|NA	Vermicompost:Metagen_Pre_post	NA	NA	NA	0.636126	ns
Bacteria|Elusimicrobia|Elusimicrobia|Lineage_IV|NA|NA	Vermicompost:N_load	NA	NA	NA	0.0612303	ns
Bacteria|Elusimicrobia|Elusimicrobia|Lineage_IV|NA|NA	Metagen_Pre_post:N_load	NA	NA	NA	0.0863238	ns
Bacteria|Elusimicrobia|Elusimicrobia|Lineage_IV|NA|NA	Vermicompost:Metagen_Pre_post:N_load	NA	NA	NA	0.188272	ns
Bacteria|Elusimicrobia|Elusimicrobia|Lineage_IV|NA|NA	(Intercept)	NA	-4.74882	0.221252	3.42585e-102	***
Bacteria|Elusimicrobia|Elusimicrobia|Lineage_IV|NA|NA	VermicompostYes	NA	-0.287394	0.316958	0.364552	ns
Bacteria|Elusimicrobia|Elusimicrobia|Lineage_IV|NA|NA	Metagen_Pre_postPre	NA	-1.95402	0.265817	1.96742e-13	***
Bacteria|Elusimicrobia|Elusimicrobia|Lineage_IV|NA|NA	N_loadL	NA	-0.97348	0.335739	0.00373739	**
Bacteria|Elusimicrobia|Elusimicrobia|Lineage_IV|NA|NA	N_loadM	NA	-0.617121	0.325396	0.0578909	ns
Bacteria|Elusimicrobia|Elusimicrobia|Lineage_IV|NA|NA	N_loadN	NA	0.0517577	0.311881	0.868194	ns
Bacteria|Elusimicrobia|Elusimicrobia|Lineage_IV|NA|NA	N_loadVH	NA	-0.11483	0.314541	0.715058	ns
Bacteria|Elusimicrobia|Elusimicrobia|Lineage_IV|NA|NA	VermicompostYes:Metagen_Pre_postPre	NA	0.19911	0.387815	0.607661	ns
Bacteria|Elusimicrobia|Elusimicrobia|Lineage_IV|NA|NA	VermicompostYes:N_loadL	NA	0.969194	0.46511	0.037179	*
Bacteria|Elusimicrobia|Elusimicrobia|Lineage_IV|NA|NA	VermicompostYes:N_loadM	NA	0.984533	0.453222	0.0298331	*
Bacteria|Elusimicrobia|Elusimicrobia|Lineage_IV|NA|NA	VermicompostYes:N_loadN	NA	-0.249836	0.451091	0.579682	ns
Bacteria|Elusimicrobia|Elusimicrobia|Lineage_IV|NA|NA	VermicompostYes:N_loadVH	NA	0.403681	0.445971	0.365374	ns
Bacteria|Elusimicrobia|Elusimicrobia|Lineage_IV|NA|NA	Metagen_Pre_postPre:N_loadL	NA	0.953568	0.39652	0.0161794	*
Bacteria|Elusimicrobia|Elusimicrobia|Lineage_IV|NA|NA	Metagen_Pre_postPre:N_loadM	NA	0.667488	0.382521	0.0809903	ns
Bacteria|Elusimicrobia|Elusimicrobia|Lineage_IV|NA|NA	Metagen_Pre_postPre:N_loadN	NA	-0.100551	0.375655	0.788954	ns
Bacteria|Elusimicrobia|Elusimicrobia|Lineage_IV|NA|NA	Metagen_Pre_postPre:N_loadVH	NA	0.169472	0.37031	0.647205	ns
Bacteria|Elusimicrobia|Elusimicrobia|Lineage_IV|NA|NA	VermicompostYes:Metagen_Pre_postPre:N_loadL	NA	-0.597628	0.546647	0.274279	ns
Bacteria|Elusimicrobia|Elusimicrobia|Lineage_IV|NA|NA	VermicompostYes:Metagen_Pre_postPre:N_loadM	NA	-0.750251	0.533225	0.159426	ns
Bacteria|Elusimicrobia|Elusimicrobia|Lineage_IV|NA|NA	VermicompostYes:Metagen_Pre_postPre:N_loadN	NA	0.405737	0.545463	0.456974	ns
Bacteria|Elusimicrobia|Elusimicrobia|Lineage_IV|NA|NA	VermicompostYes:Metagen_Pre_postPre:N_loadVH	NA	-0.390129	0.53146	0.462906	ns
Bacteria|Patescibacteria|Parcubacteria|NA|NA|NA	Model	Conditional R2: 0.523204324532109; Marginal R2: 0.4736196573801	NA	NA	NA	NA
Bacteria|Patescibacteria|Parcubacteria|NA|NA|NA	Vermicompost	NA	NA	NA	0.478571	ns
Bacteria|Patescibacteria|Parcubacteria|NA|NA|NA	Metagen_Pre_post	NA	NA	NA	2.47083e-08	***
Bacteria|Patescibacteria|Parcubacteria|NA|NA|NA	N_load	NA	NA	NA	0.830592	ns
Bacteria|Patescibacteria|Parcubacteria|NA|NA|NA	Vermicompost:Metagen_Pre_post	NA	NA	NA	0.0823899	ns
Bacteria|Patescibacteria|Parcubacteria|NA|NA|NA	Vermicompost:N_load	NA	NA	NA	0.426437	ns
Bacteria|Patescibacteria|Parcubacteria|NA|NA|NA	Metagen_Pre_post:N_load	NA	NA	NA	0.663516	ns
Bacteria|Patescibacteria|Parcubacteria|NA|NA|NA	Vermicompost:Metagen_Pre_post:N_load	NA	NA	NA	0.645596	ns
Bacteria|Patescibacteria|Parcubacteria|NA|NA|NA	(Intercept)	NA	-5.0847	0.1654	1.57585e-207	***
Bacteria|Patescibacteria|Parcubacteria|NA|NA|NA	VermicompostYes	NA	-0.553603	0.266966	0.0381089	*
Bacteria|Patescibacteria|Parcubacteria|NA|NA|NA	Metagen_Pre_postPre	NA	-0.858473	0.28403	0.00250722	**
Bacteria|Patescibacteria|Parcubacteria|NA|NA|NA	N_loadL	NA	-0.101415	0.238898	0.671194	ns
Bacteria|Patescibacteria|Parcubacteria|NA|NA|NA	N_loadM	NA	-0.00298969	0.238847	0.990013	ns
Bacteria|Patescibacteria|Parcubacteria|NA|NA|NA	N_loadN	NA	0.0131984	0.234168	0.955053	ns
Bacteria|Patescibacteria|Parcubacteria|NA|NA|NA	N_loadVH	NA	-0.168756	0.24279	0.487012	ns
Bacteria|Patescibacteria|Parcubacteria|NA|NA|NA	VermicompostYes:Metagen_Pre_postPre	NA	0.785555	0.402959	0.0512397	ns
Bacteria|Patescibacteria|Parcubacteria|NA|NA|NA	VermicompostYes:N_loadL	NA	0.3006	0.370073	0.416635	ns
Bacteria|Patescibacteria|Parcubacteria|NA|NA|NA	VermicompostYes:N_loadM	NA	0.175085	0.371977	0.637865	ns
Bacteria|Patescibacteria|Parcubacteria|NA|NA|NA	VermicompostYes:N_loadN	NA	0.50572	0.354854	0.154114	ns
Bacteria|Patescibacteria|Parcubacteria|NA|NA|NA	VermicompostYes:N_loadVH	NA	0.784618	0.367222	0.032628	*
Bacteria|Patescibacteria|Parcubacteria|NA|NA|NA	Metagen_Pre_postPre:N_loadL	NA	0.309549	0.382896	0.418836	ns
Bacteria|Patescibacteria|Parcubacteria|NA|NA|NA	Metagen_Pre_postPre:N_loadM	NA	0.252816	0.382949	0.509137	ns
Bacteria|Patescibacteria|Parcubacteria|NA|NA|NA	Metagen_Pre_postPre:N_loadN	NA	-0.00411226	0.392383	0.991638	ns
Bacteria|Patescibacteria|Parcubacteria|NA|NA|NA	Metagen_Pre_postPre:N_loadVH	NA	0.249901	0.394359	0.526283	ns
Bacteria|Patescibacteria|Parcubacteria|NA|NA|NA	VermicompostYes:Metagen_Pre_postPre:N_loadL	NA	-0.42782	0.549374	0.436132	ns
Bacteria|Patescibacteria|Parcubacteria|NA|NA|NA	VermicompostYes:Metagen_Pre_postPre:N_loadM	NA	-0.542856	0.557288	0.330005	ns
Bacteria|Patescibacteria|Parcubacteria|NA|NA|NA	VermicompostYes:Metagen_Pre_postPre:N_loadN	NA	-0.48779	0.549995	0.375134	ns
Bacteria|Patescibacteria|Parcubacteria|NA|NA|NA	VermicompostYes:Metagen_Pre_postPre:N_loadVH	NA	-0.880452	0.567565	0.120835	ns
Bacteria|FCPU426|NA|NA|NA|NA	Model	Conditional R2: 0.776930108613185; Marginal R2: 0.652409973464675	NA	NA	NA	NA
Bacteria|FCPU426|NA|NA|NA|NA	Vermicompost	NA	NA	NA	0.193314	ns
Bacteria|FCPU426|NA|NA|NA|NA	Metagen_Pre_post	NA	NA	NA	6.74528e-18	***
Bacteria|FCPU426|NA|NA|NA|NA	N_load	NA	NA	NA	0.830923	ns
Bacteria|FCPU426|NA|NA|NA|NA	Vermicompost:Metagen_Pre_post	NA	NA	NA	0.733261	ns
Bacteria|FCPU426|NA|NA|NA|NA	Vermicompost:N_load	NA	NA	NA	0.889397	ns
Bacteria|FCPU426|NA|NA|NA|NA	Metagen_Pre_post:N_load	NA	NA	NA	0.37429	ns
Bacteria|FCPU426|NA|NA|NA|NA	Vermicompost:Metagen_Pre_post:N_load	NA	NA	NA	0.33314	ns
Bacteria|FCPU426|NA|NA|NA|NA	(Intercept)	NA	-5.26246	0.265936	3.74417e-87	***
Bacteria|FCPU426|NA|NA|NA|NA	VermicompostYes	NA	0.0190691	0.375646	0.959514	ns
Bacteria|FCPU426|NA|NA|NA|NA	Metagen_Pre_postPre	NA	-1.11366	0.424805	0.00875228	**
Bacteria|FCPU426|NA|NA|NA|NA	N_loadL	NA	0.433526	0.357067	0.224698	ns
Bacteria|FCPU426|NA|NA|NA|NA	N_loadM	NA	0.361794	0.359168	0.313785	ns
Bacteria|FCPU426|NA|NA|NA|NA	N_loadN	NA	0.385559	0.357643	0.281008	ns
Bacteria|FCPU426|NA|NA|NA|NA	N_loadVH	NA	0.152179	0.366915	0.678322	ns
Bacteria|FCPU426|NA|NA|NA|NA	VermicompostYes:Metagen_Pre_postPre	NA	0.0727537	0.562545	0.897097	ns
Bacteria|FCPU426|NA|NA|NA|NA	VermicompostYes:N_loadL	NA	-0.126075	0.506747	0.803522	ns
Bacteria|FCPU426|NA|NA|NA|NA	VermicompostYes:N_loadM	NA	-0.462654	0.522398	0.375814	ns
Bacteria|FCPU426|NA|NA|NA|NA	VermicompostYes:N_loadN	NA	-0.339811	0.515381	0.509677	ns
Bacteria|FCPU426|NA|NA|NA|NA	VermicompostYes:N_loadVH	NA	-0.0235095	0.519044	0.963873	ns
Bacteria|FCPU426|NA|NA|NA|NA	Metagen_Pre_postPre:N_loadL	NA	-0.399194	0.554681	0.471721	ns
Bacteria|FCPU426|NA|NA|NA|NA	Metagen_Pre_postPre:N_loadM	NA	-0.0368471	0.53551	0.945143	ns
Bacteria|FCPU426|NA|NA|NA|NA	Metagen_Pre_postPre:N_loadN	NA	-0.630997	0.569336	0.267731	ns
Bacteria|FCPU426|NA|NA|NA|NA	Metagen_Pre_postPre:N_loadVH	NA	0.611864	0.51245	0.232479	ns
Bacteria|FCPU426|NA|NA|NA|NA	VermicompostYes:Metagen_Pre_postPre:N_loadL	NA	-0.0948576	0.786076	0.903951	ns
Bacteria|FCPU426|NA|NA|NA|NA	VermicompostYes:Metagen_Pre_postPre:N_loadM	NA	-0.0732414	0.77958	0.925149	ns
Bacteria|FCPU426|NA|NA|NA|NA	VermicompostYes:Metagen_Pre_postPre:N_loadN	NA	0.55894	0.78413	0.47596	ns
Bacteria|FCPU426|NA|NA|NA|NA	VermicompostYes:Metagen_Pre_postPre:N_loadVH	NA	-1.00277	0.759302	0.186619	ns
Bacteria|Proteobacteria|Alphaproteobacteria|Rhizobiales|Rhizobiaceae|NA	Model	Conditional R2: 0.991834378411207; Marginal R2: 0.911510291349682	NA	NA	NA	NA
Bacteria|Proteobacteria|Alphaproteobacteria|Rhizobiales|Rhizobiaceae|NA	Vermicompost	NA	NA	NA	0.206134	ns
Bacteria|Proteobacteria|Alphaproteobacteria|Rhizobiales|Rhizobiaceae|NA	Metagen_Pre_post	NA	NA	NA	1.10553e-263	***
Bacteria|Proteobacteria|Alphaproteobacteria|Rhizobiales|Rhizobiaceae|NA	N_load	NA	NA	NA	0.0207018	*
Bacteria|Proteobacteria|Alphaproteobacteria|Rhizobiales|Rhizobiaceae|NA	Vermicompost:Metagen_Pre_post	NA	NA	NA	0.324413	ns
Bacteria|Proteobacteria|Alphaproteobacteria|Rhizobiales|Rhizobiaceae|NA	Vermicompost:N_load	NA	NA	NA	0.0928375	ns
Bacteria|Proteobacteria|Alphaproteobacteria|Rhizobiales|Rhizobiaceae|NA	Metagen_Pre_post:N_load	NA	NA	NA	0.00233967	**
Bacteria|Proteobacteria|Alphaproteobacteria|Rhizobiales|Rhizobiaceae|NA	Vermicompost:Metagen_Pre_post:N_load	NA	NA	NA	0.000616992	***
Bacteria|Proteobacteria|Alphaproteobacteria|Rhizobiales|Rhizobiaceae|NA	(Intercept)	NA	-5.38127	0.260053	4.00807e-95	***
Bacteria|Proteobacteria|Alphaproteobacteria|Rhizobiales|Rhizobiaceae|NA	VermicompostYes	NA	0.445327	0.365093	0.222554	ns
Bacteria|Proteobacteria|Alphaproteobacteria|Rhizobiales|Rhizobiaceae|NA	Metagen_Pre_postPre	NA	-2.50308	0.253888	6.26814e-23	***
Bacteria|Proteobacteria|Alphaproteobacteria|Rhizobiales|Rhizobiaceae|NA	N_loadL	NA	0.405757	0.365115	0.266434	ns
Bacteria|Proteobacteria|Alphaproteobacteria|Rhizobiales|Rhizobiaceae|NA	N_loadM	NA	0.23799	0.365963	0.515492	ns
Bacteria|Proteobacteria|Alphaproteobacteria|Rhizobiales|Rhizobiaceae|NA	N_loadN	NA	-0.246851	0.369745	0.504374	ns
Bacteria|Proteobacteria|Alphaproteobacteria|Rhizobiales|Rhizobiaceae|NA	N_loadVH	NA	1.00229	0.362657	0.00571439	**
Bacteria|Proteobacteria|Alphaproteobacteria|Rhizobiales|Rhizobiaceae|NA	VermicompostYes:Metagen_Pre_postPre	NA	-0.517005	0.356981	0.147541	ns
Bacteria|Proteobacteria|Alphaproteobacteria|Rhizobiales|Rhizobiaceae|NA	VermicompostYes:N_loadL	NA	-0.992918	0.517103	0.054838	ns
Bacteria|Proteobacteria|Alphaproteobacteria|Rhizobiales|Rhizobiaceae|NA	VermicompostYes:N_loadM	NA	0.0569363	0.514169	0.911827	ns
Bacteria|Proteobacteria|Alphaproteobacteria|Rhizobiales|Rhizobiaceae|NA	VermicompostYes:N_loadN	NA	0.408732	0.517026	0.42921	ns
Bacteria|Proteobacteria|Alphaproteobacteria|Rhizobiales|Rhizobiaceae|NA	VermicompostYes:N_loadVH	NA	-0.609299	0.511338	0.233427	ns
Bacteria|Proteobacteria|Alphaproteobacteria|Rhizobiales|Rhizobiaceae|NA	Metagen_Pre_postPre:N_loadL	NA	-0.425002	0.356611	0.233347	ns
Bacteria|Proteobacteria|Alphaproteobacteria|Rhizobiales|Rhizobiaceae|NA	Metagen_Pre_postPre:N_loadM	NA	0.00403436	0.344267	0.99065	ns
Bacteria|Proteobacteria|Alphaproteobacteria|Rhizobiales|Rhizobiaceae|NA	Metagen_Pre_postPre:N_loadN	NA	0.352229	0.356429	0.323046	ns
Bacteria|Proteobacteria|Alphaproteobacteria|Rhizobiales|Rhizobiaceae|NA	Metagen_Pre_postPre:N_loadVH	NA	-1.06732	0.358242	0.0028888	**
Bacteria|Proteobacteria|Alphaproteobacteria|Rhizobiales|Rhizobiaceae|NA	VermicompostYes:Metagen_Pre_postPre:N_loadL	NA	1.38672	0.49238	0.00485724	**
Bacteria|Proteobacteria|Alphaproteobacteria|Rhizobiales|Rhizobiaceae|NA	VermicompostYes:Metagen_Pre_postPre:N_loadM	NA	-0.254904	0.491441	0.603979	ns
Bacteria|Proteobacteria|Alphaproteobacteria|Rhizobiales|Rhizobiaceae|NA	VermicompostYes:Metagen_Pre_postPre:N_loadN	NA	-0.266955	0.495902	0.590354	ns
Bacteria|Proteobacteria|Alphaproteobacteria|Rhizobiales|Rhizobiaceae|NA	VermicompostYes:Metagen_Pre_postPre:N_loadVH	NA	0.927728	0.495628	0.0612312	ns
Bacteria|Chloroflexi|AD3|NA|NA|NA	Model	Conditional R2: 0.830615777579098; Marginal R2: 0.741622847012818	NA	NA	NA	NA
Bacteria|Chloroflexi|AD3|NA|NA|NA	Vermicompost	NA	NA	NA	0.214818	ns
Bacteria|Chloroflexi|AD3|NA|NA|NA	Metagen_Pre_post	NA	NA	NA	3.84644e-31	***
Bacteria|Chloroflexi|AD3|NA|NA|NA	N_load	NA	NA	NA	0.714439	ns
Bacteria|Chloroflexi|AD3|NA|NA|NA	Vermicompost:Metagen_Pre_post	NA	NA	NA	0.00491084	**
Bacteria|Chloroflexi|AD3|NA|NA|NA	Vermicompost:N_load	NA	NA	NA	0.830718	ns
Bacteria|Chloroflexi|AD3|NA|NA|NA	Metagen_Pre_post:N_load	NA	NA	NA	0.622616	ns
Bacteria|Chloroflexi|AD3|NA|NA|NA	Vermicompost:Metagen_Pre_post:N_load	NA	NA	NA	0.664531	ns
Bacteria|Chloroflexi|AD3|NA|NA|NA	(Intercept)	NA	-6.12974	0.267453	3.01012e-116	***
Bacteria|Chloroflexi|AD3|NA|NA|NA	VermicompostYes	NA	0.00905848	0.376478	0.980804	ns
Bacteria|Chloroflexi|AD3|NA|NA|NA	Metagen_Pre_postPre	NA	1.22216	0.269701	5.85538e-06	***
Bacteria|Chloroflexi|AD3|NA|NA|NA	N_loadL	NA	-0.39725	0.406544	0.3285	ns
Bacteria|Chloroflexi|AD3|NA|NA|NA	N_loadM	NA	-0.217708	0.393902	0.580471	ns
Bacteria|Chloroflexi|AD3|NA|NA|NA	N_loadN	NA	-0.535024	0.434038	0.2177	ns
Bacteria|Chloroflexi|AD3|NA|NA|NA	N_loadVH	NA	-0.298655	0.401164	0.456592	ns
Bacteria|Chloroflexi|AD3|NA|NA|NA	VermicompostYes:Metagen_Pre_postPre	NA	-0.432075	0.391531	0.269787	ns
Bacteria|Chloroflexi|AD3|NA|NA|NA	VermicompostYes:N_loadL	NA	0.35933	0.557221	0.519017	ns
Bacteria|Chloroflexi|AD3|NA|NA|NA	VermicompostYes:N_loadM	NA	0.123993	0.548887	0.82128	ns
Bacteria|Chloroflexi|AD3|NA|NA|NA	VermicompostYes:N_loadN	NA	0.482383	0.576392	0.402648	ns
Bacteria|Chloroflexi|AD3|NA|NA|NA	VermicompostYes:N_loadVH	NA	0.345807	0.548256	0.528211	ns
Bacteria|Chloroflexi|AD3|NA|NA|NA	Metagen_Pre_postPre:N_loadL	NA	0.249453	0.413696	0.546517	ns
Bacteria|Chloroflexi|AD3|NA|NA|NA	Metagen_Pre_postPre:N_loadM	NA	-0.145355	0.407214	0.721129	ns
Bacteria|Chloroflexi|AD3|NA|NA|NA	Metagen_Pre_postPre:N_loadN	NA	0.697028	0.43838	0.111832	ns
Bacteria|Chloroflexi|AD3|NA|NA|NA	Metagen_Pre_postPre:N_loadVH	NA	0.379246	0.403921	0.347775	ns
Bacteria|Chloroflexi|AD3|NA|NA|NA	VermicompostYes:Metagen_Pre_postPre:N_loadL	NA	-0.207788	0.582172	0.721153	ns
Bacteria|Chloroflexi|AD3|NA|NA|NA	VermicompostYes:Metagen_Pre_postPre:N_loadM	NA	0.410911	0.573137	0.473405	ns
Bacteria|Chloroflexi|AD3|NA|NA|NA	VermicompostYes:Metagen_Pre_postPre:N_loadN	NA	-0.448933	0.593473	0.449379	ns
Bacteria|Chloroflexi|AD3|NA|NA|NA	VermicompostYes:Metagen_Pre_postPre:N_loadVH	NA	-0.265767	0.565428	0.638335	ns
Bacteria|Proteobacteria|Gammaproteobacteria|Betaproteobacteriales|Nitrosomonadaceae|MND1	Model	Conditional R2: 0.672747275187495; Marginal R2: 0.636527909898805	NA	NA	NA	NA
Bacteria|Proteobacteria|Gammaproteobacteria|Betaproteobacteriales|Nitrosomonadaceae|MND1	Vermicompost	NA	NA	NA	0.167675	ns
Bacteria|Proteobacteria|Gammaproteobacteria|Betaproteobacteriales|Nitrosomonadaceae|MND1	Metagen_Pre_post	NA	NA	NA	4.16404e-11	***
Bacteria|Proteobacteria|Gammaproteobacteria|Betaproteobacteriales|Nitrosomonadaceae|MND1	N_load	NA	NA	NA	0.239531	ns
Bacteria|Proteobacteria|Gammaproteobacteria|Betaproteobacteriales|Nitrosomonadaceae|MND1	Vermicompost:Metagen_Pre_post	NA	NA	NA	0.000191895	***
Bacteria|Proteobacteria|Gammaproteobacteria|Betaproteobacteriales|Nitrosomonadaceae|MND1	Vermicompost:N_load	NA	NA	NA	0.860065	ns
Bacteria|Proteobacteria|Gammaproteobacteria|Betaproteobacteriales|Nitrosomonadaceae|MND1	Metagen_Pre_post:N_load	NA	NA	NA	0.776494	ns
Bacteria|Proteobacteria|Gammaproteobacteria|Betaproteobacteriales|Nitrosomonadaceae|MND1	Vermicompost:Metagen_Pre_post:N_load	NA	NA	NA	0.383177	ns
Bacteria|Proteobacteria|Gammaproteobacteria|Betaproteobacteriales|Nitrosomonadaceae|MND1	(Intercept)	NA	-4.97314	0.185844	9.50233e-158	***
Bacteria|Proteobacteria|Gammaproteobacteria|Betaproteobacteriales|Nitrosomonadaceae|MND1	VermicompostYes	NA	-0.347253	0.285421	0.223743	ns
Bacteria|Proteobacteria|Gammaproteobacteria|Betaproteobacteriales|Nitrosomonadaceae|MND1	Metagen_Pre_postPre	NA	-1.20563	0.393101	0.00216232	**
Bacteria|Proteobacteria|Gammaproteobacteria|Betaproteobacteriales|Nitrosomonadaceae|MND1	N_loadL	NA	-0.353539	0.281473	0.209104	ns
Bacteria|Proteobacteria|Gammaproteobacteria|Betaproteobacteriales|Nitrosomonadaceae|MND1	N_loadM	NA	-0.18906	0.271516	0.486233	ns
Bacteria|Proteobacteria|Gammaproteobacteria|Betaproteobacteriales|Nitrosomonadaceae|MND1	N_loadN	NA	-0.0381596	0.253486	0.880339	ns
Bacteria|Proteobacteria|Gammaproteobacteria|Betaproteobacteriales|Nitrosomonadaceae|MND1	N_loadVH	NA	-0.390424	0.286401	0.172817	ns
Bacteria|Proteobacteria|Gammaproteobacteria|Betaproteobacteriales|Nitrosomonadaceae|MND1	VermicompostYes:Metagen_Pre_postPre	NA	0.906745	0.516656	0.0792549	ns
Bacteria|Proteobacteria|Gammaproteobacteria|Betaproteobacteriales|Nitrosomonadaceae|MND1	VermicompostYes:N_loadL	NA	0.293255	0.407367	0.471599	ns
Bacteria|Proteobacteria|Gammaproteobacteria|Betaproteobacteriales|Nitrosomonadaceae|MND1	VermicompostYes:N_loadM	NA	0.12474	0.395055	0.75219	ns
Bacteria|Proteobacteria|Gammaproteobacteria|Betaproteobacteriales|Nitrosomonadaceae|MND1	VermicompostYes:N_loadN	NA	0.314446	0.368231	0.39314	ns
Bacteria|Proteobacteria|Gammaproteobacteria|Betaproteobacteriales|Nitrosomonadaceae|MND1	VermicompostYes:N_loadVH	NA	0.445951	0.415363	0.282983	ns
Bacteria|Proteobacteria|Gammaproteobacteria|Betaproteobacteriales|Nitrosomonadaceae|MND1	Metagen_Pre_postPre:N_loadL	NA	0.174531	0.522028	0.738128	ns
Bacteria|Proteobacteria|Gammaproteobacteria|Betaproteobacteriales|Nitrosomonadaceae|MND1	Metagen_Pre_postPre:N_loadM	NA	-0.178397	0.523621	0.73333	ns
Bacteria|Proteobacteria|Gammaproteobacteria|Betaproteobacteriales|Nitrosomonadaceae|MND1	Metagen_Pre_postPre:N_loadN	NA	0.00644997	0.504168	0.989793	ns
Bacteria|Proteobacteria|Gammaproteobacteria|Betaproteobacteriales|Nitrosomonadaceae|MND1	Metagen_Pre_postPre:N_loadVH	NA	0.257765	0.521242	0.620938	ns
Bacteria|Proteobacteria|Gammaproteobacteria|Betaproteobacteriales|Nitrosomonadaceae|MND1	VermicompostYes:Metagen_Pre_postPre:N_loadL	NA	-0.454243	0.69125	0.511095	ns
Bacteria|Proteobacteria|Gammaproteobacteria|Betaproteobacteriales|Nitrosomonadaceae|MND1	VermicompostYes:Metagen_Pre_postPre:N_loadM	NA	0.629844	0.670591	0.347609	ns
Bacteria|Proteobacteria|Gammaproteobacteria|Betaproteobacteriales|Nitrosomonadaceae|MND1	VermicompostYes:Metagen_Pre_postPre:N_loadN	NA	-0.192062	0.643091	0.765204	ns
Bacteria|Proteobacteria|Gammaproteobacteria|Betaproteobacteriales|Nitrosomonadaceae|MND1	VermicompostYes:Metagen_Pre_postPre:N_loadVH	NA	-0.543484	0.699984	0.437499	ns
Bacteria|Proteobacteria|Gammaproteobacteria|Xanthomonadales|Rhodanobacteraceae|NA	Model	Conditional R2: NA; Marginal R2: 0.485306916170572	NA	NA	NA	NA
Bacteria|Proteobacteria|Gammaproteobacteria|Xanthomonadales|Rhodanobacteraceae|NA	Vermicompost	NA	NA	NA	0.101266	ns
Bacteria|Proteobacteria|Gammaproteobacteria|Xanthomonadales|Rhodanobacteraceae|NA	Metagen_Pre_post	NA	NA	NA	0.000279546	***
Bacteria|Proteobacteria|Gammaproteobacteria|Xanthomonadales|Rhodanobacteraceae|NA	N_load	NA	NA	NA	0.250003	ns
Bacteria|Proteobacteria|Gammaproteobacteria|Xanthomonadales|Rhodanobacteraceae|NA	Vermicompost:Metagen_Pre_post	NA	NA	NA	0.0916885	ns
Bacteria|Proteobacteria|Gammaproteobacteria|Xanthomonadales|Rhodanobacteraceae|NA	Vermicompost:N_load	NA	NA	NA	0.375116	ns
Bacteria|Proteobacteria|Gammaproteobacteria|Xanthomonadales|Rhodanobacteraceae|NA	Metagen_Pre_post:N_load	NA	NA	NA	0.436865	ns
Bacteria|Proteobacteria|Gammaproteobacteria|Xanthomonadales|Rhodanobacteraceae|NA	Vermicompost:Metagen_Pre_post:N_load	NA	NA	NA	0.0515007	ns
Bacteria|Proteobacteria|Gammaproteobacteria|Xanthomonadales|Rhodanobacteraceae|NA	(Intercept)	NA	-5.1765	0.203741	2.0975e-142	***
Bacteria|Proteobacteria|Gammaproteobacteria|Xanthomonadales|Rhodanobacteraceae|NA	VermicompostYes	NA	0.0102511	0.286961	0.971503	ns
Bacteria|Proteobacteria|Gammaproteobacteria|Xanthomonadales|Rhodanobacteraceae|NA	Metagen_Pre_postPre	NA	-1.19348	0.397546	0.00268113	**
Bacteria|Proteobacteria|Gammaproteobacteria|Xanthomonadales|Rhodanobacteraceae|NA	N_loadL	NA	-0.167156	0.299321	0.576538	ns
Bacteria|Proteobacteria|Gammaproteobacteria|Xanthomonadales|Rhodanobacteraceae|NA	N_loadM	NA	-0.113218	0.295419	0.701538	ns
Bacteria|Proteobacteria|Gammaproteobacteria|Xanthomonadales|Rhodanobacteraceae|NA	N_loadN	NA	-0.425712	0.319813	0.183147	ns
Bacteria|Proteobacteria|Gammaproteobacteria|Xanthomonadales|Rhodanobacteraceae|NA	N_loadVH	NA	-0.284888	0.308282	0.355427	ns
Bacteria|Proteobacteria|Gammaproteobacteria|Xanthomonadales|Rhodanobacteraceae|NA	VermicompostYes:Metagen_Pre_postPre	NA	1.27721	0.48682	0.00870118	**
Bacteria|Proteobacteria|Gammaproteobacteria|Xanthomonadales|Rhodanobacteraceae|NA	VermicompostYes:N_loadL	NA	-0.120507	0.428794	0.778682	ns
Bacteria|Proteobacteria|Gammaproteobacteria|Xanthomonadales|Rhodanobacteraceae|NA	VermicompostYes:N_loadM	NA	0.0124555	0.416182	0.976124	ns
Bacteria|Proteobacteria|Gammaproteobacteria|Xanthomonadales|Rhodanobacteraceae|NA	VermicompostYes:N_loadN	NA	-0.0544548	0.454461	0.904624	ns
Bacteria|Proteobacteria|Gammaproteobacteria|Xanthomonadales|Rhodanobacteraceae|NA	VermicompostYes:N_loadVH	NA	0.268552	0.421445	0.523984	ns
Bacteria|Proteobacteria|Gammaproteobacteria|Xanthomonadales|Rhodanobacteraceae|NA	Metagen_Pre_postPre:N_loadL	NA	0.630774	0.534104	0.237605	ns
Bacteria|Proteobacteria|Gammaproteobacteria|Xanthomonadales|Rhodanobacteraceae|NA	Metagen_Pre_postPre:N_loadM	NA	0.880904	0.514406	0.08681	ns
Bacteria|Proteobacteria|Gammaproteobacteria|Xanthomonadales|Rhodanobacteraceae|NA	Metagen_Pre_postPre:N_loadN	NA	0.459939	0.575628	0.424277	ns
Bacteria|Proteobacteria|Gammaproteobacteria|Xanthomonadales|Rhodanobacteraceae|NA	Metagen_Pre_postPre:N_loadVH	NA	0.623953	0.54726	0.254228	ns
Bacteria|Proteobacteria|Gammaproteobacteria|Xanthomonadales|Rhodanobacteraceae|NA	VermicompostYes:Metagen_Pre_postPre:N_loadL	NA	-1.12392	0.703072	0.109914	ns
Bacteria|Proteobacteria|Gammaproteobacteria|Xanthomonadales|Rhodanobacteraceae|NA	VermicompostYes:Metagen_Pre_postPre:N_loadM	NA	-1.41557	0.675498	0.0361187	*
Bacteria|Proteobacteria|Gammaproteobacteria|Xanthomonadales|Rhodanobacteraceae|NA	VermicompostYes:Metagen_Pre_postPre:N_loadN	NA	-0.171225	0.720252	0.812091	ns
Bacteria|Proteobacteria|Gammaproteobacteria|Xanthomonadales|Rhodanobacteraceae|NA	VermicompostYes:Metagen_Pre_postPre:N_loadVH	NA	-1.79185	0.726718	0.0136756	*
Bacteria|Chloroflexi|Ktedonobacteria|Ktedonobacterales|Ktedonobacteraceae|NA	Model	Conditional R2: NA; Marginal R2: 0.368038136086033	NA	NA	NA	NA
Bacteria|Chloroflexi|Ktedonobacteria|Ktedonobacterales|Ktedonobacteraceae|NA	Vermicompost	NA	NA	NA	0.385653	ns
Bacteria|Chloroflexi|Ktedonobacteria|Ktedonobacterales|Ktedonobacteraceae|NA	Metagen_Pre_post	NA	NA	NA	0.413484	ns
Bacteria|Chloroflexi|Ktedonobacteria|Ktedonobacterales|Ktedonobacteraceae|NA	N_load	NA	NA	NA	0.00633368	**
Bacteria|Chloroflexi|Ktedonobacteria|Ktedonobacterales|Ktedonobacteraceae|NA	Vermicompost:Metagen_Pre_post	NA	NA	NA	0.768694	ns
Bacteria|Chloroflexi|Ktedonobacteria|Ktedonobacterales|Ktedonobacteraceae|NA	Vermicompost:N_load	NA	NA	NA	0.281861	ns
Bacteria|Chloroflexi|Ktedonobacteria|Ktedonobacterales|Ktedonobacteraceae|NA	Metagen_Pre_post:N_load	NA	NA	NA	0.167025	ns
Bacteria|Chloroflexi|Ktedonobacteria|Ktedonobacterales|Ktedonobacteraceae|NA	Vermicompost:Metagen_Pre_post:N_load	NA	NA	NA	0.492273	ns
Bacteria|Chloroflexi|Ktedonobacteria|Ktedonobacterales|Ktedonobacteraceae|NA	(Intercept)	NA	-5.36643	0.164984	4.43725e-232	***
Bacteria|Chloroflexi|Ktedonobacteria|Ktedonobacterales|Ktedonobacteraceae|NA	VermicompostYes	NA	-0.0276506	0.234614	0.906182	ns
Bacteria|Chloroflexi|Ktedonobacteria|Ktedonobacterales|Ktedonobacteraceae|NA	Metagen_Pre_postPre	NA	-0.117426	0.239822	0.624389	ns
Bacteria|Chloroflexi|Ktedonobacteria|Ktedonobacterales|Ktedonobacteraceae|NA	N_loadL	NA	0.179014	0.22377	0.423716	ns
Bacteria|Chloroflexi|Ktedonobacteria|Ktedonobacterales|Ktedonobacteraceae|NA	N_loadM	NA	-0.737415	0.284875	0.00963806	**
Bacteria|Chloroflexi|Ktedonobacteria|Ktedonobacterales|Ktedonobacteraceae|NA	N_loadN	NA	-0.0818527	0.237721	0.730604	ns
Bacteria|Chloroflexi|Ktedonobacteria|Ktedonobacterales|Ktedonobacteraceae|NA	N_loadVH	NA	-0.525605	0.267624	0.0495339	*
Bacteria|Chloroflexi|Ktedonobacteria|Ktedonobacterales|Ktedonobacteraceae|NA	VermicompostYes:Metagen_Pre_postPre	NA	0.0800405	0.338058	0.812839	ns
Bacteria|Chloroflexi|Ktedonobacteria|Ktedonobacterales|Ktedonobacteraceae|NA	VermicompostYes:N_loadL	NA	-0.574141	0.344064	0.0951764	ns
Bacteria|Chloroflexi|Ktedonobacteria|Ktedonobacterales|Ktedonobacteraceae|NA	VermicompostYes:N_loadM	NA	0.283185	0.389437	0.467125	ns
Bacteria|Chloroflexi|Ktedonobacteria|Ktedonobacterales|Ktedonobacteraceae|NA	VermicompostYes:N_loadN	NA	0.0982607	0.334434	0.768902	ns
Bacteria|Chloroflexi|Ktedonobacteria|Ktedonobacterales|Ktedonobacteraceae|NA	VermicompostYes:N_loadVH	NA	0.286307	0.366638	0.434862	ns
Bacteria|Chloroflexi|Ktedonobacteria|Ktedonobacterales|Ktedonobacteraceae|NA	Metagen_Pre_postPre:N_loadL	NA	0.113349	0.321596	0.724494	ns
Bacteria|Chloroflexi|Ktedonobacteria|Ktedonobacterales|Ktedonobacteraceae|NA	Metagen_Pre_postPre:N_loadM	NA	0.547008	0.384421	0.154754	ns
Bacteria|Chloroflexi|Ktedonobacteria|Ktedonobacterales|Ktedonobacteraceae|NA	Metagen_Pre_postPre:N_loadN	NA	-0.0971336	0.350395	0.781618	ns
Bacteria|Chloroflexi|Ktedonobacteria|Ktedonobacterales|Ktedonobacteraceae|NA	Metagen_Pre_postPre:N_loadVH	NA	0.676924	0.358177	0.0587692	ns
Bacteria|Chloroflexi|Ktedonobacteria|Ktedonobacterales|Ktedonobacteraceae|NA	VermicompostYes:Metagen_Pre_postPre:N_loadL	NA	0.28538	0.478947	0.551277	ns
Bacteria|Chloroflexi|Ktedonobacteria|Ktedonobacterales|Ktedonobacteraceae|NA	VermicompostYes:Metagen_Pre_postPre:N_loadM	NA	-0.400161	0.534566	0.454115	ns
Bacteria|Chloroflexi|Ktedonobacteria|Ktedonobacterales|Ktedonobacteraceae|NA	VermicompostYes:Metagen_Pre_postPre:N_loadN	NA	-0.125876	0.492024	0.798079	ns
Bacteria|Chloroflexi|Ktedonobacteria|Ktedonobacterales|Ktedonobacteraceae|NA	VermicompostYes:Metagen_Pre_postPre:N_loadVH	NA	-0.559319	0.502378	0.265561	ns
Bacteria|Proteobacteria|Deltaproteobacteria|Myxococcales|NA|NA	Model	Conditional R2: 0.776591390172039; Marginal R2: 0.700779812921233	NA	NA	NA	NA
Bacteria|Proteobacteria|Deltaproteobacteria|Myxococcales|NA|NA	Vermicompost	NA	NA	NA	0.022089	*
Bacteria|Proteobacteria|Deltaproteobacteria|Myxococcales|NA|NA	Metagen_Pre_post	NA	NA	NA	3.33508e-28	***
Bacteria|Proteobacteria|Deltaproteobacteria|Myxococcales|NA|NA	N_load	NA	NA	NA	0.619546	ns
Bacteria|Proteobacteria|Deltaproteobacteria|Myxococcales|NA|NA	Vermicompost:Metagen_Pre_post	NA	NA	NA	0.0134846	*
Bacteria|Proteobacteria|Deltaproteobacteria|Myxococcales|NA|NA	Vermicompost:N_load	NA	NA	NA	0.54851	ns
Bacteria|Proteobacteria|Deltaproteobacteria|Myxococcales|NA|NA	Metagen_Pre_post:N_load	NA	NA	NA	0.387298	ns
Bacteria|Proteobacteria|Deltaproteobacteria|Myxococcales|NA|NA	Vermicompost:Metagen_Pre_post:N_load	NA	NA	NA	0.655626	ns
Bacteria|Proteobacteria|Deltaproteobacteria|Myxococcales|NA|NA	(Intercept)	NA	-5.29007	0.167143	7.59703e-220	***
Bacteria|Proteobacteria|Deltaproteobacteria|Myxococcales|NA|NA	VermicompostYes	NA	0.19432	0.228763	0.395638	ns
Bacteria|Proteobacteria|Deltaproteobacteria|Myxococcales|NA|NA	Metagen_Pre_postPre	NA	-1.02535	0.264567	0.000106365	***
Bacteria|Proteobacteria|Deltaproteobacteria|Myxococcales|NA|NA	N_loadL	NA	-0.154565	0.243066	0.524842	ns
Bacteria|Proteobacteria|Deltaproteobacteria|Myxococcales|NA|NA	N_loadM	NA	-0.223328	0.246141	0.364238	ns
Bacteria|Proteobacteria|Deltaproteobacteria|Myxococcales|NA|NA	N_loadN	NA	-0.0333501	0.237108	0.888143	ns
Bacteria|Proteobacteria|Deltaproteobacteria|Myxococcales|NA|NA	N_loadVH	NA	-0.149319	0.242136	0.53745	ns
Bacteria|Proteobacteria|Deltaproteobacteria|Myxococcales|NA|NA	VermicompostYes:Metagen_Pre_postPre	NA	-0.166917	0.367755	0.649914	ns
Bacteria|Proteobacteria|Deltaproteobacteria|Myxococcales|NA|NA	VermicompostYes:N_loadL	NA	0.504759	0.321464	0.116372	ns
Bacteria|Proteobacteria|Deltaproteobacteria|Myxococcales|NA|NA	VermicompostYes:N_loadM	NA	0.0529113	0.335345	0.874629	ns
Bacteria|Proteobacteria|Deltaproteobacteria|Myxococcales|NA|NA	VermicompostYes:N_loadN	NA	0.0661639	0.323633	0.838009	ns
Bacteria|Proteobacteria|Deltaproteobacteria|Myxococcales|NA|NA	VermicompostYes:N_loadVH	NA	0.0602339	0.330195	0.855254	ns
Bacteria|Proteobacteria|Deltaproteobacteria|Myxococcales|NA|NA	Metagen_Pre_postPre:N_loadL	NA	0.381509	0.368306	0.300272	ns
Bacteria|Proteobacteria|Deltaproteobacteria|Myxococcales|NA|NA	Metagen_Pre_postPre:N_loadM	NA	0.71661	0.362945	0.0483327	*
Bacteria|Proteobacteria|Deltaproteobacteria|Myxococcales|NA|NA	Metagen_Pre_postPre:N_loadN	NA	0.237079	0.362736	0.513379	ns
Bacteria|Proteobacteria|Deltaproteobacteria|Myxococcales|NA|NA	Metagen_Pre_postPre:N_loadVH	NA	0.354015	0.366358	0.333891	ns
Bacteria|Proteobacteria|Deltaproteobacteria|Myxococcales|NA|NA	VermicompostYes:Metagen_Pre_postPre:N_loadL	NA	-0.493452	0.501599	0.325234	ns
Bacteria|Proteobacteria|Deltaproteobacteria|Myxococcales|NA|NA	VermicompostYes:Metagen_Pre_postPre:N_loadM	NA	-0.55227	0.516007	0.284495	ns
Bacteria|Proteobacteria|Deltaproteobacteria|Myxococcales|NA|NA	VermicompostYes:Metagen_Pre_postPre:N_loadN	NA	-0.100961	0.506086	0.841876	ns
Bacteria|Proteobacteria|Deltaproteobacteria|Myxococcales|NA|NA	VermicompostYes:Metagen_Pre_postPre:N_loadVH	NA	0.0173824	0.50497	0.97254	ns
Bacteria|Spirochaetes|Spirochaetia|Spirochaetales|Spirochaetaceae|Spirochaeta_2	Model	Conditional R2: 0.745765082116077; Marginal R2: 0.727448948055414	NA	NA	NA	NA
Bacteria|Spirochaetes|Spirochaetia|Spirochaetales|Spirochaetaceae|Spirochaeta_2	Vermicompost	NA	NA	NA	0.872154	ns
Bacteria|Spirochaetes|Spirochaetia|Spirochaetales|Spirochaetaceae|Spirochaeta_2	Metagen_Pre_post	NA	NA	NA	5.7688e-27	***
Bacteria|Spirochaetes|Spirochaetia|Spirochaetales|Spirochaetaceae|Spirochaeta_2	N_load	NA	NA	NA	0.576323	ns
Bacteria|Spirochaetes|Spirochaetia|Spirochaetales|Spirochaetaceae|Spirochaeta_2	Vermicompost:Metagen_Pre_post	NA	NA	NA	0.0193574	*
Bacteria|Spirochaetes|Spirochaetia|Spirochaetales|Spirochaetaceae|Spirochaeta_2	Vermicompost:N_load	NA	NA	NA	0.236106	ns
Bacteria|Spirochaetes|Spirochaetia|Spirochaetales|Spirochaetaceae|Spirochaeta_2	Metagen_Pre_post:N_load	NA	NA	NA	0.523964	ns
Bacteria|Spirochaetes|Spirochaetia|Spirochaetales|Spirochaetaceae|Spirochaeta_2	Vermicompost:Metagen_Pre_post:N_load	NA	NA	NA	0.93015	ns
Bacteria|Spirochaetes|Spirochaetia|Spirochaetales|Spirochaetaceae|Spirochaeta_2	(Intercept)	NA	-5.31169	0.145129	2.88246e-293	***
Bacteria|Spirochaetes|Spirochaetia|Spirochaetales|Spirochaetaceae|Spirochaeta_2	VermicompostYes	NA	-0.0854388	0.20941	0.683275	ns
Bacteria|Spirochaetes|Spirochaetia|Spirochaetales|Spirochaetaceae|Spirochaeta_2	Metagen_Pre_postPre	NA	-0.909066	0.253411	0.000334091	***
Bacteria|Spirochaetes|Spirochaetia|Spirochaetales|Spirochaetaceae|Spirochaeta_2	N_loadL	NA	0.0674416	0.201503	0.737856	ns
Bacteria|Spirochaetes|Spirochaetia|Spirochaetales|Spirochaetaceae|Spirochaeta_2	N_loadM	NA	-0.00523578	0.204478	0.979572	ns
Bacteria|Spirochaetes|Spirochaetia|Spirochaetales|Spirochaetaceae|Spirochaeta_2	N_loadN	NA	0.408711	0.189734	0.0312307	*
Bacteria|Spirochaetes|Spirochaetia|Spirochaetales|Spirochaetaceae|Spirochaeta_2	N_loadVH	NA	0.171085	0.197084	0.385349	ns
Bacteria|Spirochaetes|Spirochaetia|Spirochaetales|Spirochaetaceae|Spirochaeta_2	VermicompostYes:Metagen_Pre_postPre	NA	0.185407	0.356041	0.602543	ns
Bacteria|Spirochaetes|Spirochaetia|Spirochaetales|Spirochaetaceae|Spirochaeta_2	VermicompostYes:N_loadL	NA	0.0754971	0.289371	0.79417	ns
Bacteria|Spirochaetes|Spirochaetia|Spirochaetales|Spirochaetaceae|Spirochaeta_2	VermicompostYes:N_loadM	NA	0.176128	0.291239	0.545342	ns
Bacteria|Spirochaetes|Spirochaetia|Spirochaetales|Spirochaetaceae|Spirochaeta_2	VermicompostYes:N_loadN	NA	-0.388091	0.284687	0.172813	ns
Bacteria|Spirochaetes|Spirochaetia|Spirochaetales|Spirochaetaceae|Spirochaeta_2	VermicompostYes:N_loadVH	NA	-0.0373592	0.286021	0.896078	ns
Bacteria|Spirochaetes|Spirochaetia|Spirochaetales|Spirochaetaceae|Spirochaeta_2	Metagen_Pre_postPre:N_loadL	NA	-0.083785	0.357524	0.814715	ns
Bacteria|Spirochaetes|Spirochaetia|Spirochaetales|Spirochaetaceae|Spirochaeta_2	Metagen_Pre_postPre:N_loadM	NA	0.0701544	0.354602	0.843171	ns
Bacteria|Spirochaetes|Spirochaetia|Spirochaetales|Spirochaetaceae|Spirochaeta_2	Metagen_Pre_postPre:N_loadN	NA	-0.36794	0.347558	0.289763	ns
Bacteria|Spirochaetes|Spirochaetia|Spirochaetales|Spirochaetaceae|Spirochaeta_2	Metagen_Pre_postPre:N_loadVH	NA	-0.190988	0.355272	0.590865	ns
Bacteria|Spirochaetes|Spirochaetia|Spirochaetales|Spirochaetaceae|Spirochaeta_2	VermicompostYes:Metagen_Pre_postPre:N_loadL	NA	0.104859	0.494299	0.832001	ns
Bacteria|Spirochaetes|Spirochaetia|Spirochaetales|Spirochaetaceae|Spirochaeta_2	VermicompostYes:Metagen_Pre_postPre:N_loadM	NA	0.273033	0.492314	0.579175	ns
Bacteria|Spirochaetes|Spirochaetia|Spirochaetales|Spirochaetaceae|Spirochaeta_2	VermicompostYes:Metagen_Pre_postPre:N_loadN	NA	0.394088	0.493101	0.424172	ns
Bacteria|Spirochaetes|Spirochaetia|Spirochaetales|Spirochaetaceae|Spirochaeta_2	VermicompostYes:Metagen_Pre_postPre:N_loadVH	NA	0.0735436	0.497274	0.882427	ns
Bacteria|Proteobacteria|Gammaproteobacteria|Betaproteobacteriales|Burkholderiaceae|Burkholderia-Caballeronia-Paraburkholderia	Model	Conditional R2: NA; Marginal R2: 0.220938670296271	NA	NA	NA	NA
Bacteria|Proteobacteria|Gammaproteobacteria|Betaproteobacteriales|Burkholderiaceae|Burkholderia-Caballeronia-Paraburkholderia	Vermicompost	NA	NA	NA	0.18526	ns
Bacteria|Proteobacteria|Gammaproteobacteria|Betaproteobacteriales|Burkholderiaceae|Burkholderia-Caballeronia-Paraburkholderia	Metagen_Pre_post	NA	NA	NA	0.0249682	*
Bacteria|Proteobacteria|Gammaproteobacteria|Betaproteobacteriales|Burkholderiaceae|Burkholderia-Caballeronia-Paraburkholderia	N_load	NA	NA	NA	0.947895	ns
Bacteria|Proteobacteria|Gammaproteobacteria|Betaproteobacteriales|Burkholderiaceae|Burkholderia-Caballeronia-Paraburkholderia	Vermicompost:Metagen_Pre_post	NA	NA	NA	0.394421	ns
Bacteria|Proteobacteria|Gammaproteobacteria|Betaproteobacteriales|Burkholderiaceae|Burkholderia-Caballeronia-Paraburkholderia	Vermicompost:N_load	NA	NA	NA	0.636379	ns
Bacteria|Proteobacteria|Gammaproteobacteria|Betaproteobacteriales|Burkholderiaceae|Burkholderia-Caballeronia-Paraburkholderia	Metagen_Pre_post:N_load	NA	NA	NA	0.954685	ns
Bacteria|Proteobacteria|Gammaproteobacteria|Betaproteobacteriales|Burkholderiaceae|Burkholderia-Caballeronia-Paraburkholderia	Vermicompost:Metagen_Pre_post:N_load	NA	NA	NA	0.385172	ns
Bacteria|Proteobacteria|Gammaproteobacteria|Betaproteobacteriales|Burkholderiaceae|Burkholderia-Caballeronia-Paraburkholderia	(Intercept)	NA	-5.55322	0.248023	4.9288e-111	***
Bacteria|Proteobacteria|Gammaproteobacteria|Betaproteobacteriales|Burkholderiaceae|Burkholderia-Caballeronia-Paraburkholderia	VermicompostYes	NA	-0.24585	0.370272	0.506709	ns
Bacteria|Proteobacteria|Gammaproteobacteria|Betaproteobacteriales|Burkholderiaceae|Burkholderia-Caballeronia-Paraburkholderia	Metagen_Pre_postPre	NA	0.260046	0.331082	0.432194	ns
Bacteria|Proteobacteria|Gammaproteobacteria|Betaproteobacteriales|Burkholderiaceae|Burkholderia-Caballeronia-Paraburkholderia	N_loadL	NA	-0.127568	0.360099	0.723145	ns
Bacteria|Proteobacteria|Gammaproteobacteria|Betaproteobacteriales|Burkholderiaceae|Burkholderia-Caballeronia-Paraburkholderia	N_loadM	NA	-0.182235	0.364724	0.61732	ns
Bacteria|Proteobacteria|Gammaproteobacteria|Betaproteobacteriales|Burkholderiaceae|Burkholderia-Caballeronia-Paraburkholderia	N_loadN	NA	-0.119916	0.359462	0.738682	ns
Bacteria|Proteobacteria|Gammaproteobacteria|Betaproteobacteriales|Burkholderiaceae|Burkholderia-Caballeronia-Paraburkholderia	N_loadVH	NA	-0.0396858	0.352939	0.910472	ns
Bacteria|Proteobacteria|Gammaproteobacteria|Betaproteobacteriales|Burkholderiaceae|Burkholderia-Caballeronia-Paraburkholderia	VermicompostYes:Metagen_Pre_postPre	NA	-0.451134	0.524233	0.389481	ns
Bacteria|Proteobacteria|Gammaproteobacteria|Betaproteobacteriales|Burkholderiaceae|Burkholderia-Caballeronia-Paraburkholderia	VermicompostYes:N_loadL	NA	-0.0726535	0.543602	0.893678	ns
Bacteria|Proteobacteria|Gammaproteobacteria|Betaproteobacteriales|Burkholderiaceae|Burkholderia-Caballeronia-Paraburkholderia	VermicompostYes:N_loadM	NA	0.153353	0.535456	0.774574	ns
Bacteria|Proteobacteria|Gammaproteobacteria|Betaproteobacteriales|Burkholderiaceae|Burkholderia-Caballeronia-Paraburkholderia	VermicompostYes:N_loadN	NA	-0.127985	0.546519	0.814843	ns
Bacteria|Proteobacteria|Gammaproteobacteria|Betaproteobacteriales|Burkholderiaceae|Burkholderia-Caballeronia-Paraburkholderia	VermicompostYes:N_loadVH	NA	-0.0931544	0.534285	0.861588	ns
Bacteria|Proteobacteria|Gammaproteobacteria|Betaproteobacteriales|Burkholderiaceae|Burkholderia-Caballeronia-Paraburkholderia	Metagen_Pre_postPre:N_loadL	NA	-0.187629	0.492278	0.703096	ns
Bacteria|Proteobacteria|Gammaproteobacteria|Betaproteobacteriales|Burkholderiaceae|Burkholderia-Caballeronia-Paraburkholderia	Metagen_Pre_postPre:N_loadM	NA	0.17015	0.479983	0.722971	ns
Bacteria|Proteobacteria|Gammaproteobacteria|Betaproteobacteriales|Burkholderiaceae|Burkholderia-Caballeronia-Paraburkholderia	Metagen_Pre_postPre:N_loadN	NA	-0.472989	0.509367	0.353106	ns
Bacteria|Proteobacteria|Gammaproteobacteria|Betaproteobacteriales|Burkholderiaceae|Burkholderia-Caballeronia-Paraburkholderia	Metagen_Pre_postPre:N_loadVH	NA	-0.071879	0.475967	0.879962	ns
Bacteria|Proteobacteria|Gammaproteobacteria|Betaproteobacteriales|Burkholderiaceae|Burkholderia-Caballeronia-Paraburkholderia	VermicompostYes:Metagen_Pre_postPre:N_loadL	NA	0.946185	0.743408	0.2031	ns
Bacteria|Proteobacteria|Gammaproteobacteria|Betaproteobacteriales|Burkholderiaceae|Burkholderia-Caballeronia-Paraburkholderia	VermicompostYes:Metagen_Pre_postPre:N_loadM	NA	0.233496	0.733488	0.75023	ns
Bacteria|Proteobacteria|Gammaproteobacteria|Betaproteobacteriales|Burkholderiaceae|Burkholderia-Caballeronia-Paraburkholderia	VermicompostYes:Metagen_Pre_postPre:N_loadN	NA	1.32973	0.755811	0.0785203	ns
Bacteria|Proteobacteria|Gammaproteobacteria|Betaproteobacteriales|Burkholderiaceae|Burkholderia-Caballeronia-Paraburkholderia	VermicompostYes:Metagen_Pre_postPre:N_loadVH	NA	0.800478	0.728016	0.271535	ns
Bacteria|Chloroflexi|KD4-96|NA|NA|NA	Model	Conditional R2: NA; Marginal R2: 0.197121054874804	NA	NA	NA	NA
Bacteria|Chloroflexi|KD4-96|NA|NA|NA	Vermicompost	NA	NA	NA	0.950354	ns
Bacteria|Chloroflexi|KD4-96|NA|NA|NA	Metagen_Pre_post	NA	NA	NA	0.309086	ns
Bacteria|Chloroflexi|KD4-96|NA|NA|NA	N_load	NA	NA	NA	0.363559	ns
Bacteria|Chloroflexi|KD4-96|NA|NA|NA	Vermicompost:Metagen_Pre_post	NA	NA	NA	0.856841	ns
Bacteria|Chloroflexi|KD4-96|NA|NA|NA	Vermicompost:N_load	NA	NA	NA	0.722509	ns
Bacteria|Chloroflexi|KD4-96|NA|NA|NA	Metagen_Pre_post:N_load	NA	NA	NA	0.415951	ns
Bacteria|Chloroflexi|KD4-96|NA|NA|NA	Vermicompost:Metagen_Pre_post:N_load	NA	NA	NA	0.56529	ns
Bacteria|Chloroflexi|KD4-96|NA|NA|NA	(Intercept)	NA	-5.20536	0.22865	1.00626e-114	***
Bacteria|Chloroflexi|KD4-96|NA|NA|NA	VermicompostYes	NA	-0.228515	0.340443	0.502075	ns
Bacteria|Chloroflexi|KD4-96|NA|NA|NA	Metagen_Pre_postPre	NA	-0.362688	0.351982	0.302813	ns
Bacteria|Chloroflexi|KD4-96|NA|NA|NA	N_loadL	NA	-0.604452	0.374754	0.106759	ns
Bacteria|Chloroflexi|KD4-96|NA|NA|NA	N_loadM	NA	-0.356184	0.351404	0.310772	ns
Bacteria|Chloroflexi|KD4-96|NA|NA|NA	N_loadN	NA	-0.325662	0.348718	0.350363	ns
Bacteria|Chloroflexi|KD4-96|NA|NA|NA	N_loadVH	NA	-0.595628	0.373879	0.111137	ns
Bacteria|Chloroflexi|KD4-96|NA|NA|NA	VermicompostYes:Metagen_Pre_postPre	NA	-0.236241	0.541912	0.66288	ns
Bacteria|Chloroflexi|KD4-96|NA|NA|NA	VermicompostYes:N_loadL	NA	0.403098	0.529432	0.446431	ns
Bacteria|Chloroflexi|KD4-96|NA|NA|NA	VermicompostYes:N_loadM	NA	0.104219	0.516487	0.840085	ns
Bacteria|Chloroflexi|KD4-96|NA|NA|NA	VermicompostYes:N_loadN	NA	0.115497	0.511948	0.82151	ns
Bacteria|Chloroflexi|KD4-96|NA|NA|NA	VermicompostYes:N_loadVH	NA	0.415689	0.527505	0.43068	ns
Bacteria|Chloroflexi|KD4-96|NA|NA|NA	Metagen_Pre_postPre:N_loadL	NA	0.559709	0.535595	0.296012	ns
Bacteria|Chloroflexi|KD4-96|NA|NA|NA	Metagen_Pre_postPre:N_loadM	NA	0.403424	0.514012	0.43254	ns
Bacteria|Chloroflexi|KD4-96|NA|NA|NA	Metagen_Pre_postPre:N_loadN	NA	-0.22712	0.554074	0.681873	ns
Bacteria|Chloroflexi|KD4-96|NA|NA|NA	Metagen_Pre_postPre:N_loadVH	NA	0.26134	0.553855	0.637029	ns
Bacteria|Chloroflexi|KD4-96|NA|NA|NA	VermicompostYes:Metagen_Pre_postPre:N_loadL	NA	-0.157203	0.788969	0.842066	ns
Bacteria|Chloroflexi|KD4-96|NA|NA|NA	VermicompostYes:Metagen_Pre_postPre:N_loadM	NA	0.62622	0.753693	0.406047	ns
Bacteria|Chloroflexi|KD4-96|NA|NA|NA	VermicompostYes:Metagen_Pre_postPre:N_loadN	NA	0.942684	0.789501	0.232468	ns
Bacteria|Chloroflexi|KD4-96|NA|NA|NA	VermicompostYes:Metagen_Pre_postPre:N_loadVH	NA	-0.0715784	0.810117	0.929594	ns
Bacteria|GAL15|NA|NA|NA|NA	Model	Conditional R2: NA; Marginal R2: 0.424180092597635	NA	NA	NA	NA
Bacteria|GAL15|NA|NA|NA|NA	Vermicompost	NA	NA	NA	0.748821	ns
Bacteria|GAL15|NA|NA|NA|NA	Metagen_Pre_post	NA	NA	NA	1.14905e-09	***
Bacteria|GAL15|NA|NA|NA|NA	N_load	NA	NA	NA	0.8186	ns
Bacteria|GAL15|NA|NA|NA|NA	Vermicompost:Metagen_Pre_post	NA	NA	NA	0.946245	ns
Bacteria|GAL15|NA|NA|NA|NA	Vermicompost:N_load	NA	NA	NA	0.742929	ns
Bacteria|GAL15|NA|NA|NA|NA	Metagen_Pre_post:N_load	NA	NA	NA	0.917333	ns
Bacteria|GAL15|NA|NA|NA|NA	Vermicompost:Metagen_Pre_post:N_load	NA	NA	NA	0.850837	ns
Bacteria|GAL15|NA|NA|NA|NA	(Intercept)	NA	-5.011	0.395485	8.61706e-37	***
Bacteria|GAL15|NA|NA|NA|NA	VermicompostYes	NA	0.217033	0.532659	0.683676	ns
Bacteria|GAL15|NA|NA|NA|NA	Metagen_Pre_postPre	NA	-1.50527	0.674851	0.0257132	*
Bacteria|GAL15|NA|NA|NA|NA	N_loadL	NA	-0.799226	0.626679	0.20219	ns
Bacteria|GAL15|NA|NA|NA|NA	N_loadM	NA	-0.17945	0.569525	0.752695	ns
Bacteria|GAL15|NA|NA|NA|NA	N_loadN	NA	0.128789	0.540613	0.811704	ns
Bacteria|GAL15|NA|NA|NA|NA	N_loadVH	NA	-0.341923	0.58504	0.558921	ns
Bacteria|GAL15|NA|NA|NA|NA	VermicompostYes:Metagen_Pre_postPre	NA	-0.38884	0.938491	0.678637	ns
Bacteria|GAL15|NA|NA|NA|NA	VermicompostYes:N_loadL	NA	0.585997	0.821619	0.475708	ns
Bacteria|GAL15|NA|NA|NA|NA	VermicompostYes:N_loadM	NA	0.0347228	0.774912	0.96426	ns
Bacteria|GAL15|NA|NA|NA|NA	VermicompostYes:N_loadN	NA	-0.824225	0.793278	0.298799	ns
Bacteria|GAL15|NA|NA|NA|NA	VermicompostYes:N_loadVH	NA	-0.514294	0.833693	0.53731	ns
Bacteria|GAL15|NA|NA|NA|NA	Metagen_Pre_postPre:N_loadL	NA	0.614253	0.994589	0.536843	ns
Bacteria|GAL15|NA|NA|NA|NA	Metagen_Pre_postPre:N_loadM	NA	0.0175496	0.959454	0.985407	ns
Bacteria|GAL15|NA|NA|NA|NA	Metagen_Pre_postPre:N_loadN	NA	-0.297313	0.942903	0.752521	ns
Bacteria|GAL15|NA|NA|NA|NA	Metagen_Pre_postPre:N_loadVH	NA	0.155563	0.969234	0.872487	ns
Bacteria|GAL15|NA|NA|NA|NA	VermicompostYes:Metagen_Pre_postPre:N_loadL	NA	-0.330157	1.36886	0.809407	ns
Bacteria|GAL15|NA|NA|NA|NA	VermicompostYes:Metagen_Pre_postPre:N_loadM	NA	0.253673	1.34023	0.849877	ns
Bacteria|GAL15|NA|NA|NA|NA	VermicompostYes:Metagen_Pre_postPre:N_loadN	NA	1.00434	1.35352	0.458074	ns
Bacteria|GAL15|NA|NA|NA|NA	VermicompostYes:Metagen_Pre_postPre:N_loadVH	NA	0.901166	1.3745	0.512062	ns
Bacteria|Actinobacteria|Actinobacteria|Streptomycetales|Streptomycetaceae|NA	Model	Conditional R2: 0.923749365495605; Marginal R2: 0.724616051707764	NA	NA	NA	NA
Bacteria|Actinobacteria|Actinobacteria|Streptomycetales|Streptomycetaceae|NA	Vermicompost	NA	NA	NA	0.215307	ns
Bacteria|Actinobacteria|Actinobacteria|Streptomycetales|Streptomycetaceae|NA	Metagen_Pre_post	NA	NA	NA	1.85014e-30	***
Bacteria|Actinobacteria|Actinobacteria|Streptomycetales|Streptomycetaceae|NA	N_load	NA	NA	NA	0.45821	ns
Bacteria|Actinobacteria|Actinobacteria|Streptomycetales|Streptomycetaceae|NA	Vermicompost:Metagen_Pre_post	NA	NA	NA	0.590046	ns
Bacteria|Actinobacteria|Actinobacteria|Streptomycetales|Streptomycetaceae|NA	Vermicompost:N_load	NA	NA	NA	0.566167	ns
Bacteria|Actinobacteria|Actinobacteria|Streptomycetales|Streptomycetaceae|NA	Metagen_Pre_post:N_load	NA	NA	NA	0.537983	ns
Bacteria|Actinobacteria|Actinobacteria|Streptomycetales|Streptomycetaceae|NA	Vermicompost:Metagen_Pre_post:N_load	NA	NA	NA	0.861619	ns
Bacteria|Actinobacteria|Actinobacteria|Streptomycetales|Streptomycetaceae|NA	(Intercept)	NA	-7.58711	0.573812	6.52429e-40	***
Bacteria|Actinobacteria|Actinobacteria|Streptomycetales|Streptomycetaceae|NA	VermicompostYes	NA	0.030516	0.750604	0.967571	ns
Bacteria|Actinobacteria|Actinobacteria|Streptomycetales|Streptomycetaceae|NA	Metagen_Pre_postPre	NA	2.15458	0.472323	5.07475e-06	***
Bacteria|Actinobacteria|Actinobacteria|Streptomycetales|Streptomycetaceae|NA	N_loadL	NA	0.0531421	0.76127	0.944347	ns
Bacteria|Actinobacteria|Actinobacteria|Streptomycetales|Streptomycetaceae|NA	N_loadM	NA	0.257311	0.740313	0.728163	ns
Bacteria|Actinobacteria|Actinobacteria|Streptomycetales|Streptomycetaceae|NA	N_loadN	NA	-0.320838	0.778707	0.680329	ns
Bacteria|Actinobacteria|Actinobacteria|Streptomycetales|Streptomycetaceae|NA	N_loadVH	NA	0.232743	0.748238	0.755759	ns
Bacteria|Actinobacteria|Actinobacteria|Streptomycetales|Streptomycetaceae|NA	VermicompostYes:Metagen_Pre_postPre	NA	-0.0981683	0.623331	0.874859	ns
Bacteria|Actinobacteria|Actinobacteria|Streptomycetales|Streptomycetaceae|NA	VermicompostYes:N_loadL	NA	0.389543	1.04617	0.709631	ns
Bacteria|Actinobacteria|Actinobacteria|Streptomycetales|Streptomycetaceae|NA	VermicompostYes:N_loadM	NA	0.274871	1.03462	0.790491	ns
Bacteria|Actinobacteria|Actinobacteria|Streptomycetales|Streptomycetaceae|NA	VermicompostYes:N_loadN	NA	1.12475	1.06967	0.293031	ns
Bacteria|Actinobacteria|Actinobacteria|Streptomycetales|Streptomycetaceae|NA	VermicompostYes:N_loadVH	NA	0.180739	1.03831	0.86181	ns
Bacteria|Actinobacteria|Actinobacteria|Streptomycetales|Streptomycetaceae|NA	Metagen_Pre_postPre:N_loadL	NA	-0.288061	0.645463	0.655391	ns
Bacteria|Actinobacteria|Actinobacteria|Streptomycetales|Streptomycetaceae|NA	Metagen_Pre_postPre:N_loadM	NA	-0.575311	0.619571	0.353116	ns
Bacteria|Actinobacteria|Actinobacteria|Streptomycetales|Streptomycetaceae|NA	Metagen_Pre_postPre:N_loadN	NA	0.318489	0.652438	0.625442	ns
Bacteria|Actinobacteria|Actinobacteria|Streptomycetales|Streptomycetaceae|NA	Metagen_Pre_postPre:N_loadVH	NA	0.319182	0.611584	0.601744	ns
Bacteria|Actinobacteria|Actinobacteria|Streptomycetales|Streptomycetaceae|NA	VermicompostYes:Metagen_Pre_postPre:N_loadL	NA	-0.199636	0.878064	0.820145	ns
Bacteria|Actinobacteria|Actinobacteria|Streptomycetales|Streptomycetaceae|NA	VermicompostYes:Metagen_Pre_postPre:N_loadM	NA	0.495957	0.855208	0.561965	ns
Bacteria|Actinobacteria|Actinobacteria|Streptomycetales|Streptomycetaceae|NA	VermicompostYes:Metagen_Pre_postPre:N_loadN	NA	-0.245833	0.877704	0.779411	ns
Bacteria|Actinobacteria|Actinobacteria|Streptomycetales|Streptomycetaceae|NA	VermicompostYes:Metagen_Pre_postPre:N_loadVH	NA	-0.330743	0.854504	0.698713	ns
Bacteria|Proteobacteria|Deltaproteobacteria|Desulfuromonadales|Geobacteraceae|Geobacter	Model	Conditional R2: 0.823288168644386; Marginal R2: 0.77981076642652	NA	NA	NA	NA
Bacteria|Proteobacteria|Deltaproteobacteria|Desulfuromonadales|Geobacteraceae|Geobacter	Vermicompost	NA	NA	NA	0.342175	ns
Bacteria|Proteobacteria|Deltaproteobacteria|Desulfuromonadales|Geobacteraceae|Geobacter	Metagen_Pre_post	NA	NA	NA	1.03443e-40	***
Bacteria|Proteobacteria|Deltaproteobacteria|Desulfuromonadales|Geobacteraceae|Geobacter	N_load	NA	NA	NA	0.148053	ns
Bacteria|Proteobacteria|Deltaproteobacteria|Desulfuromonadales|Geobacteraceae|Geobacter	Vermicompost:Metagen_Pre_post	NA	NA	NA	0.0823811	ns
Bacteria|Proteobacteria|Deltaproteobacteria|Desulfuromonadales|Geobacteraceae|Geobacter	Vermicompost:N_load	NA	NA	NA	0.134184	ns
Bacteria|Proteobacteria|Deltaproteobacteria|Desulfuromonadales|Geobacteraceae|Geobacter	Metagen_Pre_post:N_load	NA	NA	NA	0.319348	ns
Bacteria|Proteobacteria|Deltaproteobacteria|Desulfuromonadales|Geobacteraceae|Geobacter	Vermicompost:Metagen_Pre_post:N_load	NA	NA	NA	0.361156	ns
Bacteria|Proteobacteria|Deltaproteobacteria|Desulfuromonadales|Geobacteraceae|Geobacter	(Intercept)	NA	-5.41888	0.130009	0	***
Bacteria|Proteobacteria|Deltaproteobacteria|Desulfuromonadales|Geobacteraceae|Geobacter	VermicompostYes	NA	0.0582237	0.181981	0.749011	ns
Bacteria|Proteobacteria|Deltaproteobacteria|Desulfuromonadales|Geobacteraceae|Geobacter	Metagen_Pre_postPre	NA	-1.02132	0.215859	2.22936e-06	***
Bacteria|Proteobacteria|Deltaproteobacteria|Desulfuromonadales|Geobacteraceae|Geobacter	N_loadL	NA	0.0147811	0.183423	0.935772	ns
Bacteria|Proteobacteria|Deltaproteobacteria|Desulfuromonadales|Geobacteraceae|Geobacter	N_loadM	NA	-0.0573697	0.185737	0.757415	ns
Bacteria|Proteobacteria|Deltaproteobacteria|Desulfuromonadales|Geobacteraceae|Geobacter	N_loadN	NA	0.151708	0.178783	0.396127	ns
Bacteria|Proteobacteria|Deltaproteobacteria|Desulfuromonadales|Geobacteraceae|Geobacter	N_loadVH	NA	0.3917	0.172208	0.022931	*
Bacteria|Proteobacteria|Deltaproteobacteria|Desulfuromonadales|Geobacteraceae|Geobacter	VermicompostYes:Metagen_Pre_postPre	NA	-0.032075	0.303073	0.915715	ns
Bacteria|Proteobacteria|Deltaproteobacteria|Desulfuromonadales|Geobacteraceae|Geobacter	VermicompostYes:N_loadL	NA	-0.250324	0.26322	0.341601	ns
Bacteria|Proteobacteria|Deltaproteobacteria|Desulfuromonadales|Geobacteraceae|Geobacter	VermicompostYes:N_loadM	NA	0.117359	0.257469	0.648519	ns
Bacteria|Proteobacteria|Deltaproteobacteria|Desulfuromonadales|Geobacteraceae|Geobacter	VermicompostYes:N_loadN	NA	-0.198745	0.255104	0.435936	ns
Bacteria|Proteobacteria|Deltaproteobacteria|Desulfuromonadales|Geobacteraceae|Geobacter	VermicompostYes:N_loadVH	NA	-0.600391	0.254839	0.0184747	*
Bacteria|Proteobacteria|Deltaproteobacteria|Desulfuromonadales|Geobacteraceae|Geobacter	Metagen_Pre_postPre:N_loadL	NA	0.110057	0.299827	0.713569	ns
Bacteria|Proteobacteria|Deltaproteobacteria|Desulfuromonadales|Geobacteraceae|Geobacter	Metagen_Pre_postPre:N_loadM	NA	0.121184	0.303598	0.689775	ns
Bacteria|Proteobacteria|Deltaproteobacteria|Desulfuromonadales|Geobacteraceae|Geobacter	Metagen_Pre_postPre:N_loadN	NA	-0.110246	0.300008	0.713263	ns
Bacteria|Proteobacteria|Deltaproteobacteria|Desulfuromonadales|Geobacteraceae|Geobacter	Metagen_Pre_postPre:N_loadVH	NA	0.132762	0.275118	0.629404	ns
Bacteria|Proteobacteria|Deltaproteobacteria|Desulfuromonadales|Geobacteraceae|Geobacter	VermicompostYes:Metagen_Pre_postPre:N_loadL	NA	0.366312	0.420984	0.384228	ns
Bacteria|Proteobacteria|Deltaproteobacteria|Desulfuromonadales|Geobacteraceae|Geobacter	VermicompostYes:Metagen_Pre_postPre:N_loadM	NA	-0.173939	0.42633	0.683279	ns
Bacteria|Proteobacteria|Deltaproteobacteria|Desulfuromonadales|Geobacteraceae|Geobacter	VermicompostYes:Metagen_Pre_postPre:N_loadN	NA	0.518443	0.41556	0.212186	ns
Bacteria|Proteobacteria|Deltaproteobacteria|Desulfuromonadales|Geobacteraceae|Geobacter	VermicompostYes:Metagen_Pre_postPre:N_loadVH	NA	0.453099	0.399195	0.256362	ns
Bacteria|Chloroflexi|Ktedonobacteria|Ktedonobacterales|Ktedonobacteraceae|HSB_OF53-F07_x000D_	Model	Conditional R2: NA; Marginal R2: 0.880674470129942	NA	NA	NA	NA
Bacteria|Chloroflexi|Ktedonobacteria|Ktedonobacterales|Ktedonobacteraceae|HSB_OF53-F07_x000D_	Vermicompost	NA	NA	NA	0.923527	ns
Bacteria|Chloroflexi|Ktedonobacteria|Ktedonobacterales|Ktedonobacteraceae|HSB_OF53-F07_x000D_	Metagen_Pre_post	NA	NA	NA	1.36676e-33	***
Bacteria|Chloroflexi|Ktedonobacteria|Ktedonobacterales|Ktedonobacteraceae|HSB_OF53-F07_x000D_	N_load	NA	NA	NA	0.0034507	**
Bacteria|Chloroflexi|Ktedonobacteria|Ktedonobacterales|Ktedonobacteraceae|HSB_OF53-F07_x000D_	Vermicompost:Metagen_Pre_post	NA	NA	NA	0.930712	ns
Bacteria|Chloroflexi|Ktedonobacteria|Ktedonobacterales|Ktedonobacteraceae|HSB_OF53-F07_x000D_	Vermicompost:N_load	NA	NA	NA	0.790615	ns
Bacteria|Chloroflexi|Ktedonobacteria|Ktedonobacterales|Ktedonobacteraceae|HSB_OF53-F07_x000D_	Metagen_Pre_post:N_load	NA	NA	NA	0.172246	ns
Bacteria|Chloroflexi|Ktedonobacteria|Ktedonobacterales|Ktedonobacteraceae|HSB_OF53-F07_x000D_	Vermicompost:Metagen_Pre_post:N_load	NA	NA	NA	0.985306	ns
Bacteria|Chloroflexi|Ktedonobacteria|Ktedonobacterales|Ktedonobacteraceae|HSB_OF53-F07_x000D_	(Intercept)	NA	-8.10484	0.581794	4.11933e-44	***
Bacteria|Chloroflexi|Ktedonobacteria|Ktedonobacterales|Ktedonobacteraceae|HSB_OF53-F07_x000D_	VermicompostYes	NA	-0.0469122	0.787862	0.952519	ns
Bacteria|Chloroflexi|Ktedonobacteria|Ktedonobacterales|Ktedonobacteraceae|HSB_OF53-F07_x000D_	Metagen_Pre_postPre	NA	3.04977	0.623757	1.01163e-06	***
Bacteria|Chloroflexi|Ktedonobacteria|Ktedonobacterales|Ktedonobacteraceae|HSB_OF53-F07_x000D_	N_loadL	NA	0.0350611	0.78589	0.964416	ns
Bacteria|Chloroflexi|Ktedonobacteria|Ktedonobacterales|Ktedonobacteraceae|HSB_OF53-F07_x000D_	N_loadM	NA	-0.0138912	0.787092	0.985919	ns
Bacteria|Chloroflexi|Ktedonobacteria|Ktedonobacterales|Ktedonobacteraceae|HSB_OF53-F07_x000D_	N_loadN	NA	0.00205391	0.786708	0.997917	ns
Bacteria|Chloroflexi|Ktedonobacteria|Ktedonobacterales|Ktedonobacteraceae|HSB_OF53-F07_x000D_	N_loadVH	NA	-0.000716154	0.786776	0.999274	ns
Bacteria|Chloroflexi|Ktedonobacteria|Ktedonobacterales|Ktedonobacteraceae|HSB_OF53-F07_x000D_	VermicompostYes:Metagen_Pre_postPre	NA	0.323879	0.8498	0.703112	ns
Bacteria|Chloroflexi|Ktedonobacteria|Ktedonobacterales|Ktedonobacteraceae|HSB_OF53-F07_x000D_	VermicompostYes:N_loadL	NA	-0.0246215	1.11342	0.982357	ns
Bacteria|Chloroflexi|Ktedonobacteria|Ktedonobacterales|Ktedonobacteraceae|HSB_OF53-F07_x000D_	VermicompostYes:N_loadM	NA	0.0203893	1.11433	0.985402	ns
Bacteria|Chloroflexi|Ktedonobacteria|Ktedonobacterales|Ktedonobacteraceae|HSB_OF53-F07_x000D_	VermicompostYes:N_loadN	NA	0.0527604	1.11325	0.9622	ns
Bacteria|Chloroflexi|Ktedonobacteria|Ktedonobacterales|Ktedonobacteraceae|HSB_OF53-F07_x000D_	VermicompostYes:N_loadVH	NA	0.0595933	1.11323	0.957308	ns
Bacteria|Chloroflexi|Ktedonobacteria|Ktedonobacterales|Ktedonobacteraceae|HSB_OF53-F07_x000D_	Metagen_Pre_postPre:N_loadL	NA	0.102533	0.851467	0.904151	ns
Bacteria|Chloroflexi|Ktedonobacteria|Ktedonobacterales|Ktedonobacteraceae|HSB_OF53-F07_x000D_	Metagen_Pre_postPre:N_loadM	NA	-1.17976	0.909985	0.194816	ns
Bacteria|Chloroflexi|Ktedonobacteria|Ktedonobacterales|Ktedonobacteraceae|HSB_OF53-F07_x000D_	Metagen_Pre_postPre:N_loadN	NA	0.260304	0.849067	0.759165	ns
Bacteria|Chloroflexi|Ktedonobacteria|Ktedonobacterales|Ktedonobacteraceae|HSB_OF53-F07_x000D_	Metagen_Pre_postPre:N_loadVH	NA	0.041559	0.85497	0.961231	ns
Bacteria|Chloroflexi|Ktedonobacteria|Ktedonobacterales|Ktedonobacteraceae|HSB_OF53-F07_x000D_	VermicompostYes:Metagen_Pre_postPre:N_loadL	NA	-0.135971	1.19867	0.909686	ns
Bacteria|Chloroflexi|Ktedonobacteria|Ktedonobacterales|Ktedonobacteraceae|HSB_OF53-F07_x000D_	VermicompostYes:Metagen_Pre_postPre:N_loadM	NA	-0.366295	1.28472	0.775555	ns
Bacteria|Chloroflexi|Ktedonobacteria|Ktedonobacterales|Ktedonobacteraceae|HSB_OF53-F07_x000D_	VermicompostYes:Metagen_Pre_postPre:N_loadN	NA	-0.678614	1.2031	0.572716	ns
Bacteria|Chloroflexi|Ktedonobacteria|Ktedonobacterales|Ktedonobacteraceae|HSB_OF53-F07_x000D_	VermicompostYes:Metagen_Pre_postPre:N_loadVH	NA	-0.289636	1.20348	0.809814	ns
Bacteria|Patescibacteria|Parcubacteria|Candidatus_Liptonbacteria|NA|NA	Model	Conditional R2: 0.670371262841066; Marginal R2: 0.438940817346029	NA	NA	NA	NA
Bacteria|Patescibacteria|Parcubacteria|Candidatus_Liptonbacteria|NA|NA	Vermicompost	NA	NA	NA	0.0866529	ns
Bacteria|Patescibacteria|Parcubacteria|Candidatus_Liptonbacteria|NA|NA	Metagen_Pre_post	NA	NA	NA	2.15327e-09	***
Bacteria|Patescibacteria|Parcubacteria|Candidatus_Liptonbacteria|NA|NA	N_load	NA	NA	NA	0.520637	ns
Bacteria|Patescibacteria|Parcubacteria|Candidatus_Liptonbacteria|NA|NA	Vermicompost:Metagen_Pre_post	NA	NA	NA	0.475394	ns
Bacteria|Patescibacteria|Parcubacteria|Candidatus_Liptonbacteria|NA|NA	Vermicompost:N_load	NA	NA	NA	0.872363	ns
Bacteria|Patescibacteria|Parcubacteria|Candidatus_Liptonbacteria|NA|NA	Metagen_Pre_post:N_load	NA	NA	NA	0.863014	ns
Bacteria|Patescibacteria|Parcubacteria|Candidatus_Liptonbacteria|NA|NA	Vermicompost:Metagen_Pre_post:N_load	NA	NA	NA	0.11632	ns
Bacteria|Patescibacteria|Parcubacteria|Candidatus_Liptonbacteria|NA|NA	(Intercept)	NA	-5.45017	0.270036	1.37687e-90	***
Bacteria|Patescibacteria|Parcubacteria|Candidatus_Liptonbacteria|NA|NA	VermicompostYes	NA	-0.548361	0.412571	0.183804	ns
Bacteria|Patescibacteria|Parcubacteria|Candidatus_Liptonbacteria|NA|NA	Metagen_Pre_postPre	NA	-0.81919	0.343372	0.0170459	*
Bacteria|Patescibacteria|Parcubacteria|Candidatus_Liptonbacteria|NA|NA	N_loadL	NA	0.17875	0.369374	0.628439	ns
Bacteria|Patescibacteria|Parcubacteria|Candidatus_Liptonbacteria|NA|NA	N_loadM	NA	-0.138444	0.388957	0.721888	ns
Bacteria|Patescibacteria|Parcubacteria|Candidatus_Liptonbacteria|NA|NA	N_loadN	NA	0.313225	0.36787	0.394517	ns
Bacteria|Patescibacteria|Parcubacteria|Candidatus_Liptonbacteria|NA|NA	N_loadVH	NA	0.0720754	0.378064	0.848805	ns
Bacteria|Patescibacteria|Parcubacteria|Candidatus_Liptonbacteria|NA|NA	VermicompostYes:Metagen_Pre_postPre	NA	0.537896	0.505383	0.287177	ns
Bacteria|Patescibacteria|Parcubacteria|Candidatus_Liptonbacteria|NA|NA	VermicompostYes:N_loadL	NA	0.120558	0.562207	0.830206	ns
Bacteria|Patescibacteria|Parcubacteria|Candidatus_Liptonbacteria|NA|NA	VermicompostYes:N_loadM	NA	0.333214	0.579522	0.565304	ns
Bacteria|Patescibacteria|Parcubacteria|Candidatus_Liptonbacteria|NA|NA	VermicompostYes:N_loadN	NA	-0.299223	0.573657	0.601945	ns
Bacteria|Patescibacteria|Parcubacteria|Candidatus_Liptonbacteria|NA|NA	VermicompostYes:N_loadVH	NA	0.76996	0.550486	0.161905	ns
Bacteria|Patescibacteria|Parcubacteria|Candidatus_Liptonbacteria|NA|NA	Metagen_Pre_postPre:N_loadL	NA	-0.19229	0.500471	0.700817	ns
Bacteria|Patescibacteria|Parcubacteria|Candidatus_Liptonbacteria|NA|NA	Metagen_Pre_postPre:N_loadM	NA	0.231119	0.487921	0.635728	ns
Bacteria|Patescibacteria|Parcubacteria|Candidatus_Liptonbacteria|NA|NA	Metagen_Pre_postPre:N_loadN	NA	-0.530978	0.48917	0.277714	ns
Bacteria|Patescibacteria|Parcubacteria|Candidatus_Liptonbacteria|NA|NA	Metagen_Pre_postPre:N_loadVH	NA	0.341259	0.454843	0.453087	ns
Bacteria|Patescibacteria|Parcubacteria|Candidatus_Liptonbacteria|NA|NA	VermicompostYes:Metagen_Pre_postPre:N_loadL	NA	-0.031769	0.712375	0.964429	ns
Bacteria|Patescibacteria|Parcubacteria|Candidatus_Liptonbacteria|NA|NA	VermicompostYes:Metagen_Pre_postPre:N_loadM	NA	-0.579026	0.71859	0.420369	ns
Bacteria|Patescibacteria|Parcubacteria|Candidatus_Liptonbacteria|NA|NA	VermicompostYes:Metagen_Pre_postPre:N_loadN	NA	0.397966	0.723686	0.582378	ns
Bacteria|Patescibacteria|Parcubacteria|Candidatus_Liptonbacteria|NA|NA	VermicompostYes:Metagen_Pre_postPre:N_loadVH	NA	-1.3191	0.682896	0.0534064	ns
Bacteria|Actinobacteria|Thermoleophilia|Solirubrobacterales|Solirubrobacteraceae|Conexibacter	Model	Conditional R2: 0.547364127392806; Marginal R2: 0.331181162521871	NA	NA	NA	NA
Bacteria|Actinobacteria|Thermoleophilia|Solirubrobacterales|Solirubrobacteraceae|Conexibacter	Vermicompost	NA	NA	NA	0.181027	ns
Bacteria|Actinobacteria|Thermoleophilia|Solirubrobacterales|Solirubrobacteraceae|Conexibacter	Metagen_Pre_post	NA	NA	NA	0.126932	ns
Bacteria|Actinobacteria|Thermoleophilia|Solirubrobacterales|Solirubrobacteraceae|Conexibacter	N_load	NA	NA	NA	0.679252	ns
Bacteria|Actinobacteria|Thermoleophilia|Solirubrobacterales|Solirubrobacteraceae|Conexibacter	Vermicompost:Metagen_Pre_post	NA	NA	NA	0.57583	ns
Bacteria|Actinobacteria|Thermoleophilia|Solirubrobacterales|Solirubrobacteraceae|Conexibacter	Vermicompost:N_load	NA	NA	NA	0.101135	ns
Bacteria|Actinobacteria|Thermoleophilia|Solirubrobacterales|Solirubrobacteraceae|Conexibacter	Metagen_Pre_post:N_load	NA	NA	NA	0.270808	ns
Bacteria|Actinobacteria|Thermoleophilia|Solirubrobacterales|Solirubrobacteraceae|Conexibacter	Vermicompost:Metagen_Pre_post:N_load	NA	NA	NA	0.163354	ns
Bacteria|Actinobacteria|Thermoleophilia|Solirubrobacterales|Solirubrobacteraceae|Conexibacter	(Intercept)	NA	-5.87651	0.205045	1.21645e-180	***
Bacteria|Actinobacteria|Thermoleophilia|Solirubrobacterales|Solirubrobacteraceae|Conexibacter	VermicompostYes	NA	0.27377	0.274762	0.319062	ns
Bacteria|Actinobacteria|Thermoleophilia|Solirubrobacterales|Solirubrobacteraceae|Conexibacter	Metagen_Pre_postPre	NA	0.0417663	0.241464	0.862674	ns
Bacteria|Actinobacteria|Thermoleophilia|Solirubrobacterales|Solirubrobacteraceae|Conexibacter	N_loadL	NA	0.274238	0.275349	0.319267	ns
Bacteria|Actinobacteria|Thermoleophilia|Solirubrobacterales|Solirubrobacteraceae|Conexibacter	N_loadM	NA	0.290695	0.274433	0.289484	ns
Bacteria|Actinobacteria|Thermoleophilia|Solirubrobacterales|Solirubrobacteraceae|Conexibacter	N_loadN	NA	0.246684	0.277096	0.373333	ns
Bacteria|Actinobacteria|Thermoleophilia|Solirubrobacterales|Solirubrobacteraceae|Conexibacter	N_loadVH	NA	-0.00990135	0.287541	0.972531	ns
Bacteria|Actinobacteria|Thermoleophilia|Solirubrobacterales|Solirubrobacteraceae|Conexibacter	VermicompostYes:Metagen_Pre_postPre	NA	-0.359409	0.328455	0.27385	ns
Bacteria|Actinobacteria|Thermoleophilia|Solirubrobacterales|Solirubrobacteraceae|Conexibacter	VermicompostYes:N_loadL	NA	-0.40849	0.383788	0.287164	ns
Bacteria|Actinobacteria|Thermoleophilia|Solirubrobacterales|Solirubrobacteraceae|Conexibacter	VermicompostYes:N_loadM	NA	-1.00673	0.406567	0.0132797	*
Bacteria|Actinobacteria|Thermoleophilia|Solirubrobacterales|Solirubrobacteraceae|Conexibacter	VermicompostYes:N_loadN	NA	-0.166772	0.379661	0.660469	ns
Bacteria|Actinobacteria|Thermoleophilia|Solirubrobacterales|Solirubrobacteraceae|Conexibacter	VermicompostYes:N_loadVH	NA	-0.314667	0.398818	0.430112	ns
Bacteria|Actinobacteria|Thermoleophilia|Solirubrobacterales|Solirubrobacteraceae|Conexibacter	Metagen_Pre_postPre:N_loadL	NA	0.0656268	0.31555	0.835248	ns
Bacteria|Actinobacteria|Thermoleophilia|Solirubrobacterales|Solirubrobacteraceae|Conexibacter	Metagen_Pre_postPre:N_loadM	NA	-0.0569864	0.316856	0.857271	ns
Bacteria|Actinobacteria|Thermoleophilia|Solirubrobacterales|Solirubrobacteraceae|Conexibacter	Metagen_Pre_postPre:N_loadN	NA	-0.692325	0.351076	0.0486089	*
Bacteria|Actinobacteria|Thermoleophilia|Solirubrobacterales|Solirubrobacteraceae|Conexibacter	Metagen_Pre_postPre:N_loadVH	NA	0.0877078	0.334163	0.792959	ns
Bacteria|Actinobacteria|Thermoleophilia|Solirubrobacterales|Solirubrobacteraceae|Conexibacter	VermicompostYes:Metagen_Pre_postPre:N_loadL	NA	-0.0514854	0.455145	0.909937	ns
Bacteria|Actinobacteria|Thermoleophilia|Solirubrobacterales|Solirubrobacteraceae|Conexibacter	VermicompostYes:Metagen_Pre_postPre:N_loadM	NA	0.735075	0.474033	0.120978	ns
Bacteria|Actinobacteria|Thermoleophilia|Solirubrobacterales|Solirubrobacteraceae|Conexibacter	VermicompostYes:Metagen_Pre_postPre:N_loadN	NA	0.774065	0.470582	0.0999884	ns
Bacteria|Actinobacteria|Thermoleophilia|Solirubrobacterales|Solirubrobacteraceae|Conexibacter	VermicompostYes:Metagen_Pre_postPre:N_loadVH	NA	-0.0343855	0.478208	0.942678	ns
Bacteria|Planctomycetes|Phycisphaerae|Tepidisphaerales|WD2101_soil_group|NA	Model	Conditional R2: 0.955537995924805; Marginal R2: 0.928853489686201	NA	NA	NA	NA
Bacteria|Planctomycetes|Phycisphaerae|Tepidisphaerales|WD2101_soil_group|NA	Vermicompost	NA	NA	NA	0.05591	ns
Bacteria|Planctomycetes|Phycisphaerae|Tepidisphaerales|WD2101_soil_group|NA	Metagen_Pre_post	NA	NA	NA	5.77812e-152	***
Bacteria|Planctomycetes|Phycisphaerae|Tepidisphaerales|WD2101_soil_group|NA	N_load	NA	NA	NA	0.0397521	*
Bacteria|Planctomycetes|Phycisphaerae|Tepidisphaerales|WD2101_soil_group|NA	Vermicompost:Metagen_Pre_post	NA	NA	NA	0.00318056	**
Bacteria|Planctomycetes|Phycisphaerae|Tepidisphaerales|WD2101_soil_group|NA	Vermicompost:N_load	NA	NA	NA	0.00698286	**
Bacteria|Planctomycetes|Phycisphaerae|Tepidisphaerales|WD2101_soil_group|NA	Metagen_Pre_post:N_load	NA	NA	NA	0.44276	ns
Bacteria|Planctomycetes|Phycisphaerae|Tepidisphaerales|WD2101_soil_group|NA	Vermicompost:Metagen_Pre_post:N_load	NA	NA	NA	0.282826	ns
Bacteria|Planctomycetes|Phycisphaerae|Tepidisphaerales|WD2101_soil_group|NA	(Intercept)	NA	-5.17319	0.101039	0	***
Bacteria|Planctomycetes|Phycisphaerae|Tepidisphaerales|WD2101_soil_group|NA	VermicompostYes	NA	-0.681107	0.158138	1.65457e-05	***
Bacteria|Planctomycetes|Phycisphaerae|Tepidisphaerales|WD2101_soil_group|NA	Metagen_Pre_postPre	NA	-1.80151	0.181266	2.83163e-23	***
Bacteria|Planctomycetes|Phycisphaerae|Tepidisphaerales|WD2101_soil_group|NA	N_loadL	NA	-0.00887317	0.143054	0.950542	ns
Bacteria|Planctomycetes|Phycisphaerae|Tepidisphaerales|WD2101_soil_group|NA	N_loadM	NA	-0.201068	0.146458	0.169792	ns
Bacteria|Planctomycetes|Phycisphaerae|Tepidisphaerales|WD2101_soil_group|NA	N_loadN	NA	-0.0122833	0.14287	0.931486	ns
Bacteria|Planctomycetes|Phycisphaerae|Tepidisphaerales|WD2101_soil_group|NA	N_loadVH	NA	-0.151021	0.145423	0.299039	ns
Bacteria|Planctomycetes|Phycisphaerae|Tepidisphaerales|WD2101_soil_group|NA	VermicompostYes:Metagen_Pre_postPre	NA	0.839683	0.257139	0.00109276	**
Bacteria|Planctomycetes|Phycisphaerae|Tepidisphaerales|WD2101_soil_group|NA	VermicompostYes:N_loadL	NA	0.43372	0.216485	0.0451273	*
Bacteria|Planctomycetes|Phycisphaerae|Tepidisphaerales|WD2101_soil_group|NA	VermicompostYes:N_loadM	NA	0.496119	0.220679	0.0245671	*
Bacteria|Planctomycetes|Phycisphaerae|Tepidisphaerales|WD2101_soil_group|NA	VermicompostYes:N_loadN	NA	0.586245	0.214335	0.00623458	**
Bacteria|Planctomycetes|Phycisphaerae|Tepidisphaerales|WD2101_soil_group|NA	VermicompostYes:N_loadVH	NA	0.883583	0.214252	3.72287e-05	***
Bacteria|Planctomycetes|Phycisphaerae|Tepidisphaerales|WD2101_soil_group|NA	Metagen_Pre_postPre:N_loadL	NA	0.301546	0.242944	0.214527	ns
Bacteria|Planctomycetes|Phycisphaerae|Tepidisphaerales|WD2101_soil_group|NA	Metagen_Pre_postPre:N_loadM	NA	0.320217	0.251809	0.203491	ns
Bacteria|Planctomycetes|Phycisphaerae|Tepidisphaerales|WD2101_soil_group|NA	Metagen_Pre_postPre:N_loadN	NA	0.0440444	0.253968	0.862317	ns
Bacteria|Planctomycetes|Phycisphaerae|Tepidisphaerales|WD2101_soil_group|NA	Metagen_Pre_postPre:N_loadVH	NA	0.308811	0.249309	0.215467	ns
Bacteria|Planctomycetes|Phycisphaerae|Tepidisphaerales|WD2101_soil_group|NA	VermicompostYes:Metagen_Pre_postPre:N_loadL	NA	-0.6247	0.347419	0.0721587	ns
Bacteria|Planctomycetes|Phycisphaerae|Tepidisphaerales|WD2101_soil_group|NA	VermicompostYes:Metagen_Pre_postPre:N_loadM	NA	-0.597405	0.357363	0.0945826	ns
Bacteria|Planctomycetes|Phycisphaerae|Tepidisphaerales|WD2101_soil_group|NA	VermicompostYes:Metagen_Pre_postPre:N_loadN	NA	-0.62489	0.356812	0.0798917	ns
Bacteria|Planctomycetes|Phycisphaerae|Tepidisphaerales|WD2101_soil_group|NA	VermicompostYes:Metagen_Pre_postPre:N_loadVH	NA	-0.675775	0.342259	0.0483298	*
Bacteria|Bacteroidetes|Bacteroidia|Sphingobacteriales|Sphingobacteriaceae|Mucilaginibacter	Model	Conditional R2: NA; Marginal R2: 0.254750233630385	NA	NA	NA	NA
Bacteria|Bacteroidetes|Bacteroidia|Sphingobacteriales|Sphingobacteriaceae|Mucilaginibacter	Vermicompost	NA	NA	NA	0.00252946	**
Bacteria|Bacteroidetes|Bacteroidia|Sphingobacteriales|Sphingobacteriaceae|Mucilaginibacter	Metagen_Pre_post	NA	NA	NA	0.601875	ns
Bacteria|Bacteroidetes|Bacteroidia|Sphingobacteriales|Sphingobacteriaceae|Mucilaginibacter	N_load	NA	NA	NA	0.651022	ns
Bacteria|Bacteroidetes|Bacteroidia|Sphingobacteriales|Sphingobacteriaceae|Mucilaginibacter	Vermicompost:Metagen_Pre_post	NA	NA	NA	0.185436	ns
Bacteria|Bacteroidetes|Bacteroidia|Sphingobacteriales|Sphingobacteriaceae|Mucilaginibacter	Vermicompost:N_load	NA	NA	NA	0.911957	ns
Bacteria|Bacteroidetes|Bacteroidia|Sphingobacteriales|Sphingobacteriaceae|Mucilaginibacter	Metagen_Pre_post:N_load	NA	NA	NA	0.32893	ns
Bacteria|Bacteroidetes|Bacteroidia|Sphingobacteriales|Sphingobacteriaceae|Mucilaginibacter	Vermicompost:Metagen_Pre_post:N_load	NA	NA	NA	0.999084	ns
Bacteria|Bacteroidetes|Bacteroidia|Sphingobacteriales|Sphingobacteriaceae|Mucilaginibacter	(Intercept)	NA	-6.05576	0.324747	1.32105e-77	***
Bacteria|Bacteroidetes|Bacteroidia|Sphingobacteriales|Sphingobacteriaceae|Mucilaginibacter	VermicompostYes	NA	0.548133	0.412583	0.183999	ns
Bacteria|Bacteroidetes|Bacteroidia|Sphingobacteriales|Sphingobacteriaceae|Mucilaginibacter	Metagen_Pre_postPre	NA	0.0520394	0.452156	0.908372	ns
Bacteria|Bacteroidetes|Bacteroidia|Sphingobacteriales|Sphingobacteriaceae|Mucilaginibacter	N_loadL	NA	0.0281181	0.454312	0.950649	ns
Bacteria|Bacteroidetes|Bacteroidia|Sphingobacteriales|Sphingobacteriaceae|Mucilaginibacter	N_loadM	NA	0.0491613	0.452414	0.913469	ns
Bacteria|Bacteroidetes|Bacteroidia|Sphingobacteriales|Sphingobacteriaceae|Mucilaginibacter	N_loadN	NA	-0.555509	0.5122	0.278119	ns
Bacteria|Bacteroidetes|Bacteroidia|Sphingobacteriales|Sphingobacteriaceae|Mucilaginibacter	N_loadVH	NA	-0.301093	0.485936	0.535511	ns
Bacteria|Bacteroidetes|Bacteroidia|Sphingobacteriales|Sphingobacteriaceae|Mucilaginibacter	VermicompostYes:Metagen_Pre_postPre	NA	-0.319295	0.594082	0.59095	ns
Bacteria|Bacteroidetes|Bacteroidia|Sphingobacteriales|Sphingobacteriaceae|Mucilaginibacter	VermicompostYes:N_loadL	NA	0.234994	0.569233	0.679734	ns
Bacteria|Bacteroidetes|Bacteroidia|Sphingobacteriales|Sphingobacteriaceae|Mucilaginibacter	VermicompostYes:N_loadM	NA	-0.114991	0.583051	0.843653	ns
Bacteria|Bacteroidetes|Bacteroidia|Sphingobacteriales|Sphingobacteriaceae|Mucilaginibacter	VermicompostYes:N_loadN	NA	-0.0758979	0.66267	0.908815	ns
Bacteria|Bacteroidetes|Bacteroidia|Sphingobacteriales|Sphingobacteriaceae|Mucilaginibacter	VermicompostYes:N_loadVH	NA	0.179964	0.612196	0.768785	ns
Bacteria|Bacteroidetes|Bacteroidia|Sphingobacteriales|Sphingobacteriaceae|Mucilaginibacter	Metagen_Pre_postPre:N_loadL	NA	-0.278804	0.65458	0.67016	ns
Bacteria|Bacteroidetes|Bacteroidia|Sphingobacteriales|Sphingobacteriaceae|Mucilaginibacter	Metagen_Pre_postPre:N_loadM	NA	0.122564	0.625782	0.844721	ns
Bacteria|Bacteroidetes|Bacteroidia|Sphingobacteriales|Sphingobacteriaceae|Mucilaginibacter	Metagen_Pre_postPre:N_loadN	NA	0.541296	0.680912	0.426638	ns
Bacteria|Bacteroidetes|Bacteroidia|Sphingobacteriales|Sphingobacteriaceae|Mucilaginibacter	Metagen_Pre_postPre:N_loadVH	NA	0.160204	0.669427	0.810861	ns
Bacteria|Bacteroidetes|Bacteroidia|Sphingobacteriales|Sphingobacteriaceae|Mucilaginibacter	VermicompostYes:Metagen_Pre_postPre:N_loadL	NA	-0.140578	0.850339	0.868692	ns
Bacteria|Bacteroidetes|Bacteroidia|Sphingobacteriales|Sphingobacteriaceae|Mucilaginibacter	VermicompostYes:Metagen_Pre_postPre:N_loadM	NA	-0.128874	0.835207	0.877372	ns
Bacteria|Bacteroidetes|Bacteroidia|Sphingobacteriales|Sphingobacteriaceae|Mucilaginibacter	VermicompostYes:Metagen_Pre_postPre:N_loadN	NA	0.0766163	0.898279	0.932029	ns
Bacteria|Bacteroidetes|Bacteroidia|Sphingobacteriales|Sphingobacteriaceae|Mucilaginibacter	VermicompostYes:Metagen_Pre_postPre:N_loadVH	NA	-0.00799099	0.866116	0.992639	ns
Bacteria|Chloroflexi|JG30-KF-CM66|NA|NA|NA	Model	Conditional R2: 0.932736657246213; Marginal R2: 0.873562936805552	NA	NA	NA	NA
Bacteria|Chloroflexi|JG30-KF-CM66|NA|NA|NA	Vermicompost	NA	NA	NA	0.434687	ns
Bacteria|Chloroflexi|JG30-KF-CM66|NA|NA|NA	Metagen_Pre_post	NA	NA	NA	1.50747e-72	***
Bacteria|Chloroflexi|JG30-KF-CM66|NA|NA|NA	N_load	NA	NA	NA	0.119587	ns
Bacteria|Chloroflexi|JG30-KF-CM66|NA|NA|NA	Vermicompost:Metagen_Pre_post	NA	NA	NA	0.0687529	ns
Bacteria|Chloroflexi|JG30-KF-CM66|NA|NA|NA	Vermicompost:N_load	NA	NA	NA	0.0138092	*
Bacteria|Chloroflexi|JG30-KF-CM66|NA|NA|NA	Metagen_Pre_post:N_load	NA	NA	NA	0.424347	ns
Bacteria|Chloroflexi|JG30-KF-CM66|NA|NA|NA	Vermicompost:Metagen_Pre_post:N_load	NA	NA	NA	0.234504	ns
Bacteria|Chloroflexi|JG30-KF-CM66|NA|NA|NA	(Intercept)	NA	-5.45789	0.175768	1.08018e-211	***
Bacteria|Chloroflexi|JG30-KF-CM66|NA|NA|NA	VermicompostYes	NA	-0.257506	0.255734	0.313969	ns
Bacteria|Chloroflexi|JG30-KF-CM66|NA|NA|NA	Metagen_Pre_postPre	NA	-1.76895	0.286509	6.65091e-10	***
[truncated: 17,489 more rows]

## Sheet: Fungi
Taxa	Factors	R2	Estimate	Std.Error	P.unadj	Significance
Fungi|Opisthokonta|Fungi|Ascomycota|Pezizomycotina|Eurotiomycetes|Penicillium	Model	Conditional R2: NA; Marginal R2: 0.931997071800849	NA	NA	NA	NA
Fungi|Opisthokonta|Fungi|Ascomycota|Pezizomycotina|Eurotiomycetes|Penicillium	Vermicompost	NA	NA	NA	0.437932	ns
Fungi|Opisthokonta|Fungi|Ascomycota|Pezizomycotina|Eurotiomycetes|Penicillium	Metagen_Pre_post	NA	NA	NA	3.48744e-58	***
Fungi|Opisthokonta|Fungi|Ascomycota|Pezizomycotina|Eurotiomycetes|Penicillium	N_load	NA	NA	NA	0.169796	ns
Fungi|Opisthokonta|Fungi|Ascomycota|Pezizomycotina|Eurotiomycetes|Penicillium	Vermicompost:Metagen_Pre_post	NA	NA	NA	0.00576704	**
Fungi|Opisthokonta|Fungi|Ascomycota|Pezizomycotina|Eurotiomycetes|Penicillium	Vermicompost:N_load	NA	NA	NA	0.623017	ns
Fungi|Opisthokonta|Fungi|Ascomycota|Pezizomycotina|Eurotiomycetes|Penicillium	Metagen_Pre_post:N_load	NA	NA	NA	0.529021	ns
Fungi|Opisthokonta|Fungi|Ascomycota|Pezizomycotina|Eurotiomycetes|Penicillium	Vermicompost:Metagen_Pre_post:N_load	NA	NA	NA	0.684673	ns
Fungi|Opisthokonta|Fungi|Ascomycota|Pezizomycotina|Eurotiomycetes|Penicillium	(Intercept)	NA	-0.135067	0.199969	0.499397	ns
Fungi|Opisthokonta|Fungi|Ascomycota|Pezizomycotina|Eurotiomycetes|Penicillium	VermicompostYes	NA	-0.0454772	0.283034	0.872347	ns
Fungi|Opisthokonta|Fungi|Ascomycota|Pezizomycotina|Eurotiomycetes|Penicillium	Metagen_Pre_postPre	NA	-2.03956	0.371309	3.95406e-08	***
Fungi|Opisthokonta|Fungi|Ascomycota|Pezizomycotina|Eurotiomycetes|Penicillium	N_loadL	NA	0.0404451	0.282643	0.886214	ns
Fungi|Opisthokonta|Fungi|Ascomycota|Pezizomycotina|Eurotiomycetes|Penicillium	N_loadM	NA	-0.185544	0.284201	0.513846	ns
Fungi|Opisthokonta|Fungi|Ascomycota|Pezizomycotina|Eurotiomycetes|Penicillium	N_loadN	NA	-0.398109	0.287249	0.165765	ns
Fungi|Opisthokonta|Fungi|Ascomycota|Pezizomycotina|Eurotiomycetes|Penicillium	N_loadVH	NA	-0.413411	0.287529	0.150489	ns
Fungi|Opisthokonta|Fungi|Ascomycota|Pezizomycotina|Eurotiomycetes|Penicillium	VermicompostYes:Metagen_Pre_postPre	NA	-0.271175	0.545467	0.619088	ns
Fungi|Opisthokonta|Fungi|Ascomycota|Pezizomycotina|Eurotiomycetes|Penicillium	VermicompostYes:N_loadL	NA	0.421501	0.400716	0.29286	ns
Fungi|Opisthokonta|Fungi|Ascomycota|Pezizomycotina|Eurotiomycetes|Penicillium	VermicompostYes:N_loadM	NA	0.0375267	0.402146	0.925652	ns
Fungi|Opisthokonta|Fungi|Ascomycota|Pezizomycotina|Eurotiomycetes|Penicillium	VermicompostYes:N_loadN	NA	0.648201	0.403117	0.107841	ns
Fungi|Opisthokonta|Fungi|Ascomycota|Pezizomycotina|Eurotiomycetes|Penicillium	VermicompostYes:N_loadVH	NA	0.479418	0.403404	0.234664	ns
Fungi|Opisthokonta|Fungi|Ascomycota|Pezizomycotina|Eurotiomycetes|Penicillium	Metagen_Pre_postPre:N_loadL	NA	0.185864	0.511183	0.71616	ns
Fungi|Opisthokonta|Fungi|Ascomycota|Pezizomycotina|Eurotiomycetes|Penicillium	Metagen_Pre_postPre:N_loadM	NA	0.178351	0.525326	0.73423	ns
Fungi|Opisthokonta|Fungi|Ascomycota|Pezizomycotina|Eurotiomycetes|Penicillium	Metagen_Pre_postPre:N_loadN	NA	0.901506	0.50071	0.0717886	ns
Fungi|Opisthokonta|Fungi|Ascomycota|Pezizomycotina|Eurotiomycetes|Penicillium	Metagen_Pre_postPre:N_loadVH	NA	0.78742	0.506622	0.120123	ns
Fungi|Opisthokonta|Fungi|Ascomycota|Pezizomycotina|Eurotiomycetes|Penicillium	VermicompostYes:Metagen_Pre_postPre:N_loadL	NA	-0.154502	0.740777	0.834786	ns
Fungi|Opisthokonta|Fungi|Ascomycota|Pezizomycotina|Eurotiomycetes|Penicillium	VermicompostYes:Metagen_Pre_postPre:N_loadM	NA	-0.0944767	0.775929	0.90309	ns
Fungi|Opisthokonta|Fungi|Ascomycota|Pezizomycotina|Eurotiomycetes|Penicillium	VermicompostYes:Metagen_Pre_postPre:N_loadN	NA	-0.909762	0.743564	0.221135	ns
Fungi|Opisthokonta|Fungi|Ascomycota|Pezizomycotina|Eurotiomycetes|Penicillium	VermicompostYes:Metagen_Pre_postPre:N_loadVH	NA	-0.623015	0.748136	0.404982	ns
Fungi|Opisthokonta|Fungi|Ascomycota|Pezizomycotina|Sordariomycetes|NA	Model	Conditional R2: NA; Marginal R2: 0.765008514115351	NA	NA	NA	NA
Fungi|Opisthokonta|Fungi|Ascomycota|Pezizomycotina|Sordariomycetes|NA	Vermicompost	NA	NA	NA	0.520961	ns
Fungi|Opisthokonta|Fungi|Ascomycota|Pezizomycotina|Sordariomycetes|NA	Metagen_Pre_post	NA	NA	NA	2.34031e-21	***
Fungi|Opisthokonta|Fungi|Ascomycota|Pezizomycotina|Sordariomycetes|NA	N_load	NA	NA	NA	0.521789	ns
Fungi|Opisthokonta|Fungi|Ascomycota|Pezizomycotina|Sordariomycetes|NA	Vermicompost:Metagen_Pre_post	NA	NA	NA	0.128721	ns
Fungi|Opisthokonta|Fungi|Ascomycota|Pezizomycotina|Sordariomycetes|NA	Vermicompost:N_load	NA	NA	NA	0.496228	ns
Fungi|Opisthokonta|Fungi|Ascomycota|Pezizomycotina|Sordariomycetes|NA	Metagen_Pre_post:N_load	NA	NA	NA	0.217584	ns
Fungi|Opisthokonta|Fungi|Ascomycota|Pezizomycotina|Sordariomycetes|NA	Vermicompost:Metagen_Pre_post:N_load	NA	NA	NA	0.145642	ns
Fungi|Opisthokonta|Fungi|Ascomycota|Pezizomycotina|Sordariomycetes|NA	(Intercept)	NA	-2.7763	0.218663	6.16868e-37	***
Fungi|Opisthokonta|Fungi|Ascomycota|Pezizomycotina|Sordariomycetes|NA	VermicompostYes	NA	0.475648	0.283375	0.0932481	ns
Fungi|Opisthokonta|Fungi|Ascomycota|Pezizomycotina|Sordariomycetes|NA	Metagen_Pre_postPre	NA	1.25251	0.257954	1.2006e-06	***
Fungi|Opisthokonta|Fungi|Ascomycota|Pezizomycotina|Sordariomycetes|NA	N_loadL	NA	0.856642	0.268782	0.00143695	**
Fungi|Opisthokonta|Fungi|Ascomycota|Pezizomycotina|Sordariomycetes|NA	N_loadM	NA	0.733286	0.273013	0.00723353	**
Fungi|Opisthokonta|Fungi|Ascomycota|Pezizomycotina|Sordariomycetes|NA	N_loadN	NA	0.94865	0.265908	0.000360276	***
Fungi|Opisthokonta|Fungi|Ascomycota|Pezizomycotina|Sordariomycetes|NA	N_loadVH	NA	0.757864	0.272134	0.00535461	**
Fungi|Opisthokonta|Fungi|Ascomycota|Pezizomycotina|Sordariomycetes|NA	VermicompostYes:Metagen_Pre_postPre	NA	-0.406836	0.342222	0.234515	ns
Fungi|Opisthokonta|Fungi|Ascomycota|Pezizomycotina|Sordariomycetes|NA	VermicompostYes:N_loadL	NA	-0.721357	0.366396	0.0489769	*
Fungi|Opisthokonta|Fungi|Ascomycota|Pezizomycotina|Sordariomycetes|NA	VermicompostYes:N_loadM	NA	-0.623791	0.370301	0.0920752	ns
Fungi|Opisthokonta|Fungi|Ascomycota|Pezizomycotina|Sordariomycetes|NA	VermicompostYes:N_loadN	NA	-1.09756	0.374155	0.00335233	**
Fungi|Opisthokonta|Fungi|Ascomycota|Pezizomycotina|Sordariomycetes|NA	VermicompostYes:N_loadVH	NA	-0.670529	0.370346	0.070211	ns
Fungi|Opisthokonta|Fungi|Ascomycota|Pezizomycotina|Sordariomycetes|NA	Metagen_Pre_postPre:N_loadL	NA	-0.869555	0.331649	0.00874373	**
Fungi|Opisthokonta|Fungi|Ascomycota|Pezizomycotina|Sordariomycetes|NA	Metagen_Pre_postPre:N_loadM	NA	-0.863838	0.337309	0.010438	*
Fungi|Opisthokonta|Fungi|Ascomycota|Pezizomycotina|Sordariomycetes|NA	Metagen_Pre_postPre:N_loadN	NA	-0.921597	0.328613	0.00503946	**
Fungi|Opisthokonta|Fungi|Ascomycota|Pezizomycotina|Sordariomycetes|NA	Metagen_Pre_postPre:N_loadVH	NA	-0.617614	0.331842	0.0627205	ns
Fungi|Opisthokonta|Fungi|Ascomycota|Pezizomycotina|Sordariomycetes|NA	VermicompostYes:Metagen_Pre_postPre:N_loadL	NA	0.699636	0.456524	0.125392	ns
Fungi|Opisthokonta|Fungi|Ascomycota|Pezizomycotina|Sordariomycetes|NA	VermicompostYes:Metagen_Pre_postPre:N_loadM	NA	0.670055	0.461907	0.146884	ns
Fungi|Opisthokonta|Fungi|Ascomycota|Pezizomycotina|Sordariomycetes|NA	VermicompostYes:Metagen_Pre_postPre:N_loadN	NA	1.16516	0.4608	0.0114533	*
Fungi|Opisthokonta|Fungi|Ascomycota|Pezizomycotina|Sordariomycetes|NA	VermicompostYes:Metagen_Pre_postPre:N_loadVH	NA	0.446772	0.458482	0.329828	ns
Fungi|Opisthokonta|Fungi|Mucoromycota|Mucoromycotina|Mucoromycotina_X|Mortierella	Model	Conditional R2: 0.646505118896731; Marginal R2: 0.596979560919556	NA	NA	NA	NA
Fungi|Opisthokonta|Fungi|Mucoromycota|Mucoromycotina|Mucoromycotina_X|Mortierella	Vermicompost	NA	NA	NA	0.793604	ns
Fungi|Opisthokonta|Fungi|Mucoromycota|Mucoromycotina|Mucoromycotina_X|Mortierella	Metagen_Pre_post	NA	NA	NA	0.0562246	ns
Fungi|Opisthokonta|Fungi|Mucoromycota|Mucoromycotina|Mucoromycotina_X|Mortierella	N_load	NA	NA	NA	0.0379126	*
Fungi|Opisthokonta|Fungi|Mucoromycota|Mucoromycotina|Mucoromycotina_X|Mortierella	Vermicompost:Metagen_Pre_post	NA	NA	NA	0.557073	ns
Fungi|Opisthokonta|Fungi|Mucoromycota|Mucoromycotina|Mucoromycotina_X|Mortierella	Vermicompost:N_load	NA	NA	NA	0.414853	ns
Fungi|Opisthokonta|Fungi|Mucoromycota|Mucoromycotina|Mucoromycotina_X|Mortierella	Metagen_Pre_post:N_load	NA	NA	NA	7.57545e-06	***
Fungi|Opisthokonta|Fungi|Mucoromycota|Mucoromycotina|Mucoromycotina_X|Mortierella	Vermicompost:Metagen_Pre_post:N_load	NA	NA	NA	0.00481545	**
Fungi|Opisthokonta|Fungi|Mucoromycota|Mucoromycotina|Mucoromycotina_X|Mortierella	(Intercept)	NA	-3.78409	0.393712	7.16168e-22	***
Fungi|Opisthokonta|Fungi|Mucoromycota|Mucoromycotina|Mucoromycotina_X|Mortierella	VermicompostYes	NA	1.50897	0.457356	0.000969156	***
Fungi|Opisthokonta|Fungi|Mucoromycota|Mucoromycotina|Mucoromycotina_X|Mortierella	Metagen_Pre_postPre	NA	1.41859	0.437021	0.00117024	**
Fungi|Opisthokonta|Fungi|Mucoromycota|Mucoromycotina|Mucoromycotina_X|Mortierella	N_loadL	NA	1.074	0.472494	0.0230232	*
Fungi|Opisthokonta|Fungi|Mucoromycota|Mucoromycotina|Mucoromycotina_X|Mortierella	N_loadM	NA	2.01003	0.436784	4.18674e-06	***
Fungi|Opisthokonta|Fungi|Mucoromycota|Mucoromycotina|Mucoromycotina_X|Mortierella	N_loadN	NA	0.652258	0.493444	0.186219	ns
Fungi|Opisthokonta|Fungi|Mucoromycota|Mucoromycotina|Mucoromycotina_X|Mortierella	N_loadVH	NA	0.233706	0.52374	0.655434	ns
Fungi|Opisthokonta|Fungi|Mucoromycota|Mucoromycotina|Mucoromycotina_X|Mortierella	VermicompostYes:Metagen_Pre_postPre	NA	-1.94036	0.558581	0.000513266	***
Fungi|Opisthokonta|Fungi|Mucoromycota|Mucoromycotina|Mucoromycotina_X|Mortierella	VermicompostYes:N_loadL	NA	-2.24062	0.632221	0.000394025	***
Fungi|Opisthokonta|Fungi|Mucoromycota|Mucoromycotina|Mucoromycotina_X|Mortierella	VermicompostYes:N_loadM	NA	-1.92159	0.541048	0.000382876	***
Fungi|Opisthokonta|Fungi|Mucoromycota|Mucoromycotina|Mucoromycotina_X|Mortierella	VermicompostYes:N_loadN	NA	-1.37036	0.620335	0.0271706	*
Fungi|Opisthokonta|Fungi|Mucoromycota|Mucoromycotina|Mucoromycotina_X|Mortierella	VermicompostYes:N_loadVH	NA	-1.29442	0.671048	0.0537359	ns
Fungi|Opisthokonta|Fungi|Mucoromycota|Mucoromycotina|Mucoromycotina_X|Mortierella	Metagen_Pre_postPre:N_loadL	NA	-1.26118	0.560623	0.0244745	*
Fungi|Opisthokonta|Fungi|Mucoromycota|Mucoromycotina|Mucoromycotina_X|Mortierella	Metagen_Pre_postPre:N_loadM	NA	-2.39411	0.538409	8.72234e-06	***
Fungi|Opisthokonta|Fungi|Mucoromycota|Mucoromycotina|Mucoromycotina_X|Mortierella	Metagen_Pre_postPre:N_loadN	NA	-0.852129	0.577098	0.13979	ns
Fungi|Opisthokonta|Fungi|Mucoromycota|Mucoromycotina|Mucoromycotina_X|Mortierella	Metagen_Pre_postPre:N_loadVH	NA	-0.246579	0.596654	0.679409	ns
Fungi|Opisthokonta|Fungi|Mucoromycota|Mucoromycotina|Mucoromycotina_X|Mortierella	VermicompostYes:Metagen_Pre_postPre:N_loadL	NA	2.85789	0.786863	0.000281231	***
Fungi|Opisthokonta|Fungi|Mucoromycota|Mucoromycotina|Mucoromycotina_X|Mortierella	VermicompostYes:Metagen_Pre_postPre:N_loadM	NA	2.16093	0.720884	0.00272112	**
Fungi|Opisthokonta|Fungi|Mucoromycota|Mucoromycotina|Mucoromycotina_X|Mortierella	VermicompostYes:Metagen_Pre_postPre:N_loadN	NA	2.02533	0.761244	0.00780106	**
Fungi|Opisthokonta|Fungi|Mucoromycota|Mucoromycotina|Mucoromycotina_X|Mortierella	VermicompostYes:Metagen_Pre_postPre:N_loadVH	NA	1.67422	0.804976	0.0375402	*
Fungi|Opisthokonta|Fungi|Ascomycota|Pezizomycotina|Eurotiomycetes|NA	Model	Conditional R2: NA; Marginal R2: 0.519160700168401	NA	NA	NA	NA
Fungi|Opisthokonta|Fungi|Ascomycota|Pezizomycotina|Eurotiomycetes|NA	Vermicompost	NA	NA	NA	0.427034	ns
Fungi|Opisthokonta|Fungi|Ascomycota|Pezizomycotina|Eurotiomycetes|NA	Metagen_Pre_post	NA	NA	NA	1.16818e-07	***
Fungi|Opisthokonta|Fungi|Ascomycota|Pezizomycotina|Eurotiomycetes|NA	N_load	NA	NA	NA	0.281758	ns
Fungi|Opisthokonta|Fungi|Ascomycota|Pezizomycotina|Eurotiomycetes|NA	Vermicompost:Metagen_Pre_post	NA	NA	NA	0.30109	ns
Fungi|Opisthokonta|Fungi|Ascomycota|Pezizomycotina|Eurotiomycetes|NA	Vermicompost:N_load	NA	NA	NA	0.921406	ns
Fungi|Opisthokonta|Fungi|Ascomycota|Pezizomycotina|Eurotiomycetes|NA	Metagen_Pre_post:N_load	NA	NA	NA	0.344548	ns
Fungi|Opisthokonta|Fungi|Ascomycota|Pezizomycotina|Eurotiomycetes|NA	Vermicompost:Metagen_Pre_post:N_load	NA	NA	NA	0.0704796	ns
Fungi|Opisthokonta|Fungi|Ascomycota|Pezizomycotina|Eurotiomycetes|NA	(Intercept)	NA	-3.68271	0.404317	8.35659e-20	***
Fungi|Opisthokonta|Fungi|Ascomycota|Pezizomycotina|Eurotiomycetes|NA	VermicompostYes	NA	0.627172	0.515141	0.223423	ns
Fungi|Opisthokonta|Fungi|Ascomycota|Pezizomycotina|Eurotiomycetes|NA	Metagen_Pre_postPre	NA	1.392	0.470078	0.00306434	**
Fungi|Opisthokonta|Fungi|Ascomycota|Pezizomycotina|Eurotiomycetes|NA	N_loadL	NA	0.120307	0.556394	0.828811	ns
Fungi|Opisthokonta|Fungi|Ascomycota|Pezizomycotina|Eurotiomycetes|NA	N_loadM	NA	0.474469	0.526736	0.367709	ns
Fungi|Opisthokonta|Fungi|Ascomycota|Pezizomycotina|Eurotiomycetes|NA	N_loadN	NA	0.354442	0.536394	0.508749	ns
Fungi|Opisthokonta|Fungi|Ascomycota|Pezizomycotina|Eurotiomycetes|NA	N_loadVH	NA	0.828872	0.501122	0.0981208	ns
Fungi|Opisthokonta|Fungi|Ascomycota|Pezizomycotina|Eurotiomycetes|NA	VermicompostYes:Metagen_Pre_postPre	NA	-0.525733	0.61534	0.392896	ns
Fungi|Opisthokonta|Fungi|Ascomycota|Pezizomycotina|Eurotiomycetes|NA	VermicompostYes:N_loadL	NA	-0.446709	0.738531	0.545271	ns
Fungi|Opisthokonta|Fungi|Ascomycota|Pezizomycotina|Eurotiomycetes|NA	VermicompostYes:N_loadM	NA	-0.496518	0.698089	0.476927	ns
Fungi|Opisthokonta|Fungi|Ascomycota|Pezizomycotina|Eurotiomycetes|NA	VermicompostYes:N_loadN	NA	0.173005	0.679514	0.799031	ns
Fungi|Opisthokonta|Fungi|Ascomycota|Pezizomycotina|Eurotiomycetes|NA	VermicompostYes:N_loadVH	NA	-1.02247	0.68945	0.138068	ns
Fungi|Opisthokonta|Fungi|Ascomycota|Pezizomycotina|Eurotiomycetes|NA	Metagen_Pre_postPre:N_loadL	NA	-0.416681	0.664615	0.530691	ns
Fungi|Opisthokonta|Fungi|Ascomycota|Pezizomycotina|Eurotiomycetes|NA	Metagen_Pre_postPre:N_loadM	NA	-0.83637	0.643016	0.193362	ns
Fungi|Opisthokonta|Fungi|Ascomycota|Pezizomycotina|Eurotiomycetes|NA	Metagen_Pre_postPre:N_loadN	NA	-0.256112	0.633355	0.685938	ns
Fungi|Opisthokonta|Fungi|Ascomycota|Pezizomycotina|Eurotiomycetes|NA	Metagen_Pre_postPre:N_loadVH	NA	-0.961592	0.612246	0.116276	ns
Fungi|Opisthokonta|Fungi|Ascomycota|Pezizomycotina|Eurotiomycetes|NA	VermicompostYes:Metagen_Pre_postPre:N_loadL	NA	0.461041	0.894027	0.606071	ns
Fungi|Opisthokonta|Fungi|Ascomycota|Pezizomycotina|Eurotiomycetes|NA	VermicompostYes:Metagen_Pre_postPre:N_loadM	NA	0.396392	0.868647	0.648151	ns
Fungi|Opisthokonta|Fungi|Ascomycota|Pezizomycotina|Eurotiomycetes|NA	VermicompostYes:Metagen_Pre_postPre:N_loadN	NA	-1.02833	0.852007	0.227453	ns
Fungi|Opisthokonta|Fungi|Ascomycota|Pezizomycotina|Eurotiomycetes|NA	VermicompostYes:Metagen_Pre_postPre:N_loadVH	NA	1.3352	0.837717	0.110969	ns
Fungi|Opisthokonta|Fungi|Basidiomycota|Agaricomycotina|Agaricomycetes|NA	Model	Conditional R2: NA; Marginal R2: 0.518925617435774	NA	NA	NA	NA
Fungi|Opisthokonta|Fungi|Basidiomycota|Agaricomycotina|Agaricomycetes|NA	Vermicompost	NA	NA	NA	0.604811	ns
Fungi|Opisthokonta|Fungi|Basidiomycota|Agaricomycotina|Agaricomycetes|NA	Metagen_Pre_post	NA	NA	NA	6.6017e-09	***
Fungi|Opisthokonta|Fungi|Basidiomycota|Agaricomycotina|Agaricomycetes|NA	N_load	NA	NA	NA	0.816412	ns
Fungi|Opisthokonta|Fungi|Basidiomycota|Agaricomycotina|Agaricomycetes|NA	Vermicompost:Metagen_Pre_post	NA	NA	NA	0.165046	ns
Fungi|Opisthokonta|Fungi|Basidiomycota|Agaricomycotina|Agaricomycetes|NA	Vermicompost:N_load	NA	NA	NA	0.748175	ns
Fungi|Opisthokonta|Fungi|Basidiomycota|Agaricomycotina|Agaricomycetes|NA	Metagen_Pre_post:N_load	NA	NA	NA	0.65815	ns
Fungi|Opisthokonta|Fungi|Basidiomycota|Agaricomycotina|Agaricomycetes|NA	Vermicompost:Metagen_Pre_post:N_load	NA	NA	NA	0.357347	ns
Fungi|Opisthokonta|Fungi|Basidiomycota|Agaricomycotina|Agaricomycetes|NA	(Intercept)	NA	-3.07463	0.331488	1.77258e-20	***
Fungi|Opisthokonta|Fungi|Basidiomycota|Agaricomycotina|Agaricomycetes|NA	VermicompostYes	NA	-0.550422	0.518042	0.288006	ns
Fungi|Opisthokonta|Fungi|Basidiomycota|Agaricomycotina|Agaricomycetes|NA	Metagen_Pre_postPre	NA	0.308955	0.442247	0.4848	ns
Fungi|Opisthokonta|Fungi|Basidiomycota|Agaricomycotina|Agaricomycetes|NA	N_loadL	NA	-0.28891	0.492602	0.557541	ns
Fungi|Opisthokonta|Fungi|Basidiomycota|Agaricomycotina|Agaricomycetes|NA	N_loadM	NA	-0.982858	0.561363	0.0799733	ns
Fungi|Opisthokonta|Fungi|Basidiomycota|Agaricomycotina|Agaricomycetes|NA	N_loadN	NA	-0.515905	0.514612	0.316096	ns
Fungi|Opisthokonta|Fungi|Basidiomycota|Agaricomycotina|Agaricomycetes|NA	N_loadVH	NA	-0.285615	0.492291	0.561797	ns
Fungi|Opisthokonta|Fungi|Basidiomycota|Agaricomycotina|Agaricomycetes|NA	VermicompostYes:Metagen_Pre_postPre	NA	0.616666	0.661459	0.351191	ns
Fungi|Opisthokonta|Fungi|Basidiomycota|Agaricomycotina|Agaricomycetes|NA	VermicompostYes:N_loadL	NA	0.0427048	0.765794	0.955529	ns
Fungi|Opisthokonta|Fungi|Basidiomycota|Agaricomycotina|Agaricomycetes|NA	VermicompostYes:N_loadM	NA	1.24693	0.780155	0.109972	ns
Fungi|Opisthokonta|Fungi|Basidiomycota|Agaricomycotina|Agaricomycetes|NA	VermicompostYes:N_loadN	NA	0.0960558	0.791747	0.903436	ns
Fungi|Opisthokonta|Fungi|Basidiomycota|Agaricomycotina|Agaricomycetes|NA	VermicompostYes:N_loadVH	NA	0.400127	0.741107	0.589263	ns
Fungi|Opisthokonta|Fungi|Basidiomycota|Agaricomycotina|Agaricomycetes|NA	Metagen_Pre_postPre:N_loadL	NA	0.455599	0.637077	0.474522	ns
Fungi|Opisthokonta|Fungi|Basidiomycota|Agaricomycotina|Agaricomycetes|NA	Metagen_Pre_postPre:N_loadM	NA	1.39549	0.682765	0.0409657	*
Fungi|Opisthokonta|Fungi|Basidiomycota|Agaricomycotina|Agaricomycetes|NA	Metagen_Pre_postPre:N_loadN	NA	0.139182	0.682317	0.838366	ns
Fungi|Opisthokonta|Fungi|Basidiomycota|Agaricomycotina|Agaricomycetes|NA	Metagen_Pre_postPre:N_loadVH	NA	0.0498771	0.657356	0.939518	ns
Fungi|Opisthokonta|Fungi|Basidiomycota|Agaricomycotina|Agaricomycetes|NA	VermicompostYes:Metagen_Pre_postPre:N_loadL	NA	-0.0796834	0.952293	0.933315	ns
Fungi|Opisthokonta|Fungi|Basidiomycota|Agaricomycotina|Agaricomycetes|NA	VermicompostYes:Metagen_Pre_postPre:N_loadM	NA	-1.39061	0.953512	0.144729	ns
Fungi|Opisthokonta|Fungi|Basidiomycota|Agaricomycotina|Agaricomycetes|NA	VermicompostYes:Metagen_Pre_postPre:N_loadN	NA	0.587564	0.988033	0.552057	ns
Fungi|Opisthokonta|Fungi|Basidiomycota|Agaricomycotina|Agaricomycetes|NA	VermicompostYes:Metagen_Pre_postPre:N_loadVH	NA	0.0240857	0.944977	0.979666	ns
Fungi|Opisthokonta|Fungi|Basidiomycota|Agaricomycotina|Agaricomycetes|Trechispora	Model	Conditional R2: NA; Marginal R2: 0.591108520903168	NA	NA	NA	NA
Fungi|Opisthokonta|Fungi|Basidiomycota|Agaricomycotina|Agaricomycetes|Trechispora	Vermicompost	NA	NA	NA	0.877111	ns
Fungi|Opisthokonta|Fungi|Basidiomycota|Agaricomycotina|Agaricomycetes|Trechispora	Metagen_Pre_post	NA	NA	NA	1.43542e-14	***
Fungi|Opisthokonta|Fungi|Basidiomycota|Agaricomycotina|Agaricomycetes|Trechispora	N_load	NA	NA	NA	0.629221	ns
Fungi|Opisthokonta|Fungi|Basidiomycota|Agaricomycotina|Agaricomycetes|Trechispora	Vermicompost:Metagen_Pre_post	NA	NA	NA	0.994991	ns
Fungi|Opisthokonta|Fungi|Basidiomycota|Agaricomycotina|Agaricomycetes|Trechispora	Vermicompost:N_load	NA	NA	NA	0.179619	ns
Fungi|Opisthokonta|Fungi|Basidiomycota|Agaricomycotina|Agaricomycetes|Trechispora	Metagen_Pre_post:N_load	NA	NA	NA	0.841293	ns
Fungi|Opisthokonta|Fungi|Basidiomycota|Agaricomycotina|Agaricomycetes|Trechispora	Vermicompost:Metagen_Pre_post:N_load	NA	NA	NA	0.440464	ns
Fungi|Opisthokonta|Fungi|Basidiomycota|Agaricomycotina|Agaricomycetes|Trechispora	(Intercept)	NA	-5.05138	0.595535	2.21174e-17	***
Fungi|Opisthokonta|Fungi|Basidiomycota|Agaricomycotina|Agaricomycetes|Trechispora	VermicompostYes	NA	0.0573799	0.798712	0.942729	ns
Fungi|Opisthokonta|Fungi|Basidiomycota|Agaricomycotina|Agaricomycetes|Trechispora	Metagen_Pre_postPre	NA	1.89014	0.716708	0.00835815	**
Fungi|Opisthokonta|Fungi|Basidiomycota|Agaricomycotina|Agaricomycetes|Trechispora	N_loadL	NA	0.0168308	0.799397	0.983202	ns
Fungi|Opisthokonta|Fungi|Basidiomycota|Agaricomycotina|Agaricomycetes|Trechispora	N_loadM	NA	0.0669895	0.798543	0.933144	ns
Fungi|Opisthokonta|Fungi|Basidiomycota|Agaricomycotina|Agaricomycetes|Trechispora	N_loadN	NA	0.0674869	0.798535	0.932648	ns
Fungi|Opisthokonta|Fungi|Basidiomycota|Agaricomycotina|Agaricomycetes|Trechispora	N_loadVH	NA	0.137824	0.797231	0.862747	ns
Fungi|Opisthokonta|Fungi|Basidiomycota|Agaricomycotina|Agaricomycetes|Trechispora	VermicompostYes:Metagen_Pre_postPre	NA	-0.186971	1.00635	0.852609	ns
Fungi|Opisthokonta|Fungi|Basidiomycota|Agaricomycotina|Agaricomycetes|Trechispora	VermicompostYes:N_loadL	NA	-0.100026	1.13033	0.929485	ns
Fungi|Opisthokonta|Fungi|Basidiomycota|Agaricomycotina|Agaricomycetes|Trechispora	VermicompostYes:N_loadM	NA	-0.0482536	1.12851	0.965894	ns
Fungi|Opisthokonta|Fungi|Basidiomycota|Agaricomycotina|Agaricomycetes|Trechispora	VermicompostYes:N_loadN	NA	-0.0291786	1.12825	0.979367	ns
Fungi|Opisthokonta|Fungi|Basidiomycota|Agaricomycotina|Agaricomycetes|Trechispora	VermicompostYes:N_loadVH	NA	-0.127953	1.12769	0.909662	ns
Fungi|Opisthokonta|Fungi|Basidiomycota|Agaricomycotina|Agaricomycetes|Trechispora	Metagen_Pre_postPre:N_loadL	NA	0.707286	0.967297	0.464658	ns
Fungi|Opisthokonta|Fungi|Basidiomycota|Agaricomycotina|Agaricomycetes|Trechispora	Metagen_Pre_postPre:N_loadM	NA	0.723414	0.964039	0.453014	ns
Fungi|Opisthokonta|Fungi|Basidiomycota|Agaricomycotina|Agaricomycetes|Trechispora	Metagen_Pre_postPre:N_loadN	NA	-0.568537	1.02551	0.57931	ns
Fungi|Opisthokonta|Fungi|Basidiomycota|Agaricomycotina|Agaricomycetes|Trechispora	Metagen_Pre_postPre:N_loadVH	NA	-0.873967	1.03616	0.398965	ns
Fungi|Opisthokonta|Fungi|Basidiomycota|Agaricomycotina|Agaricomycetes|Trechispora	VermicompostYes:Metagen_Pre_postPre:N_loadL	NA	-1.01978	1.4159	0.471382	ns
Fungi|Opisthokonta|Fungi|Basidiomycota|Agaricomycotina|Agaricomycetes|Trechispora	VermicompostYes:Metagen_Pre_postPre:N_loadM	NA	-0.277089	1.38059	0.84093	ns
Fungi|Opisthokonta|Fungi|Basidiomycota|Agaricomycotina|Agaricomycetes|Trechispora	VermicompostYes:Metagen_Pre_postPre:N_loadN	NA	0.935101	1.42698	0.512276	ns
Fungi|Opisthokonta|Fungi|Basidiomycota|Agaricomycotina|Agaricomycetes|Trechispora	VermicompostYes:Metagen_Pre_postPre:N_loadVH	NA	1.42874	1.43057	0.31793	ns
Fungi|Opisthokonta|Fungi|NA|NA|NA|NA	Model	Conditional R2: NA; Marginal R2: 0.238166606233067	NA	NA	NA	NA
Fungi|Opisthokonta|Fungi|NA|NA|NA|NA	Vermicompost	NA	NA	NA	0.634547	ns
Fungi|Opisthokonta|Fungi|NA|NA|NA|NA	Metagen_Pre_post	NA	NA	NA	0.124665	ns
Fungi|Opisthokonta|Fungi|NA|NA|NA|NA	N_load	NA	NA	NA	0.291624	ns
Fungi|Opisthokonta|Fungi|NA|NA|NA|NA	Vermicompost:Metagen_Pre_post	NA	NA	NA	0.679132	ns
Fungi|Opisthokonta|Fungi|NA|NA|NA|NA	Vermicompost:N_load	NA	NA	NA	0.708349	ns
Fungi|Opisthokonta|Fungi|NA|NA|NA|NA	Metagen_Pre_post:N_load	NA	NA	NA	0.662887	ns
Fungi|Opisthokonta|Fungi|NA|NA|NA|NA	Vermicompost:Metagen_Pre_post:N_load	NA	NA	NA	0.243685	ns
Fungi|Opisthokonta|Fungi|NA|NA|NA|NA	(Intercept)	NA	-3.78217	0.295057	1.29297e-37	***
Fungi|Opisthokonta|Fungi|NA|NA|NA|NA	VermicompostYes	NA	0.076929	0.409389	0.850946	ns
Fungi|Opisthokonta|Fungi|NA|NA|NA|NA	Metagen_Pre_postPre	NA	0.491865	0.379531	0.194981	ns
Fungi|Opisthokonta|Fungi|NA|NA|NA|NA	N_loadL	NA	-0.0368046	0.418849	0.929979	ns
Fungi|Opisthokonta|Fungi|NA|NA|NA|NA	N_loadM	NA	0.278741	0.393951	0.479224	ns
Fungi|Opisthokonta|Fungi|NA|NA|NA|NA	N_loadN	NA	-0.167557	0.430379	0.697035	ns
Fungi|Opisthokonta|Fungi|NA|NA|NA|NA	N_loadVH	NA	0.411677	0.384731	0.284602	ns
Fungi|Opisthokonta|Fungi|NA|NA|NA|NA	VermicompostYes:Metagen_Pre_postPre	NA	-0.393619	0.547802	0.472422	ns
Fungi|Opisthokonta|Fungi|NA|NA|NA|NA	VermicompostYes:N_loadL	NA	-0.334316	0.604758	0.580394	ns
Fungi|Opisthokonta|Fungi|NA|NA|NA|NA	VermicompostYes:N_loadM	NA	-0.465068	0.575148	0.418742	ns
Fungi|Opisthokonta|Fungi|NA|NA|NA|NA	VermicompostYes:N_loadN	NA	-0.0981982	0.605685	0.871205	ns
Fungi|Opisthokonta|Fungi|NA|NA|NA|NA	VermicompostYes:N_loadVH	NA	-0.151685	0.542807	0.779904	ns
Fungi|Opisthokonta|Fungi|NA|NA|NA|NA	Metagen_Pre_postPre:N_loadL	NA	-0.418936	0.562987	0.456798	ns
Fungi|Opisthokonta|Fungi|NA|NA|NA|NA	Metagen_Pre_postPre:N_loadM	NA	-0.673497	0.541044	0.213201	ns
Fungi|Opisthokonta|Fungi|NA|NA|NA|NA	Metagen_Pre_postPre:N_loadN	NA	-0.363434	0.576167	0.528185	ns
Fungi|Opisthokonta|Fungi|NA|NA|NA|NA	Metagen_Pre_postPre:N_loadVH	NA	-0.365708	0.51079	0.474013	ns
Fungi|Opisthokonta|Fungi|NA|NA|NA|NA	VermicompostYes:Metagen_Pre_postPre:N_loadL	NA	1.14018	0.799072	0.153613	ns
Fungi|Opisthokonta|Fungi|NA|NA|NA|NA	VermicompostYes:Metagen_Pre_postPre:N_loadM	NA	1.19009	0.774865	0.124571	ns
Fungi|Opisthokonta|Fungi|NA|NA|NA|NA	VermicompostYes:Metagen_Pre_postPre:N_loadN	NA	0.497864	0.819735	0.54362	ns
Fungi|Opisthokonta|Fungi|NA|NA|NA|NA	VermicompostYes:Metagen_Pre_postPre:N_loadVH	NA	-0.215975	0.761327	0.776653	ns
Fungi|Opisthokonta|Fungi|Ascomycota|Pezizomycotina|Dothideomycetes|NA	Model	Conditional R2: 0.74264816785947; Marginal R2: 0.713871458930717	NA	NA	NA	NA
Fungi|Opisthokonta|Fungi|Ascomycota|Pezizomycotina|Dothideomycetes|NA	Vermicompost	NA	NA	NA	0.206407	ns
Fungi|Opisthokonta|Fungi|Ascomycota|Pezizomycotina|Dothideomycetes|NA	Metagen_Pre_post	NA	NA	NA	2.63696e-15	***
Fungi|Opisthokonta|Fungi|Ascomycota|Pezizomycotina|Dothideomycetes|NA	N_load	NA	NA	NA	0.000235912	***
Fungi|Opisthokonta|Fungi|Ascomycota|Pezizomycotina|Dothideomycetes|NA	Vermicompost:Metagen_Pre_post	NA	NA	NA	0.495062	ns
Fungi|Opisthokonta|Fungi|Ascomycota|Pezizomycotina|Dothideomycetes|NA	Vermicompost:N_load	NA	NA	NA	0.171512	ns
Fungi|Opisthokonta|Fungi|Ascomycota|Pezizomycotina|Dothideomycetes|NA	Metagen_Pre_post:N_load	NA	NA	NA	0.313359	ns
Fungi|Opisthokonta|Fungi|Ascomycota|Pezizomycotina|Dothideomycetes|NA	Vermicompost:Metagen_Pre_post:N_load	NA	NA	NA	0.0250039	*
Fungi|Opisthokonta|Fungi|Ascomycota|Pezizomycotina|Dothideomycetes|NA	(Intercept)	NA	-4.84855	0.418669	5.15241e-31	***
Fungi|Opisthokonta|Fungi|Ascomycota|Pezizomycotina|Dothideomycetes|NA	VermicompostYes	NA	0.936089	0.513044	0.0680649	ns
Fungi|Opisthokonta|Fungi|Ascomycota|Pezizomycotina|Dothideomycetes|NA	Metagen_Pre_postPre	NA	1.73227	0.451628	0.000125255	***
Fungi|Opisthokonta|Fungi|Ascomycota|Pezizomycotina|Dothideomycetes|NA	N_loadL	NA	0.0168939	0.583026	0.976884	ns
Fungi|Opisthokonta|Fungi|Ascomycota|Pezizomycotina|Dothideomycetes|NA	N_loadM	NA	-0.155223	0.596237	0.794603	ns
Fungi|Opisthokonta|Fungi|Ascomycota|Pezizomycotina|Dothideomycetes|NA	N_loadN	NA	-0.17066	0.599729	0.77598	ns
Fungi|Opisthokonta|Fungi|Ascomycota|Pezizomycotina|Dothideomycetes|NA	N_loadVH	NA	0.941732	0.50979	0.0647043	ns
Fungi|Opisthokonta|Fungi|Ascomycota|Pezizomycotina|Dothideomycetes|NA	VermicompostYes:Metagen_Pre_postPre	NA	-0.364262	0.558634	0.514364	ns
Fungi|Opisthokonta|Fungi|Ascomycota|Pezizomycotina|Dothideomycetes|NA	VermicompostYes:N_loadL	NA	-0.924517	0.774682	0.232707	ns
Fungi|Opisthokonta|Fungi|Ascomycota|Pezizomycotina|Dothideomycetes|NA	VermicompostYes:N_loadM	NA	-0.770264	0.7829	0.325184	ns
Fungi|Opisthokonta|Fungi|Ascomycota|Pezizomycotina|Dothideomycetes|NA	VermicompostYes:N_loadN	NA	-0.847044	0.791873	0.284767	ns
Fungi|Opisthokonta|Fungi|Ascomycota|Pezizomycotina|Dothideomycetes|NA	VermicompostYes:N_loadVH	NA	-2.05208	0.751008	0.00628673	**
Fungi|Opisthokonta|Fungi|Ascomycota|Pezizomycotina|Dothideomycetes|NA	Metagen_Pre_postPre:N_loadL	NA	-0.237174	0.644825	0.713014	ns
Fungi|Opisthokonta|Fungi|Ascomycota|Pezizomycotina|Dothideomycetes|NA	Metagen_Pre_postPre:N_loadM	NA	-0.151377	0.667356	0.820556	ns
Fungi|Opisthokonta|Fungi|Ascomycota|Pezizomycotina|Dothideomycetes|NA	Metagen_Pre_postPre:N_loadN	NA	-0.428222	0.677866	0.527569	ns
Fungi|Opisthokonta|Fungi|Ascomycota|Pezizomycotina|Dothideomycetes|NA	Metagen_Pre_postPre:N_loadVH	NA	-2.04556	0.621525	0.000997601	***
Fungi|Opisthokonta|Fungi|Ascomycota|Pezizomycotina|Dothideomycetes|NA	VermicompostYes:Metagen_Pre_postPre:N_loadL	NA	-0.271375	0.87763	0.757159	ns
Fungi|Opisthokonta|Fungi|Ascomycota|Pezizomycotina|Dothideomycetes|NA	VermicompostYes:Metagen_Pre_postPre:N_loadM	NA	0.068078	0.871712	0.937751	ns
Fungi|Opisthokonta|Fungi|Ascomycota|Pezizomycotina|Dothideomycetes|NA	VermicompostYes:Metagen_Pre_postPre:N_loadN	NA	0.482095	0.891016	0.588465	ns
Fungi|Opisthokonta|Fungi|Ascomycota|Pezizomycotina|Dothideomycetes|NA	VermicompostYes:Metagen_Pre_postPre:N_loadVH	NA	2.48939	0.873392	0.00436839	**
Fungi|Opisthokonta|Fungi|Ascomycota|Pezizomycotina|Sordariomycetes|Lecythophora	Model	Conditional R2: NA; Marginal R2: 0.407719193162655	NA	NA	NA	NA
Fungi|Opisthokonta|Fungi|Ascomycota|Pezizomycotina|Sordariomycetes|Lecythophora	Vermicompost	NA	NA	NA	0.244458	ns
Fungi|Opisthokonta|Fungi|Ascomycota|Pezizomycotina|Sordariomycetes|Lecythophora	Metagen_Pre_post	NA	NA	NA	2.683e-07	***
Fungi|Opisthokonta|Fungi|Ascomycota|Pezizomycotina|Sordariomycetes|Lecythophora	N_load	NA	NA	NA	0.872737	ns
Fungi|Opisthokonta|Fungi|Ascomycota|Pezizomycotina|Sordariomycetes|Lecythophora	Vermicompost:Metagen_Pre_post	NA	NA	NA	0.556717	ns
Fungi|Opisthokonta|Fungi|Ascomycota|Pezizomycotina|Sordariomycetes|Lecythophora	Vermicompost:N_load	NA	NA	NA	0.321945	ns
Fungi|Opisthokonta|Fungi|Ascomycota|Pezizomycotina|Sordariomycetes|Lecythophora	Metagen_Pre_post:N_load	NA	NA	NA	0.958377	ns
Fungi|Opisthokonta|Fungi|Ascomycota|Pezizomycotina|Sordariomycetes|Lecythophora	Vermicompost:Metagen_Pre_post:N_load	NA	NA	NA	0.72033	ns
Fungi|Opisthokonta|Fungi|Ascomycota|Pezizomycotina|Sordariomycetes|Lecythophora	(Intercept)	NA	-3.44152	0.286752	3.48043e-33	***
Fungi|Opisthokonta|Fungi|Ascomycota|Pezizomycotina|Sordariomycetes|Lecythophora	VermicompostYes	NA	-0.720815	0.472437	0.127075	ns
Fungi|Opisthokonta|Fungi|Ascomycota|Pezizomycotina|Sordariomycetes|Lecythophora	Metagen_Pre_postPre	NA	-1.35083	0.540351	0.0124228	*
Fungi|Opisthokonta|Fungi|Ascomycota|Pezizomycotina|Sordariomycetes|Lecythophora	N_loadL	NA	-0.75045	0.475586	0.114577	ns
Fungi|Opisthokonta|Fungi|Ascomycota|Pezizomycotina|Sordariomycetes|Lecythophora	N_loadM	NA	-0.403245	0.440073	0.359503	ns
Fungi|Opisthokonta|Fungi|Ascomycota|Pezizomycotina|Sordariomycetes|Lecythophora	N_loadN	NA	-0.239761	0.424689	0.572375	ns
Fungi|Opisthokonta|Fungi|Ascomycota|Pezizomycotina|Sordariomycetes|Lecythophora	N_loadVH	NA	-0.026918	0.406236	0.947169	ns
Fungi|Opisthokonta|Fungi|Ascomycota|Pezizomycotina|Sordariomycetes|Lecythophora	VermicompostYes:Metagen_Pre_postPre	NA	0.415835	0.818134	0.611262	ns
Fungi|Opisthokonta|Fungi|Ascomycota|Pezizomycotina|Sordariomycetes|Lecythophora	VermicompostYes:N_loadL	NA	1.49161	0.670213	0.0260428	*
Fungi|Opisthokonta|Fungi|Ascomycota|Pezizomycotina|Sordariomycetes|Lecythophora	VermicompostYes:N_loadM	NA	0.664465	0.67216	0.322882	ns
Fungi|Opisthokonta|Fungi|Ascomycota|Pezizomycotina|Sordariomycetes|Lecythophora	VermicompostYes:N_loadN	NA	0.730693	0.647959	0.259454	ns
Fungi|Opisthokonta|Fungi|Ascomycota|Pezizomycotina|Sordariomycetes|Lecythophora	VermicompostYes:N_loadVH	NA	0.0678208	0.665702	0.918853	ns
Fungi|Opisthokonta|Fungi|Ascomycota|Pezizomycotina|Sordariomycetes|Lecythophora	Metagen_Pre_postPre:N_loadL	NA	1.03142	0.782186	0.18729	ns
Fungi|Opisthokonta|Fungi|Ascomycota|Pezizomycotina|Sordariomycetes|Lecythophora	Metagen_Pre_postPre:N_loadM	NA	0.478872	0.775024	0.536654	ns
Fungi|Opisthokonta|Fungi|Ascomycota|Pezizomycotina|Sordariomycetes|Lecythophora	Metagen_Pre_postPre:N_loadN	NA	0.737425	0.737005	0.317035	ns
Fungi|Opisthokonta|Fungi|Ascomycota|Pezizomycotina|Sordariomycetes|Lecythophora	Metagen_Pre_postPre:N_loadVH	NA	0.395737	0.735357	0.590469	ns
Fungi|Opisthokonta|Fungi|Ascomycota|Pezizomycotina|Sordariomycetes|Lecythophora	VermicompostYes:Metagen_Pre_postPre:N_loadL	NA	-1.30238	1.12327	0.246271	ns
Fungi|Opisthokonta|Fungi|Ascomycota|Pezizomycotina|Sordariomycetes|Lecythophora	VermicompostYes:Metagen_Pre_postPre:N_loadM	NA	-0.669519	1.1532	0.561527	ns
Fungi|Opisthokonta|Fungi|Ascomycota|Pezizomycotina|Sordariomycetes|Lecythophora	VermicompostYes:Metagen_Pre_postPre:N_loadN	NA	-0.977565	1.1112	0.379	ns
Fungi|Opisthokonta|Fungi|Ascomycota|Pezizomycotina|Sordariomycetes|Lecythophora	VermicompostYes:Metagen_Pre_postPre:N_loadVH	NA	-0.0791911	1.12227	0.943745	ns
Fungi|Opisthokonta|Fungi|Ascomycota|Pezizomycotina|Leotiomycetes|Fabrella	Model	Conditional R2: 0.866900903633674; Marginal R2: 0.53743658903798	NA	NA	NA	NA
Fungi|Opisthokonta|Fungi|Ascomycota|Pezizomycotina|Leotiomycetes|Fabrella	Vermicompost	NA	NA	NA	0.818448	ns
Fungi|Opisthokonta|Fungi|Ascomycota|Pezizomycotina|Leotiomycetes|Fabrella	Metagen_Pre_post	NA	NA	NA	6.93819e-15	***
Fungi|Opisthokonta|Fungi|Ascomycota|Pezizomycotina|Leotiomycetes|Fabrella	N_load	NA	NA	NA	0.557536	ns
Fungi|Opisthokonta|Fungi|Ascomycota|Pezizomycotina|Leotiomycetes|Fabrella	Vermicompost:Metagen_Pre_post	NA	NA	NA	0.180388	ns
Fungi|Opisthokonta|Fungi|Ascomycota|Pezizomycotina|Leotiomycetes|Fabrella	Vermicompost:N_load	NA	NA	NA	0.432534	ns
Fungi|Opisthokonta|Fungi|Ascomycota|Pezizomycotina|Leotiomycetes|Fabrella	Metagen_Pre_post:N_load	NA	NA	NA	0.00904737	**
Fungi|Opisthokonta|Fungi|Ascomycota|Pezizomycotina|Leotiomycetes|Fabrella	Vermicompost:Metagen_Pre_post:N_load	NA	NA	NA	0.00117179	**
Fungi|Opisthokonta|Fungi|Ascomycota|Pezizomycotina|Leotiomycetes|Fabrella	(Intercept)	NA	-3.0558	0.416111	2.07762e-13	***
Fungi|Opisthokonta|Fungi|Ascomycota|Pezizomycotina|Leotiomycetes|Fabrella	VermicompostYes	NA	-1.22724	0.619289	0.0475128	*
Fungi|Opisthokonta|Fungi|Ascomycota|Pezizomycotina|Leotiomycetes|Fabrella	Metagen_Pre_postPre	NA	-3.09386	0.450524	6.54521e-12	***
Fungi|Opisthokonta|Fungi|Ascomycota|Pezizomycotina|Leotiomycetes|Fabrella	N_loadL	NA	-1.97193	0.661291	0.00286424	**
Fungi|Opisthokonta|Fungi|Ascomycota|Pezizomycotina|Leotiomycetes|Fabrella	N_loadM	NA	-1.13724	0.612419	0.0633168	ns
Fungi|Opisthokonta|Fungi|Ascomycota|Pezizomycotina|Leotiomycetes|Fabrella	N_loadN	NA	-1.71774	0.64517	0.00775729	**
Fungi|Opisthokonta|Fungi|Ascomycota|Pezizomycotina|Leotiomycetes|Fabrella	N_loadVH	NA	-0.925588	0.603205	0.124919	ns
Fungi|Opisthokonta|Fungi|Ascomycota|Pezizomycotina|Leotiomycetes|Fabrella	VermicompostYes:Metagen_Pre_postPre	NA	1.75087	0.646131	0.00673296	**
Fungi|Opisthokonta|Fungi|Ascomycota|Pezizomycotina|Leotiomycetes|Fabrella	VermicompostYes:N_loadL	NA	1.89525	0.926949	0.0408937	*
Fungi|Opisthokonta|Fungi|Ascomycota|Pezizomycotina|Leotiomycetes|Fabrella	VermicompostYes:N_loadM	NA	1.45113	0.88283	0.100234	ns
Fungi|Opisthokonta|Fungi|Ascomycota|Pezizomycotina|Leotiomycetes|Fabrella	VermicompostYes:N_loadN	NA	2.34144	0.900985	0.00935617	**
Fungi|Opisthokonta|Fungi|Ascomycota|Pezizomycotina|Leotiomycetes|Fabrella	VermicompostYes:N_loadVH	NA	1.04291	0.883686	0.237926	ns
Fungi|Opisthokonta|Fungi|Ascomycota|Pezizomycotina|Leotiomycetes|Fabrella	Metagen_Pre_postPre:N_loadL	NA	2.95934	0.659729	7.26756e-06	***
Fungi|Opisthokonta|Fungi|Ascomycota|Pezizomycotina|Leotiomycetes|Fabrella	Metagen_Pre_postPre:N_loadM	NA	1.94693	0.608933	0.00138733	**
Fungi|Opisthokonta|Fungi|Ascomycota|Pezizomycotina|Leotiomycetes|Fabrella	Metagen_Pre_postPre:N_loadN	NA	2.95043	0.633663	3.22166e-06	***
Fungi|Opisthokonta|Fungi|Ascomycota|Pezizomycotina|Leotiomycetes|Fabrella	Metagen_Pre_postPre:N_loadVH	NA	1.86492	0.596089	0.00175642	**
Fungi|Opisthokonta|Fungi|Ascomycota|Pezizomycotina|Leotiomycetes|Fabrella	VermicompostYes:Metagen_Pre_postPre:N_loadL	NA	-2.88433	0.996211	0.00378797	**
Fungi|Opisthokonta|Fungi|Ascomycota|Pezizomycotina|Leotiomycetes|Fabrella	VermicompostYes:Metagen_Pre_postPre:N_loadM	NA	-2.75191	0.926134	0.00296448	**
Fungi|Opisthokonta|Fungi|Ascomycota|Pezizomycotina|Leotiomycetes|Fabrella	VermicompostYes:Metagen_Pre_postPre:N_loadN	NA	-3.80816	0.944174	5.49932e-05	***
Fungi|Opisthokonta|Fungi|Ascomycota|Pezizomycotina|Leotiomycetes|Fabrella	VermicompostYes:Metagen_Pre_postPre:N_loadVH	NA	-1.88906	0.89841	0.0354944	*
Fungi|Opisthokonta|Fungi|Mucoromycota|Mucoromycotina|Mucoromycotina_X|Gongronella	Model	Conditional R2: NA; Marginal R2: 0.0723919863065485	NA	NA	NA	NA
Fungi|Opisthokonta|Fungi|Mucoromycota|Mucoromycotina|Mucoromycotina_X|Gongronella	Vermicompost	NA	NA	NA	0.882882	ns
Fungi|Opisthokonta|Fungi|Mucoromycota|Mucoromycotina|Mucoromycotina_X|Gongronella	Metagen_Pre_post	NA	NA	NA	0.229719	ns
Fungi|Opisthokonta|Fungi|Mucoromycota|Mucoromycotina|Mucoromycotina_X|Gongronella	N_load	NA	NA	NA	0.947263	ns
Fungi|Opisthokonta|Fungi|Mucoromycota|Mucoromycotina|Mucoromycotina_X|Gongronella	Vermicompost:Metagen_Pre_post	NA	NA	NA	0.867215	ns
Fungi|Opisthokonta|Fungi|Mucoromycota|Mucoromycotina|Mucoromycotina_X|Gongronella	Vermicompost:N_load	NA	NA	NA	0.952079	ns
Fungi|Opisthokonta|Fungi|Mucoromycota|Mucoromycotina|Mucoromycotina_X|Gongronella	Metagen_Pre_post:N_load	NA	NA	NA	0.917308	ns
Fungi|Opisthokonta|Fungi|Mucoromycota|Mucoromycotina|Mucoromycotina_X|Gongronella	Vermicompost:Metagen_Pre_post:N_load	NA	NA	NA	0.811569	ns
Fungi|Opisthokonta|Fungi|Mucoromycota|Mucoromycotina|Mucoromycotina_X|Gongronella	(Intercept)	NA	-4.14859	0.466064	5.51815e-19	***
Fungi|Opisthokonta|Fungi|Mucoromycota|Mucoromycotina|Mucoromycotina_X|Gongronella	VermicompostYes	NA	0.143086	0.636753	0.822203	ns
Fungi|Opisthokonta|Fungi|Mucoromycota|Mucoromycotina|Mucoromycotina_X|Gongronella	Metagen_Pre_postPre	NA	0.0530377	0.644205	0.934384	ns
Fungi|Opisthokonta|Fungi|Mucoromycota|Mucoromycotina|Mucoromycotina_X|Gongronella	N_loadL	NA	0.493158	0.607732	0.417094	ns
Fungi|Opisthokonta|Fungi|Mucoromycota|Mucoromycotina|Mucoromycotina_X|Gongronella	N_loadM	NA	-0.107452	0.657208	0.870127	ns
Fungi|Opisthokonta|Fungi|Mucoromycota|Mucoromycotina|Mucoromycotina_X|Gongronella	N_loadN	NA	-0.0736415	0.654508	0.910416	ns
Fungi|Opisthokonta|Fungi|Mucoromycota|Mucoromycotina|Mucoromycotina_X|Gongronella	N_loadVH	NA	-0.0979719	0.656453	0.881361	ns
Fungi|Opisthokonta|Fungi|Mucoromycota|Mucoromycotina|Mucoromycotina_X|Gongronella	VermicompostYes:Metagen_Pre_postPre	NA	-0.45817	0.920902	0.61882	ns
Fungi|Opisthokonta|Fungi|Mucoromycota|Mucoromycotina|Mucoromycotina_X|Gongronella	VermicompostYes:N_loadL	NA	-0.810786	0.891194	0.362941	ns
Fungi|Opisthokonta|Fungi|Mucoromycota|Mucoromycotina|Mucoromycotina_X|Gongronella	VermicompostYes:N_loadM	NA	-0.126449	0.920247	0.890709	ns
Fungi|Opisthokonta|Fungi|Mucoromycota|Mucoromycotina|Mucoromycotina_X|Gongronella	VermicompostYes:N_loadN	NA	0.296537	0.891712	0.739475	ns
Fungi|Opisthokonta|Fungi|Mucoromycota|Mucoromycotina|Mucoromycotina_X|Gongronella	VermicompostYes:N_loadVH	NA	-0.404115	0.93445	0.665405	ns
Fungi|Opisthokonta|Fungi|Mucoromycota|Mucoromycotina|Mucoromycotina_X|Gongronella	Metagen_Pre_postPre:N_loadL	NA	-1.04172	0.914327	0.254568	ns
Fungi|Opisthokonta|Fungi|Mucoromycota|Mucoromycotina|Mucoromycotina_X|Gongronella	Metagen_Pre_postPre:N_loadM	NA	-0.426321	0.946061	0.652258	ns
Fungi|Opisthokonta|Fungi|Mucoromycota|Mucoromycotina|Mucoromycotina_X|Gongronella	Metagen_Pre_postPre:N_loadN	NA	-0.165885	0.928884	0.858263	ns
Fungi|Opisthokonta|Fungi|Mucoromycota|Mucoromycotina|Mucoromycotina_X|Gongronella	Metagen_Pre_postPre:N_loadVH	NA	-0.0636972	0.925898	0.945153	ns
Fungi|Opisthokonta|Fungi|Mucoromycota|Mucoromycotina|Mucoromycotina_X|Gongronella	VermicompostYes:Metagen_Pre_postPre:N_loadL	NA	1.40045	1.31642	0.287404	ns
Fungi|Opisthokonta|Fungi|Mucoromycota|Mucoromycotina|Mucoromycotina_X|Gongronella	VermicompostYes:Metagen_Pre_postPre:N_loadM	NA	0.67042	1.33581	0.615751	ns
Fungi|Opisthokonta|Fungi|Mucoromycota|Mucoromycotina|Mucoromycotina_X|Gongronella	VermicompostYes:Metagen_Pre_postPre:N_loadN	NA	-0.0263142	1.30411	0.983901	ns
Fungi|Opisthokonta|Fungi|Mucoromycota|Mucoromycotina|Mucoromycotina_X|Gongronella	VermicompostYes:Metagen_Pre_postPre:N_loadVH	NA	0.650168	1.32912	0.624719	ns
Fungi|Opisthokonta|Fungi|Ascomycota|Pezizomycotina|Dothideomycetes|Acrospermum	Model	Conditional R2: NA; Marginal R2: 0.819498556940871	NA	NA	NA	NA
Fungi|Opisthokonta|Fungi|Ascomycota|Pezizomycotina|Dothideomycetes|Acrospermum	Vermicompost	NA	NA	NA	0.629179	ns
Fungi|Opisthokonta|Fungi|Ascomycota|Pezizomycotina|Dothideomycetes|Acrospermum	Metagen_Pre_post	NA	NA	NA	8.47201e-27	***
Fungi|Opisthokonta|Fungi|Ascomycota|Pezizomycotina|Dothideomycetes|Acrospermum	N_load	NA	NA	NA	0.00228059	**
Fungi|Opisthokonta|Fungi|Ascomycota|Pezizomycotina|Dothideomycetes|Acrospermum	Vermicompost:Metagen_Pre_post	NA	NA	NA	0.873101	ns
Fungi|Opisthokonta|Fungi|Ascomycota|Pezizomycotina|Dothideomycetes|Acrospermum	Vermicompost:N_load	NA	NA	NA	0.54918	ns
Fungi|Opisthokonta|Fungi|Ascomycota|Pezizomycotina|Dothideomycetes|Acrospermum	Metagen_Pre_post:N_load	NA	NA	NA	0.296893	ns
Fungi|Opisthokonta|Fungi|Ascomycota|Pezizomycotina|Dothideomycetes|Acrospermum	Vermicompost:Metagen_Pre_post:N_load	NA	NA	NA	0.971445	ns
Fungi|Opisthokonta|Fungi|Ascomycota|Pezizomycotina|Dothideomycetes|Acrospermum	(Intercept)	NA	-6.4355	0.582656	2.31519e-28	***
Fungi|Opisthokonta|Fungi|Ascomycota|Pezizomycotina|Dothideomycetes|Acrospermum	VermicompostYes	NA	0.0681739	0.786449	0.930921	ns
Fungi|Opisthokonta|Fungi|Ascomycota|Pezizomycotina|Dothideomycetes|Acrospermum	Metagen_Pre_postPre	NA	2.57399	0.647649	7.05668e-05	***
Fungi|Opisthokonta|Fungi|Ascomycota|Pezizomycotina|Dothideomycetes|Acrospermum	N_loadL	NA	0.0199424	0.787649	0.979801	ns
Fungi|Opisthokonta|Fungi|Ascomycota|Pezizomycotina|Dothideomycetes|Acrospermum	N_loadM	NA	0.0796405	0.786154	0.919309	ns
Fungi|Opisthokonta|Fungi|Ascomycota|Pezizomycotina|Dothideomycetes|Acrospermum	N_loadN	NA	0.0802364	0.786138	0.918706	ns
Fungi|Opisthokonta|Fungi|Ascomycota|Pezizomycotina|Dothideomycetes|Acrospermum	N_loadVH	NA	0.164624	0.783826	0.833648	ns
Fungi|Opisthokonta|Fungi|Ascomycota|Pezizomycotina|Dothideomycetes|Acrospermum	VermicompostYes:Metagen_Pre_postPre	NA	-0.0109184	0.890994	0.990223	ns
Fungi|Opisthokonta|Fungi|Ascomycota|Pezizomycotina|Dothideomycetes|Acrospermum	VermicompostYes:N_loadL	NA	-0.118622	1.11356	0.915166	ns
Fungi|Opisthokonta|Fungi|Ascomycota|Pezizomycotina|Dothideomycetes|Acrospermum	VermicompostYes:N_loadM	NA	-0.0572684	1.11038	0.958867	ns
Fungi|Opisthokonta|Fungi|Ascomycota|Pezizomycotina|Dothideomycetes|Acrospermum	VermicompostYes:N_loadN	NA	-0.0344357	1.10992	0.975249	ns
Fungi|Opisthokonta|Fungi|Ascomycota|Pezizomycotina|Dothideomycetes|Acrospermum	VermicompostYes:N_loadVH	NA	-0.152842	1.10894	0.890376	ns
Fungi|Opisthokonta|Fungi|Ascomycota|Pezizomycotina|Dothideomycetes|Acrospermum	Metagen_Pre_postPre:N_loadL	NA	-0.815009	0.934135	0.382949	ns
Fungi|Opisthokonta|Fungi|Ascomycota|Pezizomycotina|Dothideomycetes|Acrospermum	Metagen_Pre_postPre:N_loadM	NA	0.0510951	0.887932	0.954112	ns
Fungi|Opisthokonta|Fungi|Ascomycota|Pezizomycotina|Dothideomycetes|Acrospermum	Metagen_Pre_postPre:N_loadN	NA	0.124648	0.885232	0.888021	ns
Fungi|Opisthokonta|Fungi|Ascomycota|Pezizomycotina|Dothideomycetes|Acrospermum	Metagen_Pre_postPre:N_loadVH	NA	0.388342	0.872265	0.656167	ns
Fungi|Opisthokonta|Fungi|Ascomycota|Pezizomycotina|Dothideomycetes|Acrospermum	VermicompostYes:Metagen_Pre_postPre:N_loadL	NA	-0.149635	1.32696	0.910217	ns
Fungi|Opisthokonta|Fungi|Ascomycota|Pezizomycotina|Dothideomycetes|Acrospermum	VermicompostYes:Metagen_Pre_postPre:N_loadM	NA	-0.0571105	1.25441	0.963687	ns
Fungi|Opisthokonta|Fungi|Ascomycota|Pezizomycotina|Dothideomycetes|Acrospermum	VermicompostYes:Metagen_Pre_postPre:N_loadN	NA	0.614345	1.23608	0.61918	ns
Fungi|Opisthokonta|Fungi|Ascomycota|Pezizomycotina|Dothideomycetes|Acrospermum	VermicompostYes:Metagen_Pre_postPre:N_loadVH	NA	-0.102499	1.23648	0.933934	ns
Fungi|Opisthokonta|Fungi|Mucoromycota|Mucoromycotina|Mucoromycotina_X|Endogone	Model	Conditional R2: NA; Marginal R2: 0.69061470660608	NA	NA	NA	NA
Fungi|Opisthokonta|Fungi|Mucoromycota|Mucoromycotina|Mucoromycotina_X|Endogone	Vermicompost	NA	NA	NA	0.552822	ns
Fungi|Opisthokonta|Fungi|Mucoromycota|Mucoromycotina|Mucoromycotina_X|Endogone	Metagen_Pre_post	NA	NA	NA	2.32482e-18	***
Fungi|Opisthokonta|Fungi|Mucoromycota|Mucoromycotina|Mucoromycotina_X|Endogone	N_load	NA	NA	NA	0.124646	ns
Fungi|Opisthokonta|Fungi|Mucoromycota|Mucoromycotina|Mucoromycotina_X|Endogone	Vermicompost:Metagen_Pre_post	NA	NA	NA	0.75025	ns
Fungi|Opisthokonta|Fungi|Mucoromycota|Mucoromycotina|Mucoromycotina_X|Endogone	Vermicompost:N_load	NA	NA	NA	0.593504	ns
Fungi|Opisthokonta|Fungi|Mucoromycota|Mucoromycotina|Mucoromycotina_X|Endogone	Metagen_Pre_post:N_load	NA	NA	NA	0.655671	ns
Fungi|Opisthokonta|Fungi|Mucoromycota|Mucoromycotina|Mucoromycotina_X|Endogone	Vermicompost:Metagen_Pre_post:N_load	NA	NA	NA	0.842435	ns
Fungi|Opisthokonta|Fungi|Mucoromycota|Mucoromycotina|Mucoromycotina_X|Endogone	(Intercept)	NA	-5.92601	0.563969	7.96305e-26	***
Fungi|Opisthokonta|Fungi|Mucoromycota|Mucoromycotina|Mucoromycotina_X|Endogone	VermicompostYes	NA	0.0901827	0.765946	0.906273	ns
Fungi|Opisthokonta|Fungi|Mucoromycota|Mucoromycotina|Mucoromycotina_X|Endogone	Metagen_Pre_postPre	NA	2.23323	0.633636	0.000424339	***
Fungi|Opisthokonta|Fungi|Mucoromycota|Mucoromycotina|Mucoromycotina_X|Endogone	N_loadL	NA	0.0262649	0.76839	0.972732	ns
Fungi|Opisthokonta|Fungi|Mucoromycota|Mucoromycotina|Mucoromycotina_X|Endogone	N_loadM	NA	0.105463	0.765338	0.890399	ns
Fungi|Opisthokonta|Fungi|Mucoromycota|Mucoromycotina|Mucoromycotina_X|Endogone	N_loadN	NA	0.106258	0.765305	0.889573	ns
Fungi|Opisthokonta|Fungi|Mucoromycota|Mucoromycotina|Mucoromycotina_X|Endogone	N_loadVH	NA	0.219652	0.760496	0.772714	ns
Fungi|Opisthokonta|Fungi|Mucoromycota|Mucoromycotina|Mucoromycotina_X|Endogone	VermicompostYes:Metagen_Pre_postPre	NA	-0.0666795	0.876586	0.939366	ns
Fungi|Opisthokonta|Fungi|Mucoromycota|Mucoromycotina|Mucoromycotina_X|Endogone	VermicompostYes:N_loadL	NA	-0.15643	1.08596	0.885463	ns
Fungi|Opisthokonta|Fungi|Mucoromycota|Mucoromycotina|Mucoromycotina_X|Endogone	VermicompostYes:N_loadM	NA	-0.0756244	1.07948	0.944149	ns
Fungi|Opisthokonta|Fungi|Mucoromycota|Mucoromycotina|Mucoromycotina_X|Endogone	VermicompostYes:N_loadN	NA	-0.0450512	1.07852	0.966681	ns
Fungi|Opisthokonta|Fungi|Mucoromycota|Mucoromycotina|Mucoromycotina_X|Endogone	VermicompostYes:N_loadVH	NA	-0.203958	1.07646	0.849723	ns
Fungi|Opisthokonta|Fungi|Mucoromycota|Mucoromycotina|Mucoromycotina_X|Endogone	Metagen_Pre_postPre:N_loadL	NA	-1.03112	0.932954	0.269066	ns
Fungi|Opisthokonta|Fungi|Mucoromycota|Mucoromycotina|Mucoromycotina_X|Endogone	Metagen_Pre_postPre:N_loadM	NA	-0.261044	0.88384	0.767725	ns
Fungi|Opisthokonta|Fungi|Mucoromycota|Mucoromycotina|Mucoromycotina_X|Endogone	Metagen_Pre_postPre:N_loadN	NA	-0.284833	0.884873	0.747535	ns
Fungi|Opisthokonta|Fungi|Mucoromycota|Mucoromycotina|Mucoromycotina_X|Endogone	Metagen_Pre_postPre:N_loadVH	NA	-0.143656	0.869679	0.8688	ns
Fungi|Opisthokonta|Fungi|Mucoromycota|Mucoromycotina|Mucoromycotina_X|Endogone	VermicompostYes:Metagen_Pre_postPre:N_loadL	NA	0.685204	1.29539	0.596835	ns
Fungi|Opisthokonta|Fungi|Mucoromycota|Mucoromycotina|Mucoromycotina_X|Endogone	VermicompostYes:Metagen_Pre_postPre:N_loadM	NA	0.638179	1.23111	0.604196	ns
Fungi|Opisthokonta|Fungi|Mucoromycota|Mucoromycotina|Mucoromycotina_X|Endogone	VermicompostYes:Metagen_Pre_postPre:N_loadN	NA	-0.644954	1.2729	0.612379	ns
Fungi|Opisthokonta|Fungi|Mucoromycota|Mucoromycotina|Mucoromycotina_X|Endogone	VermicompostYes:Metagen_Pre_postPre:N_loadVH	NA	0.269945	1.22767	0.825961	ns
Fungi|Opisthokonta|Fungi|Glomeromycota|Glomeromycotina|Glomeromycotina_X|Entrophospora	Model	Conditional R2: 0.997197259841378; Marginal R2: 0.898286504888253	NA	NA	NA	NA
Fungi|Opisthokonta|Fungi|Glomeromycota|Glomeromycotina|Glomeromycotina_X|Entrophospora	Vermicompost	NA	NA	NA	0.316081	ns
Fungi|Opisthokonta|Fungi|Glomeromycota|Glomeromycotina|Glomeromycotina_X|Entrophospora	Metagen_Pre_post	NA	NA	NA	2.41801e-253	***
Fungi|Opisthokonta|Fungi|Glomeromycota|Glomeromycotina|Glomeromycotina_X|Entrophospora	N_load	NA	NA	NA	0.902843	ns
Fungi|Opisthokonta|Fungi|Glomeromycota|Glomeromycotina|Glomeromycotina_X|Entrophospora	Vermicompost:Metagen_Pre_post	NA	NA	NA	0.516052	ns
Fungi|Opisthokonta|Fungi|Glomeromycota|Glomeromycotina|Glomeromycotina_X|Entrophospora	Vermicompost:N_load	NA	NA	NA	0.0692288	ns
Fungi|Opisthokonta|Fungi|Glomeromycota|Glomeromycotina|Glomeromycotina_X|Entrophospora	Metagen_Pre_post:N_load	NA	NA	NA	0.213408	ns
Fungi|Opisthokonta|Fungi|Glomeromycota|Glomeromycotina|Glomeromycotina_X|Entrophospora	Vermicompost:Metagen_Pre_post:N_load	NA	NA	NA	0.0421954	*
Fungi|Opisthokonta|Fungi|Glomeromycota|Glomeromycotina|Glomeromycotina_X|Entrophospora	(Intercept)	NA	-7.98471	0.527475	9.14933e-52	***
Fungi|Opisthokonta|Fungi|Glomeromycota|Glomeromycotina|Glomeromycotina_X|Entrophospora	VermicompostYes	NA	-0.307416	0.737541	0.676816	ns
Fungi|Opisthokonta|Fungi|Glomeromycota|Glomeromycotina|Glomeromycotina_X|Entrophospora	Metagen_Pre_postPre	NA	4.63654	0.349988	4.65352e-40	***
Fungi|Opisthokonta|Fungi|Glomeromycota|Glomeromycotina|Glomeromycotina_X|Entrophospora	N_loadL	NA	-0.441389	0.756604	0.559637	ns
Fungi|Opisthokonta|Fungi|Glomeromycota|Glomeromycotina|Glomeromycotina_X|Entrophospora	N_loadM	NA	-0.0505462	0.739494	0.945505	ns
Fungi|Opisthokonta|Fungi|Glomeromycota|Glomeromycotina|Glomeromycotina_X|Entrophospora	N_loadN	NA	0.0623806	0.733022	0.932181	ns
Fungi|Opisthokonta|Fungi|Glomeromycota|Glomeromycotina|Glomeromycotina_X|Entrophospora	N_loadVH	NA	0.613094	0.711223	0.388672	ns
Fungi|Opisthokonta|Fungi|Glomeromycota|Glomeromycotina|Glomeromycotina_X|Entrophospora	VermicompostYes:Metagen_Pre_postPre	NA	-1.19169	0.474813	0.0120797	*
Fungi|Opisthokonta|Fungi|Glomeromycota|Glomeromycotina|Glomeromycotina_X|Entrophospora	VermicompostYes:N_loadL	NA	0.62495	1.06279	0.556514	ns
Fungi|Opisthokonta|Fungi|Glomeromycota|Glomeromycotina|Glomeromycotina_X|Entrophospora	VermicompostYes:N_loadM	NA	0.136077	1.04467	0.896362	ns
Fungi|Opisthokonta|Fungi|Glomeromycota|Glomeromycotina|Glomeromycotina_X|Entrophospora	VermicompostYes:N_loadN	NA	0.359979	1.02917	0.726507	ns
Fungi|Opisthokonta|Fungi|Glomeromycota|Glomeromycotina|Glomeromycotina_X|Entrophospora	VermicompostYes:N_loadVH	NA	-0.238623	1.01779	0.814634	ns
Fungi|Opisthokonta|Fungi|Glomeromycota|Glomeromycotina|Glomeromycotina_X|Entrophospora	Metagen_Pre_postPre:N_loadL	NA	-0.500029	0.50793	0.324897	ns
Fungi|Opisthokonta|Fungi|Glomeromycota|Glomeromycotina|Glomeromycotina_X|Entrophospora	Metagen_Pre_postPre:N_loadM	NA	-0.486363	0.483961	0.314914	ns
Fungi|Opisthokonta|Fungi|Glomeromycota|Glomeromycotina|Glomeromycotina_X|Entrophospora	Metagen_Pre_postPre:N_loadN	NA	-0.620552	0.474442	0.190887	ns
Fungi|Opisthokonta|Fungi|Glomeromycota|Glomeromycotina|Glomeromycotina_X|Entrophospora	Metagen_Pre_postPre:N_loadVH	NA	-1.05415	0.442035	0.0170896	*
Fungi|Opisthokonta|Fungi|Glomeromycota|Glomeromycotina|Glomeromycotina_X|Entrophospora	VermicompostYes:Metagen_Pre_postPre:N_loadL	NA	1.71713	0.703901	0.0147099	*
Fungi|Opisthokonta|Fungi|Glomeromycota|Glomeromycotina|Glomeromycotina_X|Entrophospora	VermicompostYes:Metagen_Pre_postPre:N_loadM	NA	1.28742	0.67684	0.0571575	ns
Fungi|Opisthokonta|Fungi|Glomeromycota|Glomeromycotina|Glomeromycotina_X|Entrophospora	VermicompostYes:Metagen_Pre_postPre:N_loadN	NA	0.614642	0.653645	0.347048	ns
Fungi|Opisthokonta|Fungi|Glomeromycota|Glomeromycotina|Glomeromycotina_X|Entrophospora	VermicompostYes:Metagen_Pre_postPre:N_loadVH	NA	1.67933	0.638373	0.00852223	**
Fungi|Opisthokonta|Fungi|Ascomycota|Ascomycota_X|Ascomycota_XX|Archaeorhizomyces	Model	Conditional R2: 0.436078186966999; Marginal R2: 0.317493159560018	NA	NA	NA	NA
Fungi|Opisthokonta|Fungi|Ascomycota|Ascomycota_X|Ascomycota_XX|Archaeorhizomyces	Vermicompost	NA	NA	NA	0.320094	ns
Fungi|Opisthokonta|Fungi|Ascomycota|Ascomycota_X|Ascomycota_XX|Archaeorhizomyces	Metagen_Pre_post	NA	NA	NA	0.000909492	***
Fungi|Opisthokonta|Fungi|Ascomycota|Ascomycota_X|Ascomycota_XX|Archaeorhizomyces	N_load	NA	NA	NA	0.0715129	ns
Fungi|Opisthokonta|Fungi|Ascomycota|Ascomycota_X|Ascomycota_XX|Archaeorhizomyces	Vermicompost:Metagen_Pre_post	NA	NA	NA	0.485344	ns
Fungi|Opisthokonta|Fungi|Ascomycota|Ascomycota_X|Ascomycota_XX|Archaeorhizomyces	Vermicompost:N_load	NA	NA	NA	0.717044	ns
Fungi|Opisthokonta|Fungi|Ascomycota|Ascomycota_X|Ascomycota_XX|Archaeorhizomyces	Metagen_Pre_post:N_load	NA	NA	NA	0.91253	ns
Fungi|Opisthokonta|Fungi|Ascomycota|Ascomycota_X|Ascomycota_XX|Archaeorhizomyces	Vermicompost:Metagen_Pre_post:N_load	NA	NA	NA	0.979181	ns
Fungi|Opisthokonta|Fungi|Ascomycota|Ascomycota_X|Ascomycota_XX|Archaeorhizomyces	(Intercept)	NA	-4.28291	0.330554	2.15132e-38	***
Fungi|Opisthokonta|Fungi|Ascomycota|Ascomycota_X|Ascomycota_XX|Archaeorhizomyces	VermicompostYes	NA	0.148807	0.454065	0.743122	ns
Fungi|Opisthokonta|Fungi|Ascomycota|Ascomycota_X|Ascomycota_XX|Archaeorhizomyces	Metagen_Pre_postPre	NA	-0.732362	0.486477	0.132211	ns
Fungi|Opisthokonta|Fungi|Ascomycota|Ascomycota_X|Ascomycota_XX|Archaeorhizomyces	N_loadL	NA	0.546089	0.448882	0.223775	ns
Fungi|Opisthokonta|Fungi|Ascomycota|Ascomycota_X|Ascomycota_XX|Archaeorhizomyces	N_loadM	NA	-0.517205	0.51342	0.313756	ns
Fungi|Opisthokonta|Fungi|Ascomycota|Ascomycota_X|Ascomycota_XX|Archaeorhizomyces	N_loadN	NA	-0.000234782	0.467423	0.999599	ns
Fungi|Opisthokonta|Fungi|Ascomycota|Ascomycota_X|Ascomycota_XX|Archaeorhizomyces	N_loadVH	NA	-0.0736657	0.473295	0.876313	ns
Fungi|Opisthokonta|Fungi|Ascomycota|Ascomycota_X|Ascomycota_XX|Archaeorhizomyces	VermicompostYes:Metagen_Pre_postPre	NA	0.108675	0.658693	0.868955	ns
Fungi|Opisthokonta|Fungi|Ascomycota|Ascomycota_X|Ascomycota_XX|Archaeorhizomyces	VermicompostYes:N_loadL	NA	-0.361899	0.623738	0.561773	ns
Fungi|Opisthokonta|Fungi|Ascomycota|Ascomycota_X|Ascomycota_XX|Archaeorhizomyces	VermicompostYes:N_loadM	NA	-0.181357	0.714405	0.799606	ns
Fungi|Opisthokonta|Fungi|Ascomycota|Ascomycota_X|Ascomycota_XX|Archaeorhizomyces	VermicompostYes:N_loadN	NA	-0.50139	0.676057	0.458307	ns
Fungi|Opisthokonta|Fungi|Ascomycota|Ascomycota_X|Ascomycota_XX|Archaeorhizomyces	VermicompostYes:N_loadVH	NA	-0.11227	0.658307	0.864582	ns
Fungi|Opisthokonta|Fungi|Ascomycota|Ascomycota_X|Ascomycota_XX|Archaeorhizomyces	Metagen_Pre_postPre:N_loadL	NA	0.249386	0.655415	0.703574	ns
Fungi|Opisthokonta|Fungi|Ascomycota|Ascomycota_X|Ascomycota_XX|Archaeorhizomyces	Metagen_Pre_postPre:N_loadM	NA	0.569676	0.720895	0.429391	ns
Fungi|Opisthokonta|Fungi|Ascomycota|Ascomycota_X|Ascomycota_XX|Archaeorhizomyces	Metagen_Pre_postPre:N_loadN	NA	0.464657	0.656311	0.478956	ns
Fungi|Opisthokonta|Fungi|Ascomycota|Ascomycota_X|Ascomycota_XX|Archaeorhizomyces	Metagen_Pre_postPre:N_loadVH	NA	0.314658	0.678219	0.642685	ns
Fungi|Opisthokonta|Fungi|Ascomycota|Ascomycota_X|Ascomycota_XX|Archaeorhizomyces	VermicompostYes:Metagen_Pre_postPre:N_loadL	NA	-0.469264	0.901545	0.602707	ns
Fungi|Opisthokonta|Fungi|Ascomycota|Ascomycota_X|Ascomycota_XX|Archaeorhizomyces	VermicompostYes:Metagen_Pre_postPre:N_loadM	NA	-0.242753	1.0043	0.809003	ns
Fungi|Opisthokonta|Fungi|Ascomycota|Ascomycota_X|Ascomycota_XX|Archaeorhizomyces	VermicompostYes:Metagen_Pre_postPre:N_loadN	NA	-0.579522	0.966804	0.548893	ns
Fungi|Opisthokonta|Fungi|Ascomycota|Ascomycota_X|Ascomycota_XX|Archaeorhizomyces	VermicompostYes:Metagen_Pre_postPre:N_loadVH	NA	-0.322408	0.956243	0.735995	ns
Fungi|Opisthokonta|Fungi|Ascomycota|Pezizomycotina|NA|NA	Model	Conditional R2: 0.684438559159496; Marginal R2: 0.397327300078058	NA	NA	NA	NA
Fungi|Opisthokonta|Fungi|Ascomycota|Pezizomycotina|NA|NA	Vermicompost	NA	NA	NA	0.865987	ns
Fungi|Opisthokonta|Fungi|Ascomycota|Pezizomycotina|NA|NA	Metagen_Pre_post	NA	NA	NA	0.389201	ns
Fungi|Opisthokonta|Fungi|Ascomycota|Pezizomycotina|NA|NA	N_load	NA	NA	NA	0.24889	ns
Fungi|Opisthokonta|Fungi|Ascomycota|Pezizomycotina|NA|NA	Vermicompost:Metagen_Pre_post	NA	NA	NA	0.723386	ns
Fungi|Opisthokonta|Fungi|Ascomycota|Pezizomycotina|NA|NA	Vermicompost:N_load	NA	NA	NA	0.289108	ns
Fungi|Opisthokonta|Fungi|Ascomycota|Pezizomycotina|NA|NA	Metagen_Pre_post:N_load	NA	NA	NA	0.0556625	ns
Fungi|Opisthokonta|Fungi|Ascomycota|Pezizomycotina|NA|NA	Vermicompost:Metagen_Pre_post:N_load	NA	NA	NA	0.000706773	***
Fungi|Opisthokonta|Fungi|Ascomycota|Pezizomycotina|NA|NA	(Intercept)	NA	-5.18715	0.438767	3.00044e-32	***
Fungi|Opisthokonta|Fungi|Ascomycota|Pezizomycotina|NA|NA	VermicompostYes	NA	1.57684	0.530636	0.00296251	**
Fungi|Opisthokonta|Fungi|Ascomycota|Pezizomycotina|NA|NA	Metagen_Pre_postPre	NA	0.876428	0.431349	0.0421709	*
Fungi|Opisthokonta|Fungi|Ascomycota|Pezizomycotina|NA|NA	N_loadL	NA	0.766621	0.566984	0.176342	ns
Fungi|Opisthokonta|Fungi|Ascomycota|Pezizomycotina|NA|NA	N_loadM	NA	-0.113327	0.620187	0.855009	ns
Fungi|Opisthokonta|Fungi|Ascomycota|Pezizomycotina|NA|NA	N_loadN	NA	0.311305	0.596242	0.601592	ns
Fungi|Opisthokonta|Fungi|Ascomycota|Pezizomycotina|NA|NA	N_loadVH	NA	0.832476	0.564555	0.140328	ns
Fungi|Opisthokonta|Fungi|Ascomycota|Pezizomycotina|NA|NA	VermicompostYes:Metagen_Pre_postPre	NA	-1.49576	0.517486	0.00384719	**
Fungi|Opisthokonta|Fungi|Ascomycota|Pezizomycotina|NA|NA	VermicompostYes:N_loadL	NA	-2.77425	0.806577	0.000582709	***
Fungi|Opisthokonta|Fungi|Ascomycota|Pezizomycotina|NA|NA	VermicompostYes:N_loadM	NA	-1.53502	0.818017	0.0605841	ns
Fungi|Opisthokonta|Fungi|Ascomycota|Pezizomycotina|NA|NA	VermicompostYes:N_loadN	NA	-1.15629	0.762291	0.1293	ns
Fungi|Opisthokonta|Fungi|Ascomycota|Pezizomycotina|NA|NA	VermicompostYes:N_loadVH	NA	-2.57627	0.79018	0.00111271	**
Fungi|Opisthokonta|Fungi|Ascomycota|Pezizomycotina|NA|NA	Metagen_Pre_postPre:N_loadL	NA	-1.70798	0.667568	0.0105122	*
Fungi|Opisthokonta|Fungi|Ascomycota|Pezizomycotina|NA|NA	Metagen_Pre_postPre:N_loadM	NA	0.442939	0.594684	0.456373	ns
Fungi|Opisthokonta|Fungi|Ascomycota|Pezizomycotina|NA|NA	Metagen_Pre_postPre:N_loadN	NA	-1.11487	0.64024	0.0816259	ns
Fungi|Opisthokonta|Fungi|Ascomycota|Pezizomycotina|NA|NA	Metagen_Pre_postPre:N_loadVH	NA	-1.65442	0.627449	0.00837051	**
Fungi|Opisthokonta|Fungi|Ascomycota|Pezizomycotina|NA|NA	VermicompostYes:Metagen_Pre_postPre:N_loadL	NA	3.30784	0.902494	0.000247123	***
Fungi|Opisthokonta|Fungi|Ascomycota|Pezizomycotina|NA|NA	VermicompostYes:Metagen_Pre_postPre:N_loadM	NA	0.775278	0.796209	0.330199	ns
Fungi|Opisthokonta|Fungi|Ascomycota|Pezizomycotina|NA|NA	VermicompostYes:Metagen_Pre_postPre:N_loadN	NA	1.18154	0.820712	0.149965	ns
Fungi|Opisthokonta|Fungi|Ascomycota|Pezizomycotina|NA|NA	VermicompostYes:Metagen_Pre_postPre:N_loadVH	NA	3.0456	0.860668	0.000402181	***
Fungi|Opisthokonta|Fungi|Basidiomycota|Agaricomycotina|Tremellomycetes|Asterotremella	Model	Conditional R2: NA; Marginal R2: 0.578039995614942	NA	NA	NA	NA
Fungi|Opisthokonta|Fungi|Basidiomycota|Agaricomycotina|Tremellomycetes|Asterotremella	Vermicompost	NA	NA	NA	0.613699	ns
Fungi|Opisthokonta|Fungi|Basidiomycota|Agaricomycotina|Tremellomycetes|Asterotremella	Metagen_Pre_post	NA	NA	NA	8.08034e-13	***
Fungi|Opisthokonta|Fungi|Basidiomycota|Agaricomycotina|Tremellomycetes|Asterotremella	N_load	NA	NA	NA	0.288055	ns
Fungi|Opisthokonta|Fungi|Basidiomycota|Agaricomycotina|Tremellomycetes|Asterotremella	Vermicompost:Metagen_Pre_post	NA	NA	NA	0.977075	ns
Fungi|Opisthokonta|Fungi|Basidiomycota|Agaricomycotina|Tremellomycetes|Asterotremella	Vermicompost:N_load	NA	NA	NA	0.99919	ns
Fungi|Opisthokonta|Fungi|Basidiomycota|Agaricomycotina|Tremellomycetes|Asterotremella	Metagen_Pre_post:N_load	NA	NA	NA	0.607124	ns
Fungi|Opisthokonta|Fungi|Basidiomycota|Agaricomycotina|Tremellomycetes|Asterotremella	Vermicompost:Metagen_Pre_post:N_load	NA	NA	NA	0.956428	ns
Fungi|Opisthokonta|Fungi|Basidiomycota|Agaricomycotina|Tremellomycetes|Asterotremella	(Intercept)	NA	-5.75191	0.52334	4.23319e-28	***
Fungi|Opisthokonta|Fungi|Basidiomycota|Agaricomycotina|Tremellomycetes|Asterotremella	VermicompostYes	NA	0.122225	0.71526	0.864316	ns
Fungi|Opisthokonta|Fungi|Basidiomycota|Agaricomycotina|Tremellomycetes|Asterotremella	Metagen_Pre_postPre	NA	1.70308	0.601747	0.0046516	**
Fungi|Opisthokonta|Fungi|Basidiomycota|Agaricomycotina|Tremellomycetes|Asterotremella	N_loadL	NA	0.130661	0.714715	0.854942	ns
Fungi|Opisthokonta|Fungi|Basidiomycota|Agaricomycotina|Tremellomycetes|Asterotremella	N_loadM	NA	0.166308	0.712381	0.815409	ns
Fungi|Opisthokonta|Fungi|Basidiomycota|Agaricomycotina|Tremellomycetes|Asterotremella	N_loadN	NA	0.640737	0.677919	0.34458	ns
Fungi|Opisthokonta|Fungi|Basidiomycota|Agaricomycotina|Tremellomycetes|Asterotremella	N_loadVH	NA	0.301439	0.703147	0.668142	ns
Fungi|Opisthokonta|Fungi|Basidiomycota|Agaricomycotina|Tremellomycetes|Asterotremella	VermicompostYes:Metagen_Pre_postPre	NA	0.0297422	0.829994	0.971415	ns
Fungi|Opisthokonta|Fungi|Basidiomycota|Agaricomycotina|Tremellomycetes|Asterotremella	VermicompostYes:N_loadL	NA	-0.234195	1.01038	0.816702	ns
Fungi|Opisthokonta|Fungi|Basidiomycota|Agaricomycotina|Tremellomycetes|Asterotremella	VermicompostYes:N_loadM	NA	-0.1309	1.00234	0.896096	ns
Fungi|Opisthokonta|Fungi|Basidiomycota|Agaricomycotina|Tremellomycetes|Asterotremella	VermicompostYes:N_loadN	NA	0.272217	0.929097	0.76953	ns
Fungi|Opisthokonta|Fungi|Basidiomycota|Agaricomycotina|Tremellomycetes|Asterotremella	VermicompostYes:N_loadVH	NA	-0.264072	0.99569	0.790844	ns
Fungi|Opisthokonta|Fungi|Basidiomycota|Agaricomycotina|Tremellomycetes|Asterotremella	Metagen_Pre_postPre:N_loadL	NA	-0.524869	0.856054	0.539793	ns
Fungi|Opisthokonta|Fungi|Basidiomycota|Agaricomycotina|Tremellomycetes|Asterotremella	Metagen_Pre_postPre:N_loadM	NA	-0.413699	0.8462	0.62492	ns
Fungi|Opisthokonta|Fungi|Basidiomycota|Agaricomycotina|Tremellomycetes|Asterotremella	Metagen_Pre_postPre:N_loadN	NA	-0.516028	0.79909	0.518429	ns
Fungi|Opisthokonta|Fungi|Basidiomycota|Agaricomycotina|Tremellomycetes|Asterotremella	Metagen_Pre_postPre:N_loadVH	NA	-0.138937	0.819085	0.865306	ns
Fungi|Opisthokonta|Fungi|Basidiomycota|Agaricomycotina|Tremellomycetes|Asterotremella	VermicompostYes:Metagen_Pre_postPre:N_loadL	NA	0.248106	1.19932	0.836109	ns
Fungi|Opisthokonta|Fungi|Basidiomycota|Agaricomycotina|Tremellomycetes|Asterotremella	VermicompostYes:Metagen_Pre_postPre:N_loadM	NA	0.1548	1.18149	0.895759	ns
Fungi|Opisthokonta|Fungi|Basidiomycota|Agaricomycotina|Tremellomycetes|Asterotremella	VermicompostYes:Metagen_Pre_postPre:N_loadN	NA	-0.512756	1.1033	0.642113	ns
Fungi|Opisthokonta|Fungi|Basidiomycota|Agaricomycotina|Tremellomycetes|Asterotremella	VermicompostYes:Metagen_Pre_postPre:N_loadVH	NA	0.174588	1.15305	0.879649	ns
Fungi|Opisthokonta|Fungi|Ascomycota|Pezizomycotina|New-Pezizomycotina-family|New-Pezizomycotina-family_X	Model	Conditional R2: 0.846327755561335; Marginal R2: 0.49376697776881	NA	NA	NA	NA
Fungi|Opisthokonta|Fungi|Ascomycota|Pezizomycotina|New-Pezizomycotina-family|New-Pezizomycotina-family_X	Vermicompost	NA	NA	NA	0.568793	ns
Fungi|Opisthokonta|Fungi|Ascomycota|Pezizomycotina|New-Pezizomycotina-family|New-Pezizomycotina-family_X	Metagen_Pre_post	NA	NA	NA	1.10327e-11	***
Fungi|Opisthokonta|Fungi|Ascomycota|Pezizomycotina|New-Pezizomycotina-family|New-Pezizomycotina-family_X	N_load	NA	NA	NA	0.534672	ns
Fungi|Opisthokonta|Fungi|Ascomycota|Pezizomycotina|New-Pezizomycotina-family|New-Pezizomycotina-family_X	Vermicompost:Metagen_Pre_post	NA	NA	NA	0.204148	ns
Fungi|Opisthokonta|Fungi|Ascomycota|Pezizomycotina|New-Pezizomycotina-family|New-Pezizomycotina-family_X	Vermicompost:N_load	NA	NA	NA	0.554778	ns
Fungi|Opisthokonta|Fungi|Ascomycota|Pezizomycotina|New-Pezizomycotina-family|New-Pezizomycotina-family_X	Metagen_Pre_post:N_load	NA	NA	NA	0.254526	ns
Fungi|Opisthokonta|Fungi|Ascomycota|Pezizomycotina|New-Pezizomycotina-family|New-Pezizomycotina-family_X	Vermicompost:Metagen_Pre_post:N_load	NA	NA	NA	0.0771726	ns
Fungi|Opisthokonta|Fungi|Ascomycota|Pezizomycotina|New-Pezizomycotina-family|New-Pezizomycotina-family_X	(Intercept)	NA	-4.30084	0.484707	7.11569e-19	***
Fungi|Opisthokonta|Fungi|Ascomycota|Pezizomycotina|New-Pezizomycotina-family|New-Pezizomycotina-family_X	VermicompostYes	NA	-0.459675	0.707429	0.515833	ns
Fungi|Opisthokonta|Fungi|Ascomycota|Pezizomycotina|New-Pezizomycotina-family|New-Pezizomycotina-family_X	Metagen_Pre_postPre	NA	-1.65478	0.555154	0.0028753	**
Fungi|Opisthokonta|Fungi|Ascomycota|Pezizomycotina|New-Pezizomycotina-family|New-Pezizomycotina-family_X	N_loadL	NA	-0.672209	0.721767	0.351678	ns
Fungi|Opisthokonta|Fungi|Ascomycota|Pezizomycotina|New-Pezizomycotina-family|New-Pezizomycotina-family_X	N_loadM	NA	-0.211623	0.689408	0.758871	ns
Fungi|Opisthokonta|Fungi|Ascomycota|Pezizomycotina|New-Pezizomycotina-family|New-Pezizomycotina-family_X	N_loadN	NA	-0.437929	0.699268	0.531139	ns
Fungi|Opisthokonta|Fungi|Ascomycota|Pezizomycotina|New-Pezizomycotina-family|New-Pezizomycotina-family_X	N_loadVH	NA	0.169477	0.677465	0.802461	ns
Fungi|Opisthokonta|Fungi|Ascomycota|Pezizomycotina|New-Pezizomycotina-family|New-Pezizomycotina-family_X	VermicompostYes:Metagen_Pre_postPre	NA	0.759538	0.735657	0.301855	ns
Fungi|Opisthokonta|Fungi|Ascomycota|Pezizomycotina|New-Pezizomycotina-family|New-Pezizomycotina-family_X	VermicompostYes:N_loadL	NA	1.56929	0.999118	0.116258	ns
Fungi|Opisthokonta|Fungi|Ascomycota|Pezizomycotina|New-Pezizomycotina-family|New-Pezizomycotina-family_X	VermicompostYes:N_loadM	NA	-0.597544	1.0418	0.566259	ns
Fungi|Opisthokonta|Fungi|Ascomycota|Pezizomycotina|New-Pezizomycotina-family|New-Pezizomycotina-family_X	VermicompostYes:N_loadN	NA	1.12703	0.988764	0.254356	ns
Fungi|Opisthokonta|Fungi|Ascomycota|Pezizomycotina|New-Pezizomycotina-family|New-Pezizomycotina-family_X	VermicompostYes:N_loadVH	NA	1.09763	0.963948	0.254836	ns
Fungi|Opisthokonta|Fungi|Ascomycota|Pezizomycotina|New-Pezizomycotina-family|New-Pezizomycotina-family_X	Metagen_Pre_postPre:N_loadL	NA	0.77062	0.780691	0.323593	ns
Fungi|Opisthokonta|Fungi|Ascomycota|Pezizomycotina|New-Pezizomycotina-family|New-Pezizomycotina-family_X	Metagen_Pre_postPre:N_loadM	NA	0.323783	0.705056	0.646069	ns
Fungi|Opisthokonta|Fungi|Ascomycota|Pezizomycotina|New-Pezizomycotina-family|New-Pezizomycotina-family_X	Metagen_Pre_postPre:N_loadN	NA	0.663348	0.73516	0.366888	ns
Fungi|Opisthokonta|Fungi|Ascomycota|Pezizomycotina|New-Pezizomycotina-family|New-Pezizomycotina-family_X	Metagen_Pre_postPre:N_loadVH	NA	0.0248762	0.67779	0.970723	ns
Fungi|Opisthokonta|Fungi|Ascomycota|Pezizomycotina|New-Pezizomycotina-family|New-Pezizomycotina-family_X	VermicompostYes:Metagen_Pre_postPre:N_loadL	NA	-1.91406	1.03019	0.0631737	ns
Fungi|Opisthokonta|Fungi|Ascomycota|Pezizomycotina|New-Pezizomycotina-family|New-Pezizomycotina-family_X	VermicompostYes:Metagen_Pre_postPre:N_loadM	NA	0.149504	1.05719	0.887541	ns
Fungi|Opisthokonta|Fungi|Ascomycota|Pezizomycotina|New-Pezizomycotina-family|New-Pezizomycotina-family_X	VermicompostYes:Metagen_Pre_postPre:N_loadN	NA	-1.98373	1.0482	0.0584227	ns
Fungi|Opisthokonta|Fungi|Ascomycota|Pezizomycotina|New-Pezizomycotina-family|New-Pezizomycotina-family_X	VermicompostYes:Metagen_Pre_postPre:N_loadVH	NA	-1.75997	0.981071	0.0728252	ns
Fungi|Opisthokonta|Fungi|Ascomycota|Pezizomycotina|Sordariomycetes|Fusarium	Model	Conditional R2: NA; Marginal R2: 0.127362400883757	NA	NA	NA	NA
Fungi|Opisthokonta|Fungi|Ascomycota|Pezizomycotina|Sordariomycetes|Fusarium	Vermicompost	NA	NA	NA	0.954628	ns
Fungi|Opisthokonta|Fungi|Ascomycota|Pezizomycotina|Sordariomycetes|Fusarium	Metagen_Pre_post	NA	NA	NA	0.129743	ns
Fungi|Opisthokonta|Fungi|Ascomycota|Pezizomycotina|Sordariomycetes|Fusarium	N_load	NA	NA	NA	0.514425	ns
Fungi|Opisthokonta|Fungi|Ascomycota|Pezizomycotina|Sordariomycetes|Fusarium	Vermicompost:Metagen_Pre_post	NA	NA	NA	0.851774	ns
Fungi|Opisthokonta|Fungi|Ascomycota|Pezizomycotina|Sordariomycetes|Fusarium	Vermicompost:N_load	NA	NA	NA	0.951784	ns
Fungi|Opisthokonta|Fungi|Ascomycota|Pezizomycotina|Sordariomycetes|Fusarium	Metagen_Pre_post:N_load	NA	NA	NA	0.434981	ns
Fungi|Opisthokonta|Fungi|Ascomycota|Pezizomycotina|Sordariomycetes|Fusarium	Vermicompost:Metagen_Pre_post:N_load	NA	NA	NA	0.810964	ns
Fungi|Opisthokonta|Fungi|Ascomycota|Pezizomycotina|Sordariomycetes|Fusarium	(Intercept)	NA	-4.81961	0.546804	1.20601e-18	***
Fungi|Opisthokonta|Fungi|Ascomycota|Pezizomycotina|Sordariomycetes|Fusarium	VermicompostYes	NA	0.706354	0.704944	0.316343	ns
Fungi|Opisthokonta|Fungi|Ascomycota|Pezizomycotina|Sordariomycetes|Fusarium	Metagen_Pre_postPre	NA	0.363566	0.727725	0.617362	ns
Fungi|Opisthokonta|Fungi|Ascomycota|Pezizomycotina|Sordariomycetes|Fusarium	N_loadL	NA	0.00619946	0.747529	0.993383	ns
Fungi|Opisthokonta|Fungi|Ascomycota|Pezizomycotina|Sordariomycetes|Fusarium	N_loadM	NA	0.332921	0.729605	0.648172	ns
Fungi|Opisthokonta|Fungi|Ascomycota|Pezizomycotina|Sordariomycetes|Fusarium	N_loadN	NA	0.692531	0.705911	0.326571	ns
Fungi|Opisthokonta|Fungi|Ascomycota|Pezizomycotina|Sordariomycetes|Fusarium	N_loadVH	NA	0.974206	0.685813	0.155459	ns
Fungi|Opisthokonta|Fungi|Ascomycota|Pezizomycotina|Sordariomycetes|Fusarium	VermicompostYes:Metagen_Pre_postPre	NA	-1.03007	1.01266	0.309061	ns
Fungi|Opisthokonta|Fungi|Ascomycota|Pezizomycotina|Sordariomycetes|Fusarium	VermicompostYes:N_loadL	NA	-0.819122	1.0314	0.427087	ns
Fungi|Opisthokonta|Fungi|Ascomycota|Pezizomycotina|Sordariomycetes|Fusarium	VermicompostYes:N_loadM	NA	-0.961434	1.01234	0.342258	ns
Fungi|Opisthokonta|Fungi|Ascomycota|Pezizomycotina|Sordariomycetes|Fusarium	VermicompostYes:N_loadN	NA	-1.22547	0.992024	0.216711	ns
Fungi|Opisthokonta|Fungi|Ascomycota|Pezizomycotina|Sordariomycetes|Fusarium	VermicompostYes:N_loadVH	NA	-0.492911	0.920365	0.592263	ns
Fungi|Opisthokonta|Fungi|Ascomycota|Pezizomycotina|Sordariomycetes|Fusarium	Metagen_Pre_postPre:N_loadL	NA	-0.332264	1.04189	0.749799	ns
Fungi|Opisthokonta|Fungi|Ascomycota|Pezizomycotina|Sordariomycetes|Fusarium	Metagen_Pre_postPre:N_loadM	NA	-0.778465	1.034	0.451528	ns
Fungi|Opisthokonta|Fungi|Ascomycota|Pezizomycotina|Sordariomycetes|Fusarium	Metagen_Pre_postPre:N_loadN	NA	-0.892128	1.00799	0.376124	ns
Fungi|Opisthokonta|Fungi|Ascomycota|Pezizomycotina|Sordariomycetes|Fusarium	Metagen_Pre_postPre:N_loadVH	NA	-1.24934	0.997675	0.210477	ns
Fungi|Opisthokonta|Fungi|Ascomycota|Pezizomycotina|Sordariomycetes|Fusarium	VermicompostYes:Metagen_Pre_postPre:N_loadL	NA	1.48728	1.45639	0.307156	ns
Fungi|Opisthokonta|Fungi|Ascomycota|Pezizomycotina|Sordariomycetes|Fusarium	VermicompostYes:Metagen_Pre_postPre:N_loadM	NA	1.21719	1.45893	0.404109	ns
Fungi|Opisthokonta|Fungi|Ascomycota|Pezizomycotina|Sordariomycetes|Fusarium	VermicompostYes:Metagen_Pre_postPre:N_loadN	NA	1.48029	1.4327	0.301503	ns
Fungi|Opisthokonta|Fungi|Ascomycota|Pezizomycotina|Sordariomycetes|Fusarium	VermicompostYes:Metagen_Pre_postPre:N_loadVH	NA	0.633243	1.39037	0.648785	ns
Fungi|Opisthokonta|Fungi|Kickxellomycota|Kickxellomycotina|Harpellales|Ramicandelaber	Model	Conditional R2: NA; Marginal R2: 0.326611059589993	NA	NA	NA	NA
Fungi|Opisthokonta|Fungi|Kickxellomycota|Kickxellomycotina|Harpellales|Ramicandelaber	Vermicompost	NA	NA	NA	0.605605	ns
Fungi|Opisthokonta|Fungi|Kickxellomycota|Kickxellomycotina|Harpellales|Ramicandelaber	Metagen_Pre_post	NA	NA	NA	2.27168e-06	***
Fungi|Opisthokonta|Fungi|Kickxellomycota|Kickxellomycotina|Harpellales|Ramicandelaber	N_load	NA	NA	NA	0.559932	ns
Fungi|Opisthokonta|Fungi|Kickxellomycota|Kickxellomycotina|Harpellales|Ramicandelaber	Vermicompost:Metagen_Pre_post	NA	NA	NA	0.704012	ns
Fungi|Opisthokonta|Fungi|Kickxellomycota|Kickxellomycotina|Harpellales|Ramicandelaber	Vermicompost:N_load	NA	NA	NA	0.5192	ns
Fungi|Opisthokonta|Fungi|Kickxellomycota|Kickxellomycotina|Harpellales|Ramicandelaber	Metagen_Pre_post:N_load	NA	NA	NA	0.748196	ns
Fungi|Opisthokonta|Fungi|Kickxellomycota|Kickxellomycotina|Harpellales|Ramicandelaber	Vermicompost:Metagen_Pre_post:N_load	NA	NA	NA	0.633517	ns
Fungi|Opisthokonta|Fungi|Kickxellomycota|Kickxellomycotina|Harpellales|Ramicandelaber	(Intercept)	NA	-5.39776	0.5783	1.02093e-20	***
Fungi|Opisthokonta|Fungi|Kickxellomycota|Kickxellomycotina|Harpellales|Ramicandelaber	VermicompostYes	NA	0.0783745	0.779431	0.919905	ns
Fungi|Opisthokonta|Fungi|Kickxellomycota|Kickxellomycotina|Harpellales|Ramicandelaber	Metagen_Pre_postPre	NA	1.25464	0.718735	0.0808772	ns
Fungi|Opisthokonta|Fungi|Kickxellomycota|Kickxellomycotina|Harpellales|Ramicandelaber	N_loadL	NA	0.0228758	0.7811	0.976636	ns
Fungi|Opisthokonta|Fungi|Kickxellomycota|Kickxellomycotina|Harpellales|Ramicandelaber	N_loadM	NA	0.171683	0.776377	0.824989	ns
Fungi|Opisthokonta|Fungi|Kickxellomycota|Kickxellomycotina|Harpellales|Ramicandelaber	N_loadN	NA	0.0922998	0.778995	0.905683	ns
Fungi|Opisthokonta|Fungi|Kickxellomycota|Kickxellomycotina|Harpellales|Ramicandelaber	N_loadVH	NA	0.190097	0.775738	0.806415	ns
Fungi|Opisthokonta|Fungi|Kickxellomycota|Kickxellomycotina|Harpellales|Ramicandelaber	VermicompostYes:Metagen_Pre_postPre	NA	-0.234996	1.01643	0.817161	ns
Fungi|Opisthokonta|Fungi|Kickxellomycota|Kickxellomycotina|Harpellales|Ramicandelaber	VermicompostYes:N_loadL	NA	-0.126917	1.10398	0.908474	ns
Fungi|Opisthokonta|Fungi|Kickxellomycota|Kickxellomycotina|Harpellales|Ramicandelaber	VermicompostYes:N_loadM	NA	-0.145855	1.09786	0.894309	ns
Fungi|Opisthokonta|Fungi|Kickxellomycota|Kickxellomycotina|Harpellales|Ramicandelaber	VermicompostYes:N_loadN	NA	-0.0393699	1.09908	0.971425	ns
Fungi|Opisthokonta|Fungi|Kickxellomycota|Kickxellomycotina|Harpellales|Ramicandelaber	VermicompostYes:N_loadVH	NA	-0.176505	1.09769	0.872254	ns
Fungi|Opisthokonta|Fungi|Kickxellomycota|Kickxellomycotina|Harpellales|Ramicandelaber	Metagen_Pre_postPre:N_loadL	NA	-0.682353	1.04163	0.512414	ns
Fungi|Opisthokonta|Fungi|Kickxellomycota|Kickxellomycotina|Harpellales|Ramicandelaber	Metagen_Pre_postPre:N_loadM	NA	0.207172	0.985702	0.833529	ns
Fungi|Opisthokonta|Fungi|Kickxellomycota|Kickxellomycotina|Harpellales|Ramicandelaber	Metagen_Pre_postPre:N_loadN	NA	0.543119	0.975194	0.577572	ns
Fungi|Opisthokonta|Fungi|Kickxellomycota|Kickxellomycotina|Harpellales|Ramicandelaber	Metagen_Pre_postPre:N_loadVH	NA	-0.438819	1.01846	0.666566	ns
Fungi|Opisthokonta|Fungi|Kickxellomycota|Kickxellomycotina|Harpellales|Ramicandelaber	VermicompostYes:Metagen_Pre_postPre:N_loadL	NA	1.19424	1.44779	0.409443	ns
Fungi|Opisthokonta|Fungi|Kickxellomycota|Kickxellomycotina|Harpellales|Ramicandelaber	VermicompostYes:Metagen_Pre_postPre:N_loadM	NA	0.403421	1.39626	0.772636	ns
Fungi|Opisthokonta|Fungi|Kickxellomycota|Kickxellomycotina|Harpellales|Ramicandelaber	VermicompostYes:Metagen_Pre_postPre:N_loadN	NA	-1.00061	1.42688	0.483144	ns
Fungi|Opisthokonta|Fungi|Kickxellomycota|Kickxellomycotina|Harpellales|Ramicandelaber	VermicompostYes:Metagen_Pre_postPre:N_loadVH	NA	-0.296304	1.46484	0.839701	ns
Fungi|Opisthokonta|Fungi|Ascomycota|Pezizomycotina|Eurotiomycetes|Exophiala	Model	Conditional R2: 0.963334695893133; Marginal R2: 0.908238073952884	NA	NA	NA	NA
Fungi|Opisthokonta|Fungi|Ascomycota|Pezizomycotina|Eurotiomycetes|Exophiala	Vermicompost	NA	NA	NA	0.492755	ns
Fungi|Opisthokonta|Fungi|Ascomycota|Pezizomycotina|Eurotiomycetes|Exophiala	Metagen_Pre_post	NA	NA	NA	1.08366e-44	***
Fungi|Opisthokonta|Fungi|Ascomycota|Pezizomycotina|Eurotiomycetes|Exophiala	N_load	NA	NA	NA	0.0039499	**
Fungi|Opisthokonta|Fungi|Ascomycota|Pezizomycotina|Eurotiomycetes|Exophiala	Vermicompost:Metagen_Pre_post	NA	NA	NA	0.195085	ns
Fungi|Opisthokonta|Fungi|Ascomycota|Pezizomycotina|Eurotiomycetes|Exophiala	Vermicompost:N_load	NA	NA	NA	0.648129	ns
Fungi|Opisthokonta|Fungi|Ascomycota|Pezizomycotina|Eurotiomycetes|Exophiala	Metagen_Pre_post:N_load	NA	NA	NA	0.0312199	*
Fungi|Opisthokonta|Fungi|Ascomycota|Pezizomycotina|Eurotiomycetes|Exophiala	Vermicompost:Metagen_Pre_post:N_load	NA	NA	NA	0.00880369	**
Fungi|Opisthokonta|Fungi|Ascomycota|Pezizomycotina|Eurotiomycetes|Exophiala	(Intercept)	NA	-7.39964	0.582469	5.62349e-37	***
Fungi|Opisthokonta|Fungi|Ascomycota|Pezizomycotina|Eurotiomycetes|Exophiala	VermicompostYes	NA	0.145241	0.771401	0.850655	ns
Fungi|Opisthokonta|Fungi|Ascomycota|Pezizomycotina|Eurotiomycetes|Exophiala	Metagen_Pre_postPre	NA	3.07449	0.55632	3.26717e-08	***
Fungi|Opisthokonta|Fungi|Ascomycota|Pezizomycotina|Eurotiomycetes|Exophiala	N_loadL	NA	-0.0300694	0.780502	0.969269	ns
Fungi|Opisthokonta|Fungi|Ascomycota|Pezizomycotina|Eurotiomycetes|Exophiala	N_loadM	NA	0.0923184	0.772386	0.904861	ns
Fungi|Opisthokonta|Fungi|Ascomycota|Pezizomycotina|Eurotiomycetes|Exophiala	N_loadN	NA	0.037619	0.774098	0.96124	ns
Fungi|Opisthokonta|Fungi|Ascomycota|Pezizomycotina|Eurotiomycetes|Exophiala	N_loadVH	NA	0.369695	0.75874	0.626082	ns
Fungi|Opisthokonta|Fungi|Ascomycota|Pezizomycotina|Eurotiomycetes|Exophiala	VermicompostYes:Metagen_Pre_postPre	NA	-0.0423296	0.734334	0.954033	ns
Fungi|Opisthokonta|Fungi|Ascomycota|Pezizomycotina|Eurotiomycetes|Exophiala	VermicompostYes:N_loadL	NA	-0.135726	1.09799	0.901621	ns
Fungi|Opisthokonta|Fungi|Ascomycota|Pezizomycotina|Eurotiomycetes|Exophiala	VermicompostYes:N_loadM	NA	-0.0286598	1.08267	0.978881	ns
Fungi|Opisthokonta|Fungi|Ascomycota|Pezizomycotina|Eurotiomycetes|Exophiala	VermicompostYes:N_loadN	NA	1.8561	1.0191	0.06856	ns
Fungi|Opisthokonta|Fungi|Ascomycota|Pezizomycotina|Eurotiomycetes|Exophiala	VermicompostYes:N_loadVH	NA	-0.333246	1.07358	0.756251	ns
Fungi|Opisthokonta|Fungi|Ascomycota|Pezizomycotina|Eurotiomycetes|Exophiala	Metagen_Pre_postPre:N_loadL	NA	0.364443	0.73989	0.622321	ns
Fungi|Opisthokonta|Fungi|Ascomycota|Pezizomycotina|Eurotiomycetes|Exophiala	Metagen_Pre_postPre:N_loadM	NA	-0.90498	0.756068	0.231324	ns
Fungi|Opisthokonta|Fungi|Ascomycota|Pezizomycotina|Eurotiomycetes|Exophiala	Metagen_Pre_postPre:N_loadN	NA	0.585725	0.729111	0.421777	ns
Fungi|Opisthokonta|Fungi|Ascomycota|Pezizomycotina|Eurotiomycetes|Exophiala	Metagen_Pre_postPre:N_loadVH	NA	0.236507	0.715362	0.740938	ns
Fungi|Opisthokonta|Fungi|Ascomycota|Pezizomycotina|Eurotiomycetes|Exophiala	VermicompostYes:Metagen_Pre_postPre:N_loadL	NA	0.130974	1.03949	0.899734	ns
Fungi|Opisthokonta|Fungi|Ascomycota|Pezizomycotina|Eurotiomycetes|Exophiala	VermicompostYes:Metagen_Pre_postPre:N_loadM	NA	0.717495	1.04524	0.492435	ns
Fungi|Opisthokonta|Fungi|Ascomycota|Pezizomycotina|Eurotiomycetes|Exophiala	VermicompostYes:Metagen_Pre_postPre:N_loadN	NA	-2.4143	0.978829	0.0136433	*
Fungi|Opisthokonta|Fungi|Ascomycota|Pezizomycotina|Eurotiomycetes|Exophiala	VermicompostYes:Metagen_Pre_postPre:N_loadVH	NA	0.159804	1.01186	0.874512	ns
Fungi|Opisthokonta|Fungi|Mucoromycota|Mucoromycotina|Mucoromycotina_X|Umbelopsis	Model	Conditional R2: NA; Marginal R2: 0.241892090448031	NA	NA	NA	NA
Fungi|Opisthokonta|Fungi|Mucoromycota|Mucoromycotina|Mucoromycotina_X|Umbelopsis	Vermicompost	NA	NA	NA	0.356568	ns
Fungi|Opisthokonta|Fungi|Mucoromycota|Mucoromycotina|Mucoromycotina_X|Umbelopsis	Metagen_Pre_post	NA	NA	NA	0.00180496	**
Fungi|Opisthokonta|Fungi|Mucoromycota|Mucoromycotina|Mucoromycotina_X|Umbelopsis	N_load	NA	NA	NA	0.482248	ns
Fungi|Opisthokonta|Fungi|Mucoromycota|Mucoromycotina|Mucoromycotina_X|Umbelopsis	Vermicompost:Metagen_Pre_post	NA	NA	NA	0.868527	ns
Fungi|Opisthokonta|Fungi|Mucoromycota|Mucoromycotina|Mucoromycotina_X|Umbelopsis	Vermicompost:N_load	NA	NA	NA	0.850641	ns
Fungi|Opisthokonta|Fungi|Mucoromycota|Mucoromycotina|Mucoromycotina_X|Umbelopsis	Metagen_Pre_post:N_load	NA	NA	NA	0.643069	ns
Fungi|Opisthokonta|Fungi|Mucoromycota|Mucoromycotina|Mucoromycotina_X|Umbelopsis	Vermicompost:Metagen_Pre_post:N_load	NA	NA	NA	0.600229	ns
Fungi|Opisthokonta|Fungi|Mucoromycota|Mucoromycotina|Mucoromycotina_X|Umbelopsis	(Intercept)	NA	-5.35706	0.494962	2.67343e-27	***
Fungi|Opisthokonta|Fungi|Mucoromycota|Mucoromycotina|Mucoromycotina_X|Umbelopsis	VermicompostYes	NA	0.15834	0.674243	0.814332	ns
Fungi|Opisthokonta|Fungi|Mucoromycota|Mucoromycotina|Mucoromycotina_X|Umbelopsis	Metagen_Pre_postPre	NA	0.0476716	0.682647	0.944326	ns
Fungi|Opisthokonta|Fungi|Mucoromycota|Mucoromycotina|Mucoromycotina_X|Umbelopsis	N_loadL	NA	1.24726	0.589764	0.0344436	*
Fungi|Opisthokonta|Fungi|Mucoromycota|Mucoromycotina|Mucoromycotina_X|Umbelopsis	N_loadM	NA	1.11027	0.599312	0.0639422	ns
Fungi|Opisthokonta|Fungi|Mucoromycota|Mucoromycotina|Mucoromycotina_X|Umbelopsis	N_loadN	NA	1.00042	0.607355	0.099522	ns
Fungi|Opisthokonta|Fungi|Mucoromycota|Mucoromycotina|Mucoromycotina_X|Umbelopsis	N_loadVH	NA	0.428884	0.652705	0.511124	ns
Fungi|Opisthokonta|Fungi|Mucoromycota|Mucoromycotina|Mucoromycotina_X|Umbelopsis	VermicompostYes:Metagen_Pre_postPre	NA	-0.313194	0.965071	0.745537	ns
Fungi|Opisthokonta|Fungi|Mucoromycota|Mucoromycotina|Mucoromycotina_X|Umbelopsis	VermicompostYes:N_loadL	NA	-1.2022	0.883706	0.173703	ns
Fungi|Opisthokonta|Fungi|Mucoromycota|Mucoromycotina|Mucoromycotina_X|Umbelopsis	VermicompostYes:N_loadM	NA	-0.322719	0.843387	0.701982	ns
Fungi|Opisthokonta|Fungi|Mucoromycota|Mucoromycotina|Mucoromycotina_X|Umbelopsis	VermicompostYes:N_loadN	NA	-0.471626	0.864885	0.585544	ns
Fungi|Opisthokonta|Fungi|Mucoromycota|Mucoromycotina|Mucoromycotina_X|Umbelopsis	VermicompostYes:N_loadVH	NA	0.279972	0.8879	0.75252	ns
Fungi|Opisthokonta|Fungi|Mucoromycota|Mucoromycotina|Mucoromycotina_X|Umbelopsis	Metagen_Pre_postPre:N_loadL	NA	-1.15169	0.89355	0.197434	ns
Fungi|Opisthokonta|Fungi|Mucoromycota|Mucoromycotina|Mucoromycotina_X|Umbelopsis	Metagen_Pre_postPre:N_loadM	NA	-1.18495	0.910163	0.192948	ns
Fungi|Opisthokonta|Fungi|Mucoromycota|Mucoromycotina|Mucoromycotina_X|Umbelopsis	Metagen_Pre_postPre:N_loadN	NA	-0.724147	0.894095	0.417985	ns
Fungi|Opisthokonta|Fungi|Mucoromycota|Mucoromycotina|Mucoromycotina_X|Umbelopsis	Metagen_Pre_postPre:N_loadVH	NA	-0.260521	0.932306	0.779909	ns
Fungi|Opisthokonta|Fungi|Mucoromycota|Mucoromycotina|Mucoromycotina_X|Umbelopsis	VermicompostYes:Metagen_Pre_postPre:N_loadL	NA	1.55326	1.29642	0.230873	ns
Fungi|Opisthokonta|Fungi|Mucoromycota|Mucoromycotina|Mucoromycotina_X|Umbelopsis	VermicompostYes:Metagen_Pre_postPre:N_loadM	NA	0.330768	1.2954	0.79846	ns
Fungi|Opisthokonta|Fungi|Mucoromycota|Mucoromycotina|Mucoromycotina_X|Umbelopsis	VermicompostYes:Metagen_Pre_postPre:N_loadN	NA	0.278898	1.28967	0.828789	ns
Fungi|Opisthokonta|Fungi|Mucoromycota|Mucoromycotina|Mucoromycotina_X|Umbelopsis	VermicompostYes:Metagen_Pre_postPre:N_loadVH	NA	-0.386652	1.31071	0.767998	ns
Fungi|Opisthokonta|Fungi|Ascomycota|Pezizomycotina|Sordariomycetes|Elaphocordyceps	Model	Conditional R2: NA; Marginal R2: 0.10212339315648	NA	NA	NA	NA
Fungi|Opisthokonta|Fungi|Ascomycota|Pezizomycotina|Sordariomycetes|Elaphocordyceps	Vermicompost	NA	NA	NA	0.489597	ns
Fungi|Opisthokonta|Fungi|Ascomycota|Pezizomycotina|Sordariomycetes|Elaphocordyceps	Metagen_Pre_post	NA	NA	NA	0.100828	ns
Fungi|Opisthokonta|Fungi|Ascomycota|Pezizomycotina|Sordariomycetes|Elaphocordyceps	N_load	NA	NA	NA	0.803153	ns
Fungi|Opisthokonta|Fungi|Ascomycota|Pezizomycotina|Sordariomycetes|Elaphocordyceps	Vermicompost:Metagen_Pre_post	NA	NA	NA	0.972977	ns
Fungi|Opisthokonta|Fungi|Ascomycota|Pezizomycotina|Sordariomycetes|Elaphocordyceps	Vermicompost:N_load	NA	NA	NA	0.667409	ns
Fungi|Opisthokonta|Fungi|Ascomycota|Pezizomycotina|Sordariomycetes|Elaphocordyceps	Metagen_Pre_post:N_load	NA	NA	NA	0.776839	ns
Fungi|Opisthokonta|Fungi|Ascomycota|Pezizomycotina|Sordariomycetes|Elaphocordyceps	Vermicompost:Metagen_Pre_post:N_load	NA	NA	NA	0.765745	ns
Fungi|Opisthokonta|Fungi|Ascomycota|Pezizomycotina|Sordariomycetes|Elaphocordyceps	(Intercept)	NA	-3.81562	0.41861	7.86855e-20	***
Fungi|Opisthokonta|Fungi|Ascomycota|Pezizomycotina|Sordariomycetes|Elaphocordyceps	VermicompostYes	NA	-1.26566	0.682778	0.0637832	ns
Fungi|Opisthokonta|Fungi|Ascomycota|Pezizomycotina|Sordariomycetes|Elaphocordyceps	Metagen_Pre_postPre	NA	-1.41276	0.690317	0.0407028	*
Fungi|Opisthokonta|Fungi|Ascomycota|Pezizomycotina|Sordariomycetes|Elaphocordyceps	N_loadL	NA	-1.32117	0.685745	0.054027	ns
Fungi|Opisthokonta|Fungi|Ascomycota|Pezizomycotina|Sordariomycetes|Elaphocordyceps	N_loadM	NA	-1.24965	0.681895	0.0668597	ns
Fungi|Opisthokonta|Fungi|Ascomycota|Pezizomycotina|Sordariomycetes|Elaphocordyceps	N_loadN	NA	-0.97058	0.664502	0.144122	ns
Fungi|Opisthokonta|Fungi|Ascomycota|Pezizomycotina|Sordariomycetes|Elaphocordyceps	N_loadVH	NA	-1.12998	0.674896	0.0940713	ns
Fungi|Opisthokonta|Fungi|Ascomycota|Pezizomycotina|Sordariomycetes|Elaphocordyceps	VermicompostYes:Metagen_Pre_postPre	NA	1.10757	1.03307	0.283665	ns
Fungi|Opisthokonta|Fungi|Ascomycota|Pezizomycotina|Sordariomycetes|Elaphocordyceps	VermicompostYes:N_loadL	NA	1.38077	1.02201	0.176684	ns
Fungi|Opisthokonta|Fungi|Ascomycota|Pezizomycotina|Sordariomycetes|Elaphocordyceps	VermicompostYes:N_loadM	NA	1.28089	1.02017	0.209275	ns
Fungi|Opisthokonta|Fungi|Ascomycota|Pezizomycotina|Sordariomycetes|Elaphocordyceps	VermicompostYes:N_loadN	NA	1.03469	1.00765	0.3045	ns
Fungi|Opisthokonta|Fungi|Ascomycota|Pezizomycotina|Sordariomycetes|Elaphocordyceps	VermicompostYes:N_loadVH	NA	1.93938	0.987262	0.049483	*
Fungi|Opisthokonta|Fungi|Ascomycota|Pezizomycotina|Sordariomycetes|Elaphocordyceps	Metagen_Pre_postPre:N_loadL	NA	1.46432	1.02873	0.154614	ns
Fungi|Opisthokonta|Fungi|Ascomycota|Pezizomycotina|Sordariomycetes|Elaphocordyceps	Metagen_Pre_postPre:N_loadM	NA	1.28814	1.02859	0.210447	ns
Fungi|Opisthokonta|Fungi|Ascomycota|Pezizomycotina|Sordariomycetes|Elaphocordyceps	Metagen_Pre_postPre:N_loadN	NA	1.22379	1.01143	0.226293	ns
Fungi|Opisthokonta|Fungi|Ascomycota|Pezizomycotina|Sordariomycetes|Elaphocordyceps	Metagen_Pre_postPre:N_loadVH	NA	1.31749	1.02027	0.196593	ns
Fungi|Opisthokonta|Fungi|Ascomycota|Pezizomycotina|Sordariomycetes|Elaphocordyceps	VermicompostYes:Metagen_Pre_postPre:N_loadL	NA	-1.28203	1.49253	0.390358	ns
Fungi|Opisthokonta|Fungi|Ascomycota|Pezizomycotina|Sordariomycetes|Elaphocordyceps	VermicompostYes:Metagen_Pre_postPre:N_loadM	NA	-1.28175	1.49735	0.391989	ns
Fungi|Opisthokonta|Fungi|Ascomycota|Pezizomycotina|Sordariomycetes|Elaphocordyceps	VermicompostYes:Metagen_Pre_postPre:N_loadN	NA	-1.15737	1.48314	0.435183	ns
Fungi|Opisthokonta|Fungi|Ascomycota|Pezizomycotina|Sordariomycetes|Elaphocordyceps	VermicompostYes:Metagen_Pre_postPre:N_loadVH	NA	-1.94163	1.46952	0.186411	ns
Fungi|Opisthokonta|Fungi|Glomeromycota|Glomeromycotina|Glomeromycotina_X|Paraglomus	Model	Conditional R2: NA; Marginal R2: 0.299334366414365	NA	NA	NA	NA
Fungi|Opisthokonta|Fungi|Glomeromycota|Glomeromycotina|Glomeromycotina_X|Paraglomus	Vermicompost	NA	NA	NA	0.76865	ns
Fungi|Opisthokonta|Fungi|Glomeromycota|Glomeromycotina|Glomeromycotina_X|Paraglomus	Metagen_Pre_post	NA	NA	NA	3.28611e-06	***
Fungi|Opisthokonta|Fungi|Glomeromycota|Glomeromycotina|Glomeromycotina_X|Paraglomus	N_load	NA	NA	NA	0.593045	ns
Fungi|Opisthokonta|Fungi|Glomeromycota|Glomeromycotina|Glomeromycotina_X|Paraglomus	Vermicompost:Metagen_Pre_post	NA	NA	NA	0.82401	ns
Fungi|Opisthokonta|Fungi|Glomeromycota|Glomeromycotina|Glomeromycotina_X|Paraglomus	Vermicompost:N_load	NA	NA	NA	0.564149	ns
Fungi|Opisthokonta|Fungi|Glomeromycota|Glomeromycotina|Glomeromycotina_X|Paraglomus	Metagen_Pre_post:N_load	NA	NA	NA	0.606467	ns
Fungi|Opisthokonta|Fungi|Glomeromycota|Glomeromycotina|Glomeromycotina_X|Paraglomus	Vermicompost:Metagen_Pre_post:N_load	NA	NA	NA	0.769236	ns
Fungi|Opisthokonta|Fungi|Glomeromycota|Glomeromycotina|Glomeromycotina_X|Paraglomus	(Intercept)	NA	-5.88313	0.590477	2.20487e-23	***
Fungi|Opisthokonta|Fungi|Glomeromycota|Glomeromycotina|Glomeromycotina_X|Paraglomus	VermicompostYes	NA	0.0655449	0.789558	0.93384	ns
Fungi|Opisthokonta|Fungi|Glomeromycota|Glomeromycotina|Glomeromycotina_X|Paraglomus	Metagen_Pre_postPre	NA	1.22663	0.739152	0.0970136	ns
Fungi|Opisthokonta|Fungi|Glomeromycota|Glomeromycotina|Glomeromycotina_X|Paraglomus	N_loadL	NA	0.0191728	0.790621	0.980653	ns
Fungi|Opisthokonta|Fungi|Glomeromycota|Glomeromycotina|Glomeromycotina_X|Paraglomus	N_loadM	NA	0.076561	0.789296	0.922727	ns
Fungi|Opisthokonta|Fungi|Glomeromycota|Glomeromycotina|Glomeromycotina_X|Paraglomus	N_loadN	NA	0.0771272	0.789284	0.922156	ns
Fungi|Opisthokonta|Fungi|Glomeromycota|Glomeromycotina|Glomeromycotina_X|Paraglomus	N_loadVH	NA	0.158081	0.787249	0.840853	ns
Fungi|Opisthokonta|Fungi|Glomeromycota|Glomeromycotina|Glomeromycotina_X|Paraglomus	VermicompostYes:Metagen_Pre_postPre	NA	0.0122327	1.0342	0.990563	ns
Fungi|Opisthokonta|Fungi|Glomeromycota|Glomeromycotina|Glomeromycotina_X|Paraglomus	VermicompostYes:N_loadL	NA	-0.114079	1.1178	0.918712	ns
Fungi|Opisthokonta|Fungi|Glomeromycota|Glomeromycotina|Glomeromycotina_X|Paraglomus	VermicompostYes:N_loadM	NA	-0.0550824	1.11499	0.960599	ns
Fungi|Opisthokonta|Fungi|Glomeromycota|Glomeromycotina|Glomeromycotina_X|Paraglomus	VermicompostYes:N_loadN	NA	-0.0331612	1.11458	0.976265	ns
Fungi|Opisthokonta|Fungi|Glomeromycota|Glomeromycotina|Glomeromycotina_X|Paraglomus	VermicompostYes:N_loadVH	NA	-0.146772	1.11372	0.895153	ns
Fungi|Opisthokonta|Fungi|Glomeromycota|Glomeromycotina|Glomeromycotina_X|Paraglomus	Metagen_Pre_postPre:N_loadL	NA	0.794734	0.998236	0.425952	ns
Fungi|Opisthokonta|Fungi|Glomeromycota|Glomeromycotina|Glomeromycotina_X|Paraglomus	Metagen_Pre_postPre:N_loadM	NA	-0.114293	1.03976	0.912472	ns
Fungi|Opisthokonta|Fungi|Glomeromycota|Glomeromycotina|Glomeromycotina_X|Paraglomus	Metagen_Pre_postPre:N_loadN	NA	-0.679452	1.06432	0.523219	ns
Fungi|Opisthokonta|Fungi|Glomeromycota|Glomeromycotina|Glomeromycotina_X|Paraglomus	Metagen_Pre_postPre:N_loadVH	NA	-0.316133	1.04408	0.762052	ns
Fungi|Opisthokonta|Fungi|Glomeromycota|Glomeromycotina|Glomeromycotina_X|Paraglomus	VermicompostYes:Metagen_Pre_postPre:N_loadL	NA	-0.56691	1.42956	0.691691	ns
Fungi|Opisthokonta|Fungi|Glomeromycota|Glomeromycotina|Glomeromycotina_X|Paraglomus	VermicompostYes:Metagen_Pre_postPre:N_loadM	NA	-0.423266	1.47963	0.774831	ns
Fungi|Opisthokonta|Fungi|Glomeromycota|Glomeromycotina|Glomeromycotina_X|Paraglomus	VermicompostYes:Metagen_Pre_postPre:N_loadN	NA	1.05611	1.4657	0.471187	ns
Fungi|Opisthokonta|Fungi|Glomeromycota|Glomeromycotina|Glomeromycotina_X|Paraglomus	VermicompostYes:Metagen_Pre_postPre:N_loadVH	NA	-0.651543	1.4931	0.662568	ns
Fungi|Opisthokonta|Fungi|Ascomycota|Pezizomycotina|Sordariomycetes|Microascus	Model	Conditional R2: NA; Marginal R2: 0.105563210896432	NA	NA	NA	NA
Fungi|Opisthokonta|Fungi|Ascomycota|Pezizomycotina|Sordariomycetes|Microascus	Vermicompost	NA	NA	NA	0.374435	ns
Fungi|Opisthokonta|Fungi|Ascomycota|Pezizomycotina|Sordariomycetes|Microascus	Metagen_Pre_post	NA	NA	NA	0.140951	ns
Fungi|Opisthokonta|Fungi|Ascomycota|Pezizomycotina|Sordariomycetes|Microascus	N_load	NA	NA	NA	0.48325	ns
Fungi|Opisthokonta|Fungi|Ascomycota|Pezizomycotina|Sordariomycetes|Microascus	Vermicompost:Metagen_Pre_post	NA	NA	NA	0.765928	ns
Fungi|Opisthokonta|Fungi|Ascomycota|Pezizomycotina|Sordariomycetes|Microascus	Vermicompost:N_load	NA	NA	NA	0.599828	ns
Fungi|Opisthokonta|Fungi|Ascomycota|Pezizomycotina|Sordariomycetes|Microascus	Metagen_Pre_post:N_load	NA	NA	NA	0.769804	ns
Fungi|Opisthokonta|Fungi|Ascomycota|Pezizomycotina|Sordariomycetes|Microascus	Vermicompost:Metagen_Pre_post:N_load	NA	NA	NA	0.755463	ns
Fungi|Opisthokonta|Fungi|Ascomycota|Pezizomycotina|Sordariomycetes|Microascus	(Intercept)	NA	-5.30341	0.591059	2.89263e-19	***
Fungi|Opisthokonta|Fungi|Ascomycota|Pezizomycotina|Sordariomycetes|Microascus	VermicompostYes	NA	0.0734095	0.784404	0.925438	ns
Fungi|Opisthokonta|Fungi|Ascomycota|Pezizomycotina|Sordariomycetes|Microascus	Metagen_Pre_postPre	NA	-0.0415359	0.787373	0.957929	ns
Fungi|Opisthokonta|Fungi|Ascomycota|Pezizomycotina|Sordariomycetes|Microascus	N_loadL	NA	0.0214395	0.785797	0.978233	ns
Fungi|Opisthokonta|Fungi|Ascomycota|Pezizomycotina|Sordariomycetes|Microascus	N_loadM	NA	0.393191	0.773858	0.611389	ns
Fungi|Opisthokonta|Fungi|Ascomycota|Pezizomycotina|Sordariomycetes|Microascus	N_loadN	NA	1.64841	0.703863	0.0191832	*
Fungi|Opisthokonta|Fungi|Ascomycota|Pezizomycotina|Sordariomycetes|Microascus	N_loadVH	NA	0.177685	0.781349	0.820107	ns
Fungi|Opisthokonta|Fungi|Ascomycota|Pezizomycotina|Sordariomycetes|Microascus	VermicompostYes:Metagen_Pre_postPre	NA	-0.199269	1.11414	0.858052	ns
Fungi|Opisthokonta|Fungi|Ascomycota|Pezizomycotina|Sordariomycetes|Microascus	VermicompostYes:N_loadL	NA	-0.127626	1.11089	0.908536	ns
Fungi|Opisthokonta|Fungi|Ascomycota|Pezizomycotina|Sordariomycetes|Microascus	VermicompostYes:N_loadM	NA	-0.369045	1.09996	0.737242	ns
Fungi|Opisthokonta|Fungi|Ascomycota|Pezizomycotina|Sordariomycetes|Microascus	VermicompostYes:N_loadN	NA	-1.59896	1.05103	0.128177	ns
Fungi|Opisthokonta|Fungi|Ascomycota|Pezizomycotina|Sordariomycetes|Microascus	VermicompostYes:N_loadVH	NA	0.471357	1.08741	0.664674	ns
Fungi|Opisthokonta|Fungi|Ascomycota|Pezizomycotina|Sordariomycetes|Microascus	Metagen_Pre_postPre:N_loadL	NA	0.090432	1.11109	0.935132	ns
Fungi|Opisthokonta|Fungi|Ascomycota|Pezizomycotina|Sordariomycetes|Microascus	Metagen_Pre_postPre:N_loadM	NA	-0.362933	1.10416	0.742385	ns
Fungi|Opisthokonta|Fungi|Ascomycota|Pezizomycotina|Sordariomycetes|Microascus	Metagen_Pre_postPre:N_loadN	NA	-1.45181	1.05158	0.167405	ns
Fungi|Opisthokonta|Fungi|Ascomycota|Pezizomycotina|Sordariomycetes|Microascus	Metagen_Pre_postPre:N_loadVH	NA	-0.0315547	1.10719	0.977264	ns
Fungi|Opisthokonta|Fungi|Ascomycota|Pezizomycotina|Sordariomycetes|Microascus	VermicompostYes:Metagen_Pre_postPre:N_loadL	NA	0.20729	1.57306	0.895162	ns
Fungi|Opisthokonta|Fungi|Ascomycota|Pezizomycotina|Sordariomycetes|Microascus	VermicompostYes:Metagen_Pre_postPre:N_loadM	NA	0.369028	1.56831	0.813973	ns
Fungi|Opisthokonta|Fungi|Ascomycota|Pezizomycotina|Sordariomycetes|Microascus	VermicompostYes:Metagen_Pre_postPre:N_loadN	NA	1.50648	1.53071	0.32503	ns
Fungi|Opisthokonta|Fungi|Ascomycota|Pezizomycotina|Sordariomycetes|Microascus	VermicompostYes:Metagen_Pre_postPre:N_loadVH	NA	-0.47021	1.55662	0.762598	ns
Fungi|Opisthokonta|Fungi|Basidiomycota|Agaricomycotina|Agaricomycetes|Sphaerobolus	Model	Conditional R2: NA; Marginal R2: 0.0431694789774656	NA	NA	NA	NA
Fungi|Opisthokonta|Fungi|Basidiomycota|Agaricomycotina|Agaricomycetes|Sphaerobolus	Vermicompost	NA	NA	NA	0.65655	ns
Fungi|Opisthokonta|Fungi|Basidiomycota|Agaricomycotina|Agaricomycetes|Sphaerobolus	Metagen_Pre_post	NA	NA	NA	0.124756	ns
Fungi|Opisthokonta|Fungi|Basidiomycota|Agaricomycotina|Agaricomycetes|Sphaerobolus	N_load	NA	NA	NA	0.982027	ns
Fungi|Opisthokonta|Fungi|Basidiomycota|Agaricomycotina|Agaricomycetes|Sphaerobolus	Vermicompost:Metagen_Pre_post	NA	NA	NA	0.653492	ns
Fungi|Opisthokonta|Fungi|Basidiomycota|Agaricomycotina|Agaricomycetes|Sphaerobolus	Vermicompost:N_load	NA	NA	NA	0.962491	ns
Fungi|Opisthokonta|Fungi|Basidiomycota|Agaricomycotina|Agaricomycetes|Sphaerobolus	Metagen_Pre_post:N_load	NA	NA	NA	0.998121	ns
Fungi|Opisthokonta|Fungi|Basidiomycota|Agaricomycotina|Agaricomycetes|Sphaerobolus	Vermicompost:Metagen_Pre_post:N_load	NA	NA	NA	0.979365	ns
Fungi|Opisthokonta|Fungi|Basidiomycota|Agaricomycotina|Agaricomycetes|Sphaerobolus	(Intercept)	NA	-5.30141	0.60404	1.68523e-18	***
Fungi|Opisthokonta|Fungi|Basidiomycota|Agaricomycotina|Agaricomycetes|Sphaerobolus	VermicompostYes	NA	0.0608563	0.794992	0.938982	ns
Fungi|Opisthokonta|Fungi|Basidiomycota|Agaricomycotina|Agaricomycetes|Sphaerobolus	Metagen_Pre_postPre	NA	0.240164	0.790992	0.761414	ns
Fungi|Opisthokonta|Fungi|Basidiomycota|Agaricomycotina|Agaricomycetes|Sphaerobolus	N_loadL	NA	0.017832	0.795824	0.982123	ns
Fungi|Opisthokonta|Fungi|Basidiomycota|Agaricomycotina|Agaricomycetes|Sphaerobolus	N_loadM	NA	0.0710669	0.794787	0.928751	ns
Fungi|Opisthokonta|Fungi|Basidiomycota|Agaricomycotina|Agaricomycetes|Sphaerobolus	N_loadN	NA	0.0715949	0.794777	0.928222	ns
Fungi|Opisthokonta|Fungi|Basidiomycota|Agaricomycotina|Agaricomycetes|Sphaerobolus	N_loadVH	NA	0.146442	0.793193	0.853525	ns
Fungi|Opisthokonta|Fungi|Basidiomycota|Agaricomycotina|Agaricomycetes|Sphaerobolus	VermicompostYes:Metagen_Pre_postPre	NA	0.144367	1.11337	0.89683	ns
Fungi|Opisthokonta|Fungi|Basidiomycota|Agaricomycotina|Agaricomycetes|Sphaerobolus	VermicompostYes:N_loadL	NA	-0.106019	1.12523	0.924935	ns
Fungi|Opisthokonta|Fungi|Basidiomycota|Agaricomycotina|Agaricomycetes|Sphaerobolus	VermicompostYes:N_loadM	NA	-0.0511602	1.12302	0.963664	ns
Fungi|Opisthokonta|Fungi|Basidiomycota|Agaricomycotina|Agaricomycetes|Sphaerobolus	VermicompostYes:N_loadN	NA	-0.0308801	1.1227	0.978057	ns
Fungi|Opisthokonta|Fungi|Basidiomycota|Agaricomycotina|Agaricomycetes|Sphaerobolus	VermicompostYes:N_loadVH	NA	-0.135954	1.12203	0.903558	ns
Fungi|Opisthokonta|Fungi|Basidiomycota|Agaricomycotina|Agaricomycetes|Sphaerobolus	Metagen_Pre_postPre:N_loadL	NA	-0.199672	1.12124	0.858658	ns
Fungi|Opisthokonta|Fungi|Basidiomycota|Agaricomycotina|Agaricomycetes|Sphaerobolus	Metagen_Pre_postPre:N_loadM	NA	-0.00944549	1.11631	0.993249	ns
Fungi|Opisthokonta|Fungi|Basidiomycota|Agaricomycotina|Agaricomycetes|Sphaerobolus	Metagen_Pre_postPre:N_loadN	NA	-0.00461249	1.11619	0.996703	ns
Fungi|Opisthokonta|Fungi|Basidiomycota|Agaricomycotina|Agaricomycetes|Sphaerobolus	Metagen_Pre_postPre:N_loadVH	NA	0.345942	1.10432	0.754081	ns
Fungi|Opisthokonta|Fungi|Basidiomycota|Agaricomycotina|Agaricomycetes|Sphaerobolus	VermicompostYes:Metagen_Pre_postPre:N_loadL	NA	0.351943	1.57627	0.82332	ns
Fungi|Opisthokonta|Fungi|Basidiomycota|Agaricomycotina|Agaricomycetes|Sphaerobolus	VermicompostYes:Metagen_Pre_postPre:N_loadM	NA	0.445256	1.56333	0.775788	ns
Fungi|Opisthokonta|Fungi|Basidiomycota|Agaricomycotina|Agaricomycetes|Sphaerobolus	VermicompostYes:Metagen_Pre_postPre:N_loadN	NA	0.0812214	1.57035	0.95875	ns
Fungi|Opisthokonta|Fungi|Basidiomycota|Agaricomycotina|Agaricomycetes|Sphaerobolus	VermicompostYes:Metagen_Pre_postPre:N_loadVH	NA	-0.484037	1.56653	0.757332	ns
Fungi|Opisthokonta|Fungi|Ascomycota|Pezizomycotina|Sordariomycetes|Conioscypha	Model	Conditional R2: 0.967958844722574; Marginal R2: 0.682201327372234	NA	NA	NA	NA
Fungi|Opisthokonta|Fungi|Ascomycota|Pezizomycotina|Sordariomycetes|Conioscypha	Vermicompost	NA	NA	NA	0.273132	ns
Fungi|Opisthokonta|Fungi|Ascomycota|Pezizomycotina|Sordariomycetes|Conioscypha	Metagen_Pre_post	NA	NA	NA	3.14758e-50	***
Fungi|Opisthokonta|Fungi|Ascomycota|Pezizomycotina|Sordariomycetes|Conioscypha	N_load	NA	NA	NA	0.970153	ns
Fungi|Opisthokonta|Fungi|Ascomycota|Pezizomycotina|Sordariomycetes|Conioscypha	Vermicompost:Metagen_Pre_post	NA	NA	NA	0.346778	ns
Fungi|Opisthokonta|Fungi|Ascomycota|Pezizomycotina|Sordariomycetes|Conioscypha	Vermicompost:N_load	NA	NA	NA	0.318279	ns
Fungi|Opisthokonta|Fungi|Ascomycota|Pezizomycotina|Sordariomycetes|Conioscypha	Metagen_Pre_post:N_load	NA	NA	NA	0.06374	ns
Fungi|Opisthokonta|Fungi|Ascomycota|Pezizomycotina|Sordariomycetes|Conioscypha	Vermicompost:Metagen_Pre_post:N_load	NA	NA	NA	0.176891	ns
Fungi|Opisthokonta|Fungi|Ascomycota|Pezizomycotina|Sordariomycetes|Conioscypha	(Intercept)	NA	-7.19447	0.647364	1.07866e-28	***
Fungi|Opisthokonta|Fungi|Ascomycota|Pezizomycotina|Sordariomycetes|Conioscypha	VermicompostYes	NA	0.0841177	0.90077	0.925598	ns
Fungi|Opisthokonta|Fungi|Ascomycota|Pezizomycotina|Sordariomycetes|Conioscypha	Metagen_Pre_postPre	NA	2.45922	0.4362	1.72219e-08	***
Fungi|Opisthokonta|Fungi|Ascomycota|Pezizomycotina|Sordariomycetes|Conioscypha	N_loadL	NA	-0.84243	0.958165	0.379286	ns
Fungi|Opisthokonta|Fungi|Ascomycota|Pezizomycotina|Sordariomycetes|Conioscypha	N_loadM	NA	0.118032	0.89754	0.895375	ns
Fungi|Opisthokonta|Fungi|Ascomycota|Pezizomycotina|Sordariomycetes|Conioscypha	N_loadN	NA	-0.156759	0.908168	0.862958	ns
Fungi|Opisthokonta|Fungi|Ascomycota|Pezizomycotina|Sordariomycetes|Conioscypha	N_loadVH	NA	-0.364446	0.909607	0.688668	ns
Fungi|Opisthokonta|Fungi|Ascomycota|Pezizomycotina|Sordariomycetes|Conioscypha	VermicompostYes:Metagen_Pre_postPre	NA	-0.299383	0.582637	0.607363	ns
Fungi|Opisthokonta|Fungi|Ascomycota|Pezizomycotina|Sordariomycetes|Conioscypha	VermicompostYes:N_loadL	NA	0.48657	1.32072	0.712565	ns
Fungi|Opisthokonta|Fungi|Ascomycota|Pezizomycotina|Sordariomycetes|Conioscypha	VermicompostYes:N_loadM	NA	0.0626281	1.26143	0.960402	ns
Fungi|Opisthokonta|Fungi|Ascomycota|Pezizomycotina|Sordariomycetes|Conioscypha	VermicompostYes:N_loadN	NA	-0.53821	1.28873	0.676218	ns
Fungi|Opisthokonta|Fungi|Ascomycota|Pezizomycotina|Sordariomycetes|Conioscypha	VermicompostYes:N_loadVH	NA	0.0669161	1.27608	0.958179	ns
Fungi|Opisthokonta|Fungi|Ascomycota|Pezizomycotina|Sordariomycetes|Conioscypha	Metagen_Pre_postPre:N_loadL	NA	-0.0689066	0.64073	0.914358	ns
Fungi|Opisthokonta|Fungi|Ascomycota|Pezizomycotina|Sordariomycetes|Conioscypha	Metagen_Pre_postPre:N_loadM	NA	-0.757621	0.593639	0.201873	ns
Fungi|Opisthokonta|Fungi|Ascomycota|Pezizomycotina|Sordariomycetes|Conioscypha	Metagen_Pre_postPre:N_loadN	NA	-0.241472	0.589846	0.682259	ns
Fungi|Opisthokonta|Fungi|Ascomycota|Pezizomycotina|Sordariomycetes|Conioscypha	Metagen_Pre_postPre:N_loadVH	NA	0.63698	0.581733	0.27353	ns
Fungi|Opisthokonta|Fungi|Ascomycota|Pezizomycotina|Sordariomycetes|Conioscypha	VermicompostYes:Metagen_Pre_postPre:N_loadL	NA	1.43587	0.864302	0.0966523	ns
Fungi|Opisthokonta|Fungi|Ascomycota|Pezizomycotina|Sordariomycetes|Conioscypha	VermicompostYes:Metagen_Pre_postPre:N_loadM	NA	0.661785	0.816173	0.417458	ns
Fungi|Opisthokonta|Fungi|Ascomycota|Pezizomycotina|Sordariomycetes|Conioscypha	VermicompostYes:Metagen_Pre_postPre:N_loadN	NA	1.16004	0.82788	0.161149	ns
Fungi|Opisthokonta|Fungi|Ascomycota|Pezizomycotina|Sordariomycetes|Conioscypha	VermicompostYes:Metagen_Pre_postPre:N_loadVH	NA	-0.312333	0.808694	0.699335	ns
Fungi|Opisthokonta|Fungi|Cryptomycota|Cryptomycotina|Cryptomycotina_X|Cryptomycotina_XX	Model	Conditional R2: 0.532098639170499; Marginal R2: 0.395331320610785	NA	NA	NA	NA
Fungi|Opisthokonta|Fungi|Cryptomycota|Cryptomycotina|Cryptomycotina_X|Cryptomycotina_XX	Vermicompost	NA	NA	NA	0.0270072	*
Fungi|Opisthokonta|Fungi|Cryptomycota|Cryptomycotina|Cryptomycotina_X|Cryptomycotina_XX	Metagen_Pre_post	NA	NA	NA	0.129739	ns
Fungi|Opisthokonta|Fungi|Cryptomycota|Cryptomycotina|Cryptomycotina_X|Cryptomycotina_XX	N_load	NA	NA	NA	0.0421146	*
Fungi|Opisthokonta|Fungi|Cryptomycota|Cryptomycotina|Cryptomycotina_X|Cryptomycotina_XX	Vermicompost:Metagen_Pre_post	NA	NA	NA	0.0385074	*
Fungi|Opisthokonta|Fungi|Cryptomycota|Cryptomycotina|Cryptomycotina_X|Cryptomycotina_XX	Vermicompost:N_load	NA	NA	NA	0.536881	ns
Fungi|Opisthokonta|Fungi|Cryptomycota|Cryptomycotina|Cryptomycotina_X|Cryptomycotina_XX	Metagen_Pre_post:N_load	NA	NA	NA	0.0349833	*
Fungi|Opisthokonta|Fungi|Cryptomycota|Cryptomycotina|Cryptomycotina_X|Cryptomycotina_XX	Vermicompost:Metagen_Pre_post:N_load	NA	NA	NA	0.535867	ns
Fungi|Opisthokonta|Fungi|Cryptomycota|Cryptomycotina|Cryptomycotina_X|Cryptomycotina_XX	(Intercept)	NA	-4.20859	0.241013	2.78772e-68	***
Fungi|Opisthokonta|Fungi|Cryptomycota|Cryptomycotina|Cryptomycotina_X|Cryptomycotina_XX	VermicompostYes	NA	-1.06104	0.419155	0.0113613	*
Fungi|Opisthokonta|Fungi|Cryptomycota|Cryptomycotina|Cryptomycotina_X|Cryptomycotina_XX	Metagen_Pre_postPre	NA	-0.850339	0.330195	0.0100163	*
Fungi|Opisthokonta|Fungi|Cryptomycota|Cryptomycotina|Cryptomycotina_X|Cryptomycotina_XX	N_loadL	NA	-1.71602	0.482004	0.000370593	***
Fungi|Opisthokonta|Fungi|Cryptomycota|Cryptomycotina|Cryptomycotina_X|Cryptomycotina_XX	N_loadM	NA	-0.829466	0.390444	0.0336351	*
Fungi|Opisthokonta|Fungi|Cryptomycota|Cryptomycotina|Cryptomycotina_X|Cryptomycotina_XX	N_loadN	NA	-1.19187	0.427605	0.00531446	**
Fungi|Opisthokonta|Fungi|Cryptomycota|Cryptomycotina|Cryptomycotina_X|Cryptomycotina_XX	N_loadVH	NA	-0.0993809	0.345704	0.773749	ns
Fungi|Opisthokonta|Fungi|Cryptomycota|Cryptomycotina|Cryptomycotina_X|Cryptomycotina_XX	VermicompostYes:Metagen_Pre_postPre	NA	1.1285	0.530482	0.0333947	*
Fungi|Opisthokonta|Fungi|Cryptomycota|Cryptomycotina|Cryptomycotina_X|Cryptomycotina_XX	VermicompostYes:N_loadL	NA	1.21497	0.711966	0.0879158	ns
Fungi|Opisthokonta|Fungi|Cryptomycota|Cryptomycotina|Cryptomycotina_X|Cryptomycotina_XX	VermicompostYes:N_loadM	NA	0.464959	0.640606	0.467954	ns
Fungi|Opisthokonta|Fungi|Cryptomycota|Cryptomycotina|Cryptomycotina_X|Cryptomycotina_XX	VermicompostYes:N_loadN	NA	0.708333	0.67085	0.291026	ns
Fungi|Opisthokonta|Fungi|Cryptomycota|Cryptomycotina|Cryptomycotina_X|Cryptomycotina_XX	VermicompostYes:N_loadVH	NA	0.052952	0.596053	0.929211	ns
Fungi|Opisthokonta|Fungi|Cryptomycota|Cryptomycotina|Cryptomycotina_X|Cryptomycotina_XX	Metagen_Pre_postPre:N_loadL	NA	1.47096	0.590301	0.0127069	*
Fungi|Opisthokonta|Fungi|Cryptomycota|Cryptomycotina|Cryptomycotina_X|Cryptomycotina_XX	Metagen_Pre_postPre:N_loadM	NA	0.654466	0.509812	0.199233	ns
Fungi|Opisthokonta|Fungi|Cryptomycota|Cryptomycotina|Cryptomycotina_X|Cryptomycotina_XX	Metagen_Pre_postPre:N_loadN	NA	0.573952	0.577154	0.320003	ns
Fungi|Opisthokonta|Fungi|Cryptomycota|Cryptomycotina|Cryptomycotina_X|Cryptomycotina_XX	Metagen_Pre_postPre:N_loadVH	NA	-0.366651	0.506386	0.469033	ns
Fungi|Opisthokonta|Fungi|Cryptomycota|Cryptomycotina|Cryptomycotina_X|Cryptomycotina_XX	VermicompostYes:Metagen_Pre_postPre:N_loadL	NA	-1.3143	0.869233	0.130528	ns
Fungi|Opisthokonta|Fungi|Cryptomycota|Cryptomycotina|Cryptomycotina_X|Cryptomycotina_XX	VermicompostYes:Metagen_Pre_postPre:N_loadM	NA	-1.05056	0.820802	0.200574	ns
Fungi|Opisthokonta|Fungi|Cryptomycota|Cryptomycotina|Cryptomycotina_X|Cryptomycotina_XX	VermicompostYes:Metagen_Pre_postPre:N_loadN	NA	-0.282607	0.84506	0.738061	ns
Fungi|Opisthokonta|Fungi|Cryptomycota|Cryptomycotina|Cryptomycotina_X|Cryptomycotina_XX	VermicompostYes:Metagen_Pre_postPre:N_loadVH	NA	-0.451778	0.815144	0.579421	ns
Fungi|Opisthokonta|Fungi|Ascomycota|Pezizomycotina|Dothideomycetes|Paraconiothyrium	Model	Conditional R2: NA; Marginal R2: 0.526453438653693	NA	NA	NA	NA
Fungi|Opisthokonta|Fungi|Ascomycota|Pezizomycotina|Dothideomycetes|Paraconiothyrium	Vermicompost	NA	NA	NA	0.0414735	*
Fungi|Opisthokonta|Fungi|Ascomycota|Pezizomycotina|Dothideomycetes|Paraconiothyrium	Metagen_Pre_post	NA	NA	NA	1.90984e-10	***
Fungi|Opisthokonta|Fungi|Ascomycota|Pezizomycotina|Dothideomycetes|Paraconiothyrium	N_load	NA	NA	NA	0.0852528	ns
Fungi|Opisthokonta|Fungi|Ascomycota|Pezizomycotina|Dothideomycetes|Paraconiothyrium	Vermicompost:Metagen_Pre_post	NA	NA	NA	0.0854297	ns
Fungi|Opisthokonta|Fungi|Ascomycota|Pezizomycotina|Dothideomycetes|Paraconiothyrium	Vermicompost:N_load	NA	NA	NA	0.223716	ns
Fungi|Opisthokonta|Fungi|Ascomycota|Pezizomycotina|Dothideomycetes|Paraconiothyrium	Metagen_Pre_post:N_load	NA	NA	NA	0.348276	ns
Fungi|Opisthokonta|Fungi|Ascomycota|Pezizomycotina|Dothideomycetes|Paraconiothyrium	Vermicompost:Metagen_Pre_post:N_load	NA	NA	NA	0.561854	ns
Fungi|Opisthokonta|Fungi|Ascomycota|Pezizomycotina|Dothideomycetes|Paraconiothyrium	(Intercept)	NA	-6.59707	0.582735	1.03454e-29	***
Fungi|Opisthokonta|Fungi|Ascomycota|Pezizomycotina|Dothideomycetes|Paraconiothyrium	VermicompostYes	NA	0.0713579	0.783504	0.927433	ns
Fungi|Opisthokonta|Fungi|Ascomycota|Pezizomycotina|Dothideomycetes|Paraconiothyrium	Metagen_Pre_postPre	NA	2.33406	0.656273	0.000375773	***
Fungi|Opisthokonta|Fungi|Ascomycota|Pezizomycotina|Dothideomycetes|Paraconiothyrium	N_loadL	NA	0.0208613	0.78486	0.978795	ns
Fungi|Opisthokonta|Fungi|Ascomycota|Pezizomycotina|Dothideomycetes|Paraconiothyrium	N_loadM	NA	0.0833751	0.783169	0.915218	ns
Fungi|Opisthokonta|Fungi|Ascomycota|Pezizomycotina|Dothideomycetes|Paraconiothyrium	N_loadN	NA	0.0840024	0.783151	0.914581	ns
Fungi|Opisthokonta|Fungi|Ascomycota|Pezizomycotina|Dothideomycetes|Paraconiothyrium	N_loadVH	NA	0.172561	0.780529	0.825028	ns
Fungi|Opisthokonta|Fungi|Ascomycota|Pezizomycotina|Dothideomycetes|Paraconiothyrium	VermicompostYes:Metagen_Pre_postPre	NA	-0.169495	0.910601	0.852338	ns
Fungi|Opisthokonta|Fungi|Ascomycota|Pezizomycotina|Dothideomycetes|Paraconiothyrium	VermicompostYes:N_loadL	NA	-0.124094	1.10957	0.910951	ns
Fungi|Opisthokonta|Fungi|Ascomycota|Pezizomycotina|Dothideomycetes|Paraconiothyrium	VermicompostYes:N_loadM	NA	-0.0599271	1.10598	0.956788	ns
Fungi|Opisthokonta|Fungi|Ascomycota|Pezizomycotina|Dothideomycetes|Paraconiothyrium	VermicompostYes:N_loadN	NA	-0.0359801	1.10545	0.974035	ns
Fungi|Opisthokonta|Fungi|Ascomycota|Pezizomycotina|Dothideomycetes|Paraconiothyrium	VermicompostYes:N_loadVH	NA	-0.160218	1.10433	0.884647	ns
Fungi|Opisthokonta|Fungi|Ascomycota|Pezizomycotina|Dothideomycetes|Paraconiothyrium	Metagen_Pre_postPre:N_loadL	NA	-1.79397	1.00365	0.0738648	ns
Fungi|Opisthokonta|Fungi|Ascomycota|Pezizomycotina|Dothideomycetes|Paraconiothyrium	Metagen_Pre_postPre:N_loadM	NA	-2.03491	1.01003	0.0439356	*
Fungi|Opisthokonta|Fungi|Ascomycota|Pezizomycotina|Dothideomycetes|Paraconiothyrium	Metagen_Pre_postPre:N_loadN	NA	-1.29209	0.973238	0.184303	ns
Fungi|Opisthokonta|Fungi|Ascomycota|Pezizomycotina|Dothideomycetes|Paraconiothyrium	Metagen_Pre_postPre:N_loadVH	NA	-1.21714	0.961704	0.205652	ns
Fungi|Opisthokonta|Fungi|Ascomycota|Pezizomycotina|Dothideomycetes|Paraconiothyrium	VermicompostYes:Metagen_Pre_postPre:N_loadL	NA	0.781316	1.39697	0.575961	ns
Fungi|Opisthokonta|Fungi|Ascomycota|Pezizomycotina|Dothideomycetes|Paraconiothyrium	VermicompostYes:Metagen_Pre_postPre:N_loadM	NA	2.17055	1.35703	0.109713	ns
Fungi|Opisthokonta|Fungi|Ascomycota|Pezizomycotina|Dothideomycetes|Paraconiothyrium	VermicompostYes:Metagen_Pre_postPre:N_loadN	NA	1.37616	1.32996	0.300791	ns
Fungi|Opisthokonta|Fungi|Ascomycota|Pezizomycotina|Dothideomycetes|Paraconiothyrium	VermicompostYes:Metagen_Pre_postPre:N_loadVH	NA	0.500921	1.35112	0.710827	ns
Fungi|Opisthokonta|Fungi|Glomeromycota|Glomeromycotina|Archaeosporomycetes|Archaeospora	Model	Conditional R2: NA; Marginal R2: 0.507557182207628	NA	NA	NA	NA
Fungi|Opisthokonta|Fungi|Glomeromycota|Glomeromycotina|Archaeosporomycetes|Archaeospora	Vermicompost	NA	NA	NA	0.818759	ns
Fungi|Opisthokonta|Fungi|Glomeromycota|Glomeromycotina|Archaeosporomycetes|Archaeospora	Metagen_Pre_post	NA	NA	NA	5.84696e-11	***
Fungi|Opisthokonta|Fungi|Glomeromycota|Glomeromycotina|Archaeosporomycetes|Archaeospora	N_load	NA	NA	NA	0.19123	ns
Fungi|Opisthokonta|Fungi|Glomeromycota|Glomeromycotina|Archaeosporomycetes|Archaeospora	Vermicompost:Metagen_Pre_post	NA	NA	NA	0.782684	ns
Fungi|Opisthokonta|Fungi|Glomeromycota|Glomeromycotina|Archaeosporomycetes|Archaeospora	Vermicompost:N_load	NA	NA	NA	0.903094	ns
Fungi|Opisthokonta|Fungi|Glomeromycota|Glomeromycotina|Archaeosporomycetes|Archaeospora	Metagen_Pre_post:N_load	NA	NA	NA	0.475798	ns
Fungi|Opisthokonta|Fungi|Glomeromycota|Glomeromycotina|Archaeosporomycetes|Archaeospora	Vermicompost:Metagen_Pre_post:N_load	NA	NA	NA	0.936519	ns
Fungi|Opisthokonta|Fungi|Glomeromycota|Glomeromycotina|Archaeosporomycetes|Archaeospora	(Intercept)	NA	-6.45816	0.535263	1.60888e-33	***
Fungi|Opisthokonta|Fungi|Glomeromycota|Glomeromycotina|Archaeosporomycetes|Archaeospora	VermicompostYes	NA	0.118689	0.72968	0.870787	ns
Fungi|Opisthokonta|Fungi|Glomeromycota|Glomeromycotina|Archaeosporomycetes|Archaeospora	Metagen_Pre_postPre	NA	2.05981	0.597865	0.000570468	***
Fungi|Opisthokonta|Fungi|Glomeromycota|Glomeromycotina|Archaeosporomycetes|Archaeospora	N_loadL	NA	0.0344463	0.734467	0.962593	ns
Fungi|Opisthokonta|Fungi|Glomeromycota|Glomeromycotina|Archaeosporomycetes|Archaeospora	N_loadM	NA	0.138922	0.728486	0.848761	ns
Fungi|Opisthokonta|Fungi|Glomeromycota|Glomeromycotina|Archaeosporomycetes|Archaeospora	N_loadN	NA	0.139969	0.728424	0.847622	ns
Fungi|Opisthokonta|Fungi|Glomeromycota|Glomeromycotina|Archaeosporomycetes|Archaeospora	N_loadVH	NA	0.290853	0.719029	0.685839	ns
Fungi|Opisthokonta|Fungi|Glomeromycota|Glomeromycotina|Archaeosporomycetes|Archaeospora	VermicompostYes:Metagen_Pre_postPre	NA	-0.198767	0.831254	0.811014	ns
Fungi|Opisthokonta|Fungi|Glomeromycota|Glomeromycotina|Archaeosporomycetes|Archaeospora	VermicompostYes:N_loadL	NA	-0.205376	1.03731	0.843053	ns
Fungi|Opisthokonta|Fungi|Glomeromycota|Glomeromycotina|Archaeosporomycetes|Archaeospora	VermicompostYes:N_loadM	NA	-0.09942	1.02458	0.922699	ns
Fungi|Opisthokonta|Fungi|Glomeromycota|Glomeromycotina|Archaeosporomycetes|Archaeospora	VermicompostYes:N_loadN	NA	-0.0588012	1.0227	0.95415	ns
Fungi|Opisthokonta|Fungi|Glomeromycota|Glomeromycotina|Archaeosporomycetes|Archaeospora	VermicompostYes:N_loadVH	NA	-0.270086	1.01869	0.790908	ns
Fungi|Opisthokonta|Fungi|Glomeromycota|Glomeromycotina|Archaeosporomycetes|Archaeospora	Metagen_Pre_postPre:N_loadL	NA	-0.647975	0.86124	0.451826	ns
Fungi|Opisthokonta|Fungi|Glomeromycota|Glomeromycotina|Archaeosporomycetes|Archaeospora	Metagen_Pre_postPre:N_loadM	NA	-1.61556	0.910039	0.0758545	ns
Fungi|Opisthokonta|Fungi|Glomeromycota|Glomeromycotina|Archaeosporomycetes|Archaeospora	Metagen_Pre_postPre:N_loadN	NA	-0.593534	0.847611	0.483775	ns
Fungi|Opisthokonta|Fungi|Glomeromycota|Glomeromycotina|Archaeosporomycetes|Archaeospora	Metagen_Pre_postPre:N_loadVH	NA	-1.01341	0.85481	0.235804	ns
Fungi|Opisthokonta|Fungi|Glomeromycota|Glomeromycotina|Archaeosporomycetes|Archaeospora	VermicompostYes:Metagen_Pre_postPre:N_loadL	NA	0.272791	1.21913	0.822944	ns
Fungi|Opisthokonta|Fungi|Glomeromycota|Glomeromycotina|Archaeosporomycetes|Archaeospora	VermicompostYes:Metagen_Pre_postPre:N_loadM	NA	0.902661	1.25099	0.470567	ns
Fungi|Opisthokonta|Fungi|Glomeromycota|Glomeromycotina|Archaeosporomycetes|Archaeospora	VermicompostYes:Metagen_Pre_postPre:N_loadN	NA	-0.0774901	1.20245	0.948617	ns
Fungi|Opisthokonta|Fungi|Glomeromycota|Glomeromycotina|Archaeosporomycetes|Archaeospora	VermicompostYes:Metagen_Pre_postPre:N_loadVH	NA	0.545973	1.20402	0.650218	ns
Fungi|Opisthokonta|Fungi|Ascomycota|NA|NA|NA	Model	Conditional R2: NA; Marginal R2: 0.266220884417307	NA	NA	NA	NA
Fungi|Opisthokonta|Fungi|Ascomycota|NA|NA|NA	Vermicompost	NA	NA	NA	0.533304	ns
Fungi|Opisthokonta|Fungi|Ascomycota|NA|NA|NA	Metagen_Pre_post	NA	NA	NA	0.0023764	**
Fungi|Opisthokonta|Fungi|Ascomycota|NA|NA|NA	N_load	NA	NA	NA	0.341505	ns
Fungi|Opisthokonta|Fungi|Ascomycota|NA|NA|NA	Vermicompost:Metagen_Pre_post	NA	NA	NA	0.260319	ns
Fungi|Opisthokonta|Fungi|Ascomycota|NA|NA|NA	Vermicompost:N_load	NA	NA	NA	0.793838	ns
Fungi|Opisthokonta|Fungi|Ascomycota|NA|NA|NA	Metagen_Pre_post:N_load	NA	NA	NA	0.609821	ns
Fungi|Opisthokonta|Fungi|Ascomycota|NA|NA|NA	Vermicompost:Metagen_Pre_post:N_load	NA	NA	NA	0.729219	ns
Fungi|Opisthokonta|Fungi|Ascomycota|NA|NA|NA	(Intercept)	NA	-5.57749	0.387705	6.34306e-47	***
Fungi|Opisthokonta|Fungi|Ascomycota|NA|NA|NA	VermicompostYes	NA	0.644913	0.488175	0.186479	ns
Fungi|Opisthokonta|Fungi|Ascomycota|NA|NA|NA	Metagen_Pre_postPre	NA	-0.301328	0.572444	0.598619	ns
Fungi|Opisthokonta|Fungi|Ascomycota|NA|NA|NA	N_loadL	NA	0.44039	0.504293	0.382509	ns
Fungi|Opisthokonta|Fungi|Ascomycota|NA|NA|NA	N_loadM	NA	0.0607978	0.537834	0.909997	ns
Fungi|Opisthokonta|Fungi|Ascomycota|NA|NA|NA	N_loadN	NA	0.0958661	0.534576	0.857678	ns
Fungi|Opisthokonta|Fungi|Ascomycota|NA|NA|NA	N_loadVH	NA	0.800577	0.476975	0.09326	ns
Fungi|Opisthokonta|Fungi|Ascomycota|NA|NA|NA	VermicompostYes:Metagen_Pre_postPre	NA	-0.942738	0.794524	0.235407	ns
Fungi|Opisthokonta|Fungi|Ascomycota|NA|NA|NA	VermicompostYes:N_loadL	NA	-1.26142	0.71592	0.0780772	ns
Fungi|Opisthokonta|Fungi|Ascomycota|NA|NA|NA	VermicompostYes:N_loadM	NA	-0.383041	0.704332	0.586554	ns
Fungi|Opisthokonta|Fungi|Ascomycota|NA|NA|NA	VermicompostYes:N_loadN	NA	-0.583199	0.712907	0.413324	ns
Fungi|Opisthokonta|Fungi|Ascomycota|NA|NA|NA	VermicompostYes:N_loadVH	NA	-0.706396	0.633083	0.264507	ns
Fungi|Opisthokonta|Fungi|Ascomycota|NA|NA|NA	Metagen_Pre_postPre:N_loadL	NA	-0.132387	0.762139	0.862098	ns
Fungi|Opisthokonta|Fungi|Ascomycota|NA|NA|NA	Metagen_Pre_postPre:N_loadM	NA	0.0222746	0.799872	0.977784	ns
Fungi|Opisthokonta|Fungi|Ascomycota|NA|NA|NA	Metagen_Pre_postPre:N_loadN	NA	0.445717	0.768138	0.561742	ns
Fungi|Opisthokonta|Fungi|Ascomycota|NA|NA|NA	Metagen_Pre_postPre:N_loadVH	NA	-0.397778	0.737658	0.589719	ns
Fungi|Opisthokonta|Fungi|Ascomycota|NA|NA|NA	VermicompostYes:Metagen_Pre_postPre:N_loadL	NA	1.43211	1.10133	0.19348	ns
Fungi|Opisthokonta|Fungi|Ascomycota|NA|NA|NA	VermicompostYes:Metagen_Pre_postPre:N_loadM	NA	0.339051	1.12552	0.763232	ns
Fungi|Opisthokonta|Fungi|Ascomycota|NA|NA|NA	VermicompostYes:Metagen_Pre_postPre:N_loadN	NA	0.279951	1.10014	0.799134	ns
Fungi|Opisthokonta|Fungi|Ascomycota|NA|NA|NA	VermicompostYes:Metagen_Pre_postPre:N_loadVH	NA	0.659814	1.05058	0.529973	ns
Fungi|Opisthokonta|Fungi|Ascomycota|Pezizomycotina|Sordariomycetes|Gibberella	Model	Conditional R2: 0.727698945289914; Marginal R2: 0.64615440470306	NA	NA	NA	NA
Fungi|Opisthokonta|Fungi|Ascomycota|Pezizomycotina|Sordariomycetes|Gibberella	Vermicompost	NA	NA	NA	0.0837258	ns
Fungi|Opisthokonta|Fungi|Ascomycota|Pezizomycotina|Sordariomycetes|Gibberella	Metagen_Pre_post	NA	NA	NA	2.02993e-07	***
Fungi|Opisthokonta|Fungi|Ascomycota|Pezizomycotina|Sordariomycetes|Gibberella	N_load	NA	NA	NA	0.388855	ns
Fungi|Opisthokonta|Fungi|Ascomycota|Pezizomycotina|Sordariomycetes|Gibberella	Vermicompost:Metagen_Pre_post	NA	NA	NA	0.0277204	*
Fungi|Opisthokonta|Fungi|Ascomycota|Pezizomycotina|Sordariomycetes|Gibberella	Vermicompost:N_load	NA	NA	NA	0.163613	ns
Fungi|Opisthokonta|Fungi|Ascomycota|Pezizomycotina|Sordariomycetes|Gibberella	Metagen_Pre_post:N_load	NA	NA	NA	0.957157	ns
Fungi|Opisthokonta|Fungi|Ascomycota|Pezizomycotina|Sordariomycetes|Gibberella	Vermicompost:Metagen_Pre_post:N_load	NA	NA	NA	0.0967615	ns
Fungi|Opisthokonta|Fungi|Ascomycota|Pezizomycotina|Sordariomycetes|Gibberella	(Intercept)	NA	-6.86007	0.700595	1.22116e-22	***
Fungi|Opisthokonta|Fungi|Ascomycota|Pezizomycotina|Sordariomycetes|Gibberella	VermicompostYes	NA	-0.0670397	0.791111	0.932467	ns
Fungi|Opisthokonta|Fungi|Ascomycota|Pezizomycotina|Sordariomycetes|Gibberella	Metagen_Pre_postPre	NA	1.7882	0.795287	0.0245448	*
Fungi|Opisthokonta|Fungi|Ascomycota|Pezizomycotina|Sordariomycetes|Gibberella	N_loadL	NA	-0.108571	0.797818	0.891754	ns
Fungi|Opisthokonta|Fungi|Ascomycota|Pezizomycotina|Sordariomycetes|Gibberella	N_loadM	NA	-0.0360833	0.796397	0.963862	ns
Fungi|Opisthokonta|Fungi|Ascomycota|Pezizomycotina|Sordariomycetes|Gibberella	N_loadN	NA	-0.0234098	0.79458	0.976496	ns
Fungi|Opisthokonta|Fungi|Ascomycota|Pezizomycotina|Sordariomycetes|Gibberella	N_loadVH	NA	0.695399	0.794912	0.381676	ns
Fungi|Opisthokonta|Fungi|Ascomycota|Pezizomycotina|Sordariomycetes|Gibberella	VermicompostYes:Metagen_Pre_postPre	NA	-0.0772256	0.883878	0.930376	ns
Fungi|Opisthokonta|Fungi|Ascomycota|Pezizomycotina|Sordariomycetes|Gibberella	VermicompostYes:N_loadL	NA	-0.0517788	1.12472	0.963281	ns
Fungi|Opisthokonta|Fungi|Ascomycota|Pezizomycotina|Sordariomycetes|Gibberella	VermicompostYes:N_loadM	NA	0.0984911	1.1087	0.929213	ns
Fungi|Opisthokonta|Fungi|Ascomycota|Pezizomycotina|Sordariomycetes|Gibberella	VermicompostYes:N_loadN	NA	0.135895	1.1057	0.902183	ns
Fungi|Opisthokonta|Fungi|Ascomycota|Pezizomycotina|Sordariomycetes|Gibberella	VermicompostYes:N_loadVH	NA	-0.705893	1.11286	0.525883	ns
Fungi|Opisthokonta|Fungi|Ascomycota|Pezizomycotina|Sordariomycetes|Gibberella	Metagen_Pre_postPre:N_loadL	NA	0.23881	0.893249	0.789199	ns
Fungi|Opisthokonta|Fungi|Ascomycota|Pezizomycotina|Sordariomycetes|Gibberella	Metagen_Pre_postPre:N_loadM	NA	-0.290083	0.915319	0.751304	ns
Fungi|Opisthokonta|Fungi|Ascomycota|Pezizomycotina|Sordariomycetes|Gibberella	Metagen_Pre_postPre:N_loadN	NA	-0.980576	0.97103	0.312576	ns
Fungi|Opisthokonta|Fungi|Ascomycota|Pezizomycotina|Sordariomycetes|Gibberella	Metagen_Pre_postPre:N_loadVH	NA	-1.81503	1.05746	0.086089	ns
Fungi|Opisthokonta|Fungi|Ascomycota|Pezizomycotina|Sordariomycetes|Gibberella	VermicompostYes:Metagen_Pre_postPre:N_loadL	NA	0.084385	1.24054	0.945768	ns
Fungi|Opisthokonta|Fungi|Ascomycota|Pezizomycotina|Sordariomycetes|Gibberella	VermicompostYes:Metagen_Pre_postPre:N_loadM	NA	0.360837	1.22747	0.768782	ns
Fungi|Opisthokonta|Fungi|Ascomycota|Pezizomycotina|Sordariomycetes|Gibberella	VermicompostYes:Metagen_Pre_postPre:N_loadN	NA	1.395	1.25287	0.265516	ns
Fungi|Opisthokonta|Fungi|Ascomycota|Pezizomycotina|Sordariomycetes|Gibberella	VermicompostYes:Metagen_Pre_postPre:N_loadVH	NA	3.06069	1.31642	0.0200712	*
Fungi|Opisthokonta|Fungi|Ascomycota|Pezizomycotina|Dothideomycetes|Leptoxyphium	Model	Conditional R2: NA; Marginal R2: 0.43864924827548	NA	NA	NA	NA
Fungi|Opisthokonta|Fungi|Ascomycota|Pezizomycotina|Dothideomycetes|Leptoxyphium	Vermicompost	NA	NA	NA	0.248821	ns
Fungi|Opisthokonta|Fungi|Ascomycota|Pezizomycotina|Dothideomycetes|Leptoxyphium	Metagen_Pre_post	NA	NA	NA	1.3193e-09	***
Fungi|Opisthokonta|Fungi|Ascomycota|Pezizomycotina|Dothideomycetes|Leptoxyphium	N_load	NA	NA	NA	0.757072	ns
Fungi|Opisthokonta|Fungi|Ascomycota|Pezizomycotina|Dothideomycetes|Leptoxyphium	Vermicompost:Metagen_Pre_post	NA	NA	NA	0.313506	ns
Fungi|Opisthokonta|Fungi|Ascomycota|Pezizomycotina|Dothideomycetes|Leptoxyphium	Vermicompost:N_load	NA	NA	NA	0.2013	ns
Fungi|Opisthokonta|Fungi|Ascomycota|Pezizomycotina|Dothideomycetes|Leptoxyphium	Metagen_Pre_post:N_load	NA	NA	NA	0.939705	ns
Fungi|Opisthokonta|Fungi|Ascomycota|Pezizomycotina|Dothideomycetes|Leptoxyphium	Vermicompost:Metagen_Pre_post:N_load	NA	NA	NA	0.375913	ns
Fungi|Opisthokonta|Fungi|Ascomycota|Pezizomycotina|Dothideomycetes|Leptoxyphium	(Intercept)	NA	-6.68765	0.592623	1.55925e-29	***
Fungi|Opisthokonta|Fungi|Ascomycota|Pezizomycotina|Dothideomycetes|Leptoxyphium	VermicompostYes	NA	0.0607899	0.79218	0.938832	ns
Fungi|Opisthokonta|Fungi|Ascomycota|Pezizomycotina|Dothideomycetes|Leptoxyphium	Metagen_Pre_postPre	NA	2.23243	0.679834	0.00102425	**
Fungi|Opisthokonta|Fungi|Ascomycota|Pezizomycotina|Dothideomycetes|Leptoxyphium	N_loadL	NA	0.0178161	0.793067	0.982077	ns
Fungi|Opisthokonta|Fungi|Ascomycota|Pezizomycotina|Dothideomycetes|Leptoxyphium	N_loadM	NA	0.070985	0.791961	0.92858	ns
Fungi|Opisthokonta|Fungi|Ascomycota|Pezizomycotina|Dothideomycetes|Leptoxyphium	N_loadN	NA	0.0715139	0.79195	0.928048	ns
Fungi|Opisthokonta|Fungi|Ascomycota|Pezizomycotina|Dothideomycetes|Leptoxyphium	N_loadVH	NA	0.146265	0.79026	0.853162	ns
Fungi|Opisthokonta|Fungi|Ascomycota|Pezizomycotina|Dothideomycetes|Leptoxyphium	VermicompostYes:Metagen_Pre_postPre	NA	-0.86611	0.985355	0.379411	ns
Fungi|Opisthokonta|Fungi|Ascomycota|Pezizomycotina|Dothideomycetes|Leptoxyphium	VermicompostYes:N_loadL	NA	-0.105907	1.12132	0.924753	ns
Fungi|Opisthokonta|Fungi|Ascomycota|Pezizomycotina|Dothideomycetes|Leptoxyphium	VermicompostYes:N_loadM	NA	-0.0511032	1.11896	0.963573	ns
Fungi|Opisthokonta|Fungi|Ascomycota|Pezizomycotina|Dothideomycetes|Leptoxyphium	VermicompostYes:N_loadN	NA	-0.0308475	1.11862	0.978	ns
Fungi|Opisthokonta|Fungi|Ascomycota|Pezizomycotina|Dothideomycetes|Leptoxyphium	VermicompostYes:N_loadVH	NA	-0.13579	1.1179	0.90332	ns
Fungi|Opisthokonta|Fungi|Ascomycota|Pezizomycotina|Dothideomycetes|Leptoxyphium	Metagen_Pre_postPre:N_loadL	NA	-0.954545	0.993453	0.336635	ns
Fungi|Opisthokonta|Fungi|Ascomycota|Pezizomycotina|Dothideomycetes|Leptoxyphium	Metagen_Pre_postPre:N_loadM	NA	-1.32297	1.00957	0.19005	ns
Fungi|Opisthokonta|Fungi|Ascomycota|Pezizomycotina|Dothideomycetes|Leptoxyphium	Metagen_Pre_postPre:N_loadN	NA	-1.01104	0.992863	0.30853	ns
Fungi|Opisthokonta|Fungi|Ascomycota|Pezizomycotina|Dothideomycetes|Leptoxyphium	Metagen_Pre_postPre:N_loadVH	NA	-1.7654	1.02504	0.0850195	ns
Fungi|Opisthokonta|Fungi|Ascomycota|Pezizomycotina|Dothideomycetes|Leptoxyphium	VermicompostYes:Metagen_Pre_postPre:N_loadL	NA	0.960279	1.43145	0.50232	ns
Fungi|Opisthokonta|Fungi|Ascomycota|Pezizomycotina|Dothideomycetes|Leptoxyphium	VermicompostYes:Metagen_Pre_postPre:N_loadM	NA	2.0721	1.41343	0.142646	ns
Fungi|Opisthokonta|Fungi|Ascomycota|Pezizomycotina|Dothideomycetes|Leptoxyphium	VermicompostYes:Metagen_Pre_postPre:N_loadN	NA	1.01714	1.42487	0.475318	ns
Fungi|Opisthokonta|Fungi|Ascomycota|Pezizomycotina|Dothideomycetes|Leptoxyphium	VermicompostYes:Metagen_Pre_postPre:N_loadVH	NA	2.65469	1.42199	0.0619174	ns
Fungi|Opisthokonta|Fungi|Glomeromycota|Glomeromycotina|Glomeromycetes|Rhizophagus	Model	Conditional R2: NA; Marginal R2: 0.514611344196236	NA	NA	NA	NA
Fungi|Opisthokonta|Fungi|Glomeromycota|Glomeromycotina|Glomeromycetes|Rhizophagus	Vermicompost	NA	NA	NA	0.324416	ns
Fungi|Opisthokonta|Fungi|Glomeromycota|Glomeromycotina|Glomeromycetes|Rhizophagus	Metagen_Pre_post	NA	NA	NA	1.22485e-10	***
Fungi|Opisthokonta|Fungi|Glomeromycota|Glomeromycotina|Glomeromycetes|Rhizophagus	N_load	NA	NA	NA	0.786608	ns
Fungi|Opisthokonta|Fungi|Glomeromycota|Glomeromycotina|Glomeromycetes|Rhizophagus	Vermicompost:Metagen_Pre_post	NA	NA	NA	0.433327	ns
Fungi|Opisthokonta|Fungi|Glomeromycota|Glomeromycotina|Glomeromycetes|Rhizophagus	Vermicompost:N_load	NA	NA	NA	0.213579	ns
Fungi|Opisthokonta|Fungi|Glomeromycota|Glomeromycotina|Glomeromycetes|Rhizophagus	Metagen_Pre_post:N_load	NA	NA	NA	0.70015	ns
Fungi|Opisthokonta|Fungi|Glomeromycota|Glomeromycotina|Glomeromycetes|Rhizophagus	Vermicompost:Metagen_Pre_post:N_load	NA	NA	NA	0.518458	ns
Fungi|Opisthokonta|Fungi|Glomeromycota|Glomeromycotina|Glomeromycetes|Rhizophagus	(Intercept)	NA	-6.5791	0.509916	4.36822e-38	***
Fungi|Opisthokonta|Fungi|Glomeromycota|Glomeromycotina|Glomeromycetes|Rhizophagus	VermicompostYes	NA	0.140592	0.695773	0.839865	ns
Fungi|Opisthokonta|Fungi|Glomeromycota|Glomeromycotina|Glomeromycetes|Rhizophagus	Metagen_Pre_postPre	NA	1.40545	0.599657	0.0190901	*
Fungi|Opisthokonta|Fungi|Glomeromycota|Glomeromycotina|Glomeromycetes|Rhizophagus	N_loadL	NA	0.0407694	0.702747	0.953737	ns
Fungi|Opisthokonta|Fungi|Glomeromycota|Glomeromycotina|Glomeromycetes|Rhizophagus	N_loadM	NA	0.164576	0.694049	0.812561	ns
Fungi|Opisthokonta|Fungi|Glomeromycota|Glomeromycotina|Glomeromycetes|Rhizophagus	N_loadN	NA	0.165827	0.693957	0.811137	ns
Fungi|Opisthokonta|Fungi|Glomeromycota|Glomeromycotina|Glomeromycetes|Rhizophagus	N_loadVH	NA	0.344702	0.680588	0.612522	ns
Fungi|Opisthokonta|Fungi|Glomeromycota|Glomeromycotina|Glomeromycetes|Rhizophagus	VermicompostYes:Metagen_Pre_postPre	NA	0.420901	0.810021	0.603331	ns
Fungi|Opisthokonta|Fungi|Glomeromycota|Glomeromycotina|Glomeromycetes|Rhizophagus	VermicompostYes:N_loadL	NA	-0.243101	0.991862	0.806382	ns
Fungi|Opisthokonta|Fungi|Glomeromycota|Glomeromycotina|Glomeromycetes|Rhizophagus	VermicompostYes:N_loadM	NA	-0.117728	0.97326	0.903721	ns
Fungi|Opisthokonta|Fungi|Glomeromycota|Glomeromycotina|Glomeromycetes|Rhizophagus	VermicompostYes:N_loadN	NA	-0.0695623	0.970552	0.942862	ns
Fungi|Opisthokonta|Fungi|Glomeromycota|Glomeromycotina|Glomeromycetes|Rhizophagus	VermicompostYes:N_loadVH	NA	-0.32009	0.964879	0.740085	ns
Fungi|Opisthokonta|Fungi|Glomeromycota|Glomeromycotina|Glomeromycetes|Rhizophagus	Metagen_Pre_postPre:N_loadL	NA	0.148037	0.830996	0.85861	ns
Fungi|Opisthokonta|Fungi|Glomeromycota|Glomeromycotina|Glomeromycetes|Rhizophagus	Metagen_Pre_postPre:N_loadM	NA	-1.11429	0.890034	0.210583	ns
Fungi|Opisthokonta|Fungi|Glomeromycota|Glomeromycotina|Glomeromycetes|Rhizophagus	Metagen_Pre_postPre:N_loadN	NA	0.142669	0.818264	0.861586	ns
Fungi|Opisthokonta|Fungi|Glomeromycota|Glomeromycotina|Glomeromycetes|Rhizophagus	Metagen_Pre_postPre:N_loadVH	NA	-0.83229	0.849838	0.327406	ns
Fungi|Opisthokonta|Fungi|Glomeromycota|Glomeromycotina|Glomeromycetes|Rhizophagus	VermicompostYes:Metagen_Pre_postPre:N_loadL	NA	-0.486329	1.16216	0.675605	ns
Fungi|Opisthokonta|Fungi|Glomeromycota|Glomeromycotina|Glomeromycetes|Rhizophagus	VermicompostYes:Metagen_Pre_postPre:N_loadM	NA	0.707463	1.18861	0.551707	ns
Fungi|Opisthokonta|Fungi|Glomeromycota|Glomeromycotina|Glomeromycetes|Rhizophagus	VermicompostYes:Metagen_Pre_postPre:N_loadN	NA	-1.20236	1.15788	0.299074	ns
Fungi|Opisthokonta|Fungi|Glomeromycota|Glomeromycotina|Glomeromycetes|Rhizophagus	VermicompostYes:Metagen_Pre_postPre:N_loadVH	NA	0.418544	1.16088	0.718442	ns
Fungi|Opisthokonta|Fungi|Basidiomycota|Agaricomycotina|Agaricomycetes|Campanella_fungus	Model	Conditional R2: NA; Marginal R2: 0.278787237902215	NA	NA	NA	NA
Fungi|Opisthokonta|Fungi|Basidiomycota|Agaricomycotina|Agaricomycetes|Campanella_fungus	Vermicompost	NA	NA	NA	0.395519	ns
Fungi|Opisthokonta|Fungi|Basidiomycota|Agaricomycotina|Agaricomycetes|Campanella_fungus	Metagen_Pre_post	NA	NA	NA	0.0002163	***
Fungi|Opisthokonta|Fungi|Basidiomycota|Agaricomycotina|Agaricomycetes|Campanella_fungus	N_load	NA	NA	NA	0.194614	ns
Fungi|Opisthokonta|Fungi|Basidiomycota|Agaricomycotina|Agaricomycetes|Campanella_fungus	Vermicompost:Metagen_Pre_post	NA	NA	NA	0.485383	ns
Fungi|Opisthokonta|Fungi|Basidiomycota|Agaricomycotina|Agaricomycetes|Campanella_fungus	Vermicompost:N_load	NA	NA	NA	0.544114	ns
Fungi|Opisthokonta|Fungi|Basidiomycota|Agaricomycotina|Agaricomycetes|Campanella_fungus	Metagen_Pre_post:N_load	NA	NA	NA	0.228949	ns
Fungi|Opisthokonta|Fungi|Basidiomycota|Agaricomycotina|Agaricomycetes|Campanella_fungus	Vermicompost:Metagen_Pre_post:N_load	NA	NA	NA	0.662058	ns
Fungi|Opisthokonta|Fungi|Basidiomycota|Agaricomycotina|Agaricomycetes|Campanella_fungus	(Intercept)	NA	-6.35504	0.590994	5.72733e-27	***
Fungi|Opisthokonta|Fungi|Basidiomycota|Agaricomycotina|Agaricomycetes|Campanella_fungus	VermicompostYes	NA	0.0666959	0.787801	0.932531	ns
Fungi|Opisthokonta|Fungi|Basidiomycota|Agaricomycotina|Agaricomycetes|Campanella_fungus	Metagen_Pre_postPre	NA	2.1022	0.679924	0.00198931	**
Fungi|Opisthokonta|Fungi|Basidiomycota|Agaricomycotina|Agaricomycetes|Campanella_fungus	N_loadL	NA	0.0195172	0.788929	0.980263	ns
Fungi|Opisthokonta|Fungi|Basidiomycota|Agaricomycotina|Agaricomycetes|Campanella_fungus	N_loadM	NA	0.0779064	0.787524	0.921197	ns
Fungi|Opisthokonta|Fungi|Basidiomycota|Agaricomycotina|Agaricomycetes|Campanella_fungus	N_loadN	NA	0.0784909	0.787509	0.920606	ns
Fungi|Opisthokonta|Fungi|Basidiomycota|Agaricomycotina|Agaricomycetes|Campanella_fungus	N_loadVH	NA	0.160943	0.785344	0.837625	ns
Fungi|Opisthokonta|Fungi|Basidiomycota|Agaricomycotina|Agaricomycetes|Campanella_fungus	VermicompostYes:Metagen_Pre_postPre	NA	-0.851177	0.984367	0.387206	ns
Fungi|Opisthokonta|Fungi|Basidiomycota|Agaricomycotina|Agaricomycetes|Campanella_fungus	VermicompostYes:N_loadL	NA	-0.116079	1.1154	0.917114	ns
Fungi|Opisthokonta|Fungi|Basidiomycota|Agaricomycotina|Agaricomycetes|Campanella_fungus	VermicompostYes:N_loadM	NA	-0.0560345	1.1124	0.959826	ns
Fungi|Opisthokonta|Fungi|Basidiomycota|Agaricomycotina|Agaricomycetes|Campanella_fungus	VermicompostYes:N_loadN	NA	-0.0337207	1.11197	0.975808	ns
Fungi|Opisthokonta|Fungi|Basidiomycota|Agaricomycotina|Agaricomycetes|Campanella_fungus	VermicompostYes:N_loadVH	NA	-0.149423	1.11105	0.893016	ns
Fungi|Opisthokonta|Fungi|Basidiomycota|Agaricomycotina|Agaricomycetes|Campanella_fungus	Metagen_Pre_postPre:N_loadL	NA	-0.843923	0.987442	0.392742	ns
Fungi|Opisthokonta|Fungi|Basidiomycota|Agaricomycotina|Agaricomycetes|Campanella_fungus	Metagen_Pre_postPre:N_loadM	NA	-1.61546	1.02266	0.114182	ns
Fungi|Opisthokonta|Fungi|Basidiomycota|Agaricomycotina|Agaricomycetes|Campanella_fungus	Metagen_Pre_postPre:N_loadN	NA	-2.04016	1.0373	0.0492064	*
Fungi|Opisthokonta|Fungi|Basidiomycota|Agaricomycotina|Agaricomycetes|Campanella_fungus	Metagen_Pre_postPre:N_loadVH	NA	-0.923221	0.981361	0.34683	ns
Fungi|Opisthokonta|Fungi|Basidiomycota|Agaricomycotina|Agaricomycetes|Campanella_fungus	VermicompostYes:Metagen_Pre_postPre:N_loadL	NA	1.08903	1.41791	0.442458	ns
Fungi|Opisthokonta|Fungi|Basidiomycota|Agaricomycotina|Agaricomycetes|Campanella_fungus	VermicompostYes:Metagen_Pre_postPre:N_loadM	NA	0.379714	1.47427	0.796746	ns
Fungi|Opisthokonta|Fungi|Basidiomycota|Agaricomycotina|Agaricomycetes|Campanella_fungus	VermicompostYes:Metagen_Pre_postPre:N_loadN	NA	1.62329	1.46642	0.268304	ns
Fungi|Opisthokonta|Fungi|Basidiomycota|Agaricomycotina|Agaricomycetes|Campanella_fungus	VermicompostYes:Metagen_Pre_postPre:N_loadVH	NA	-0.424346	1.45088	0.769923	ns
Fungi|Opisthokonta|Fungi|Ascomycota|Pezizomycotina|Sordariomycetes|Acremonium	Model	Conditional R2: NA; Marginal R2: 0.0790938473201818	NA	NA	NA	NA
Fungi|Opisthokonta|Fungi|Ascomycota|Pezizomycotina|Sordariomycetes|Acremonium	Vermicompost	NA	NA	NA	0.683883	ns
Fungi|Opisthokonta|Fungi|Ascomycota|Pezizomycotina|Sordariomycetes|Acremonium	Metagen_Pre_post	NA	NA	NA	0.392251	ns
Fungi|Opisthokonta|Fungi|Ascomycota|Pezizomycotina|Sordariomycetes|Acremonium	N_load	NA	NA	NA	0.709827	ns
Fungi|Opisthokonta|Fungi|Ascomycota|Pezizomycotina|Sordariomycetes|Acremonium	Vermicompost:Metagen_Pre_post	NA	NA	NA	0.784839	ns
Fungi|Opisthokonta|Fungi|Ascomycota|Pezizomycotina|Sordariomycetes|Acremonium	Vermicompost:N_load	NA	NA	NA	0.880725	ns
Fungi|Opisthokonta|Fungi|Ascomycota|Pezizomycotina|Sordariomycetes|Acremonium	Metagen_Pre_post:N_load	NA	NA	NA	0.930515	ns
Fungi|Opisthokonta|Fungi|Ascomycota|Pezizomycotina|Sordariomycetes|Acremonium	Vermicompost:Metagen_Pre_post:N_load	NA	NA	NA	0.721003	ns
Fungi|Opisthokonta|Fungi|Ascomycota|Pezizomycotina|Sordariomycetes|Acremonium	(Intercept)	NA	-5.61607	0.521178	4.48269e-27	***
Fungi|Opisthokonta|Fungi|Ascomycota|Pezizomycotina|Sordariomycetes|Acremonium	VermicompostYes	NA	-0.290179	0.732359	0.691939	ns
Fungi|Opisthokonta|Fungi|Ascomycota|Pezizomycotina|Sordariomycetes|Acremonium	Metagen_Pre_postPre	NA	-0.0179304	0.717019	0.98005	ns
Fungi|Opisthokonta|Fungi|Ascomycota|Pezizomycotina|Sordariomycetes|Acremonium	N_loadL	NA	0.769287	0.659988	0.243773	ns
Fungi|Opisthokonta|Fungi|Ascomycota|Pezizomycotina|Sordariomycetes|Acremonium	N_loadM	NA	-0.272902	0.731478	0.709087	ns
Fungi|Opisthokonta|Fungi|Ascomycota|Pezizomycotina|Sordariomycetes|Acremonium	N_loadN	NA	-0.272005	0.731431	0.709982	ns
Fungi|Opisthokonta|Fungi|Ascomycota|Pezizomycotina|Sordariomycetes|Acremonium	N_loadVH	NA	-0.130138	0.723713	0.857294	ns
Fungi|Opisthokonta|Fungi|Ascomycota|Pezizomycotina|Sordariomycetes|Acremonium	VermicompostYes:Metagen_Pre_postPre	NA	0.208308	1.02905	0.839582	ns
Fungi|Opisthokonta|Fungi|Ascomycota|Pezizomycotina|Sordariomycetes|Acremonium	VermicompostYes:N_loadL	NA	-0.371832	0.979647	0.704274	ns
Fungi|Opisthokonta|Fungi|Ascomycota|Pezizomycotina|Sordariomycetes|Acremonium	VermicompostYes:N_loadM	NA	1.0596	1.01282	0.295471	ns
Fungi|Opisthokonta|Fungi|Ascomycota|Pezizomycotina|Sordariomycetes|Acremonium	VermicompostYes:N_loadN	NA	0.34127	1.04379	0.743704	ns
Fungi|Opisthokonta|Fungi|Ascomycota|Pezizomycotina|Sordariomycetes|Acremonium	VermicompostYes:N_loadVH	NA	0.68852	1.01782	0.498746	ns
Fungi|Opisthokonta|Fungi|Ascomycota|Pezizomycotina|Sordariomycetes|Acremonium	Metagen_Pre_postPre:N_loadL	NA	-1.04581	0.987733	0.289692	ns
Fungi|Opisthokonta|Fungi|Ascomycota|Pezizomycotina|Sordariomycetes|Acremonium	Metagen_Pre_postPre:N_loadM	NA	-0.0121666	1.03597	0.99063	ns
Fungi|Opisthokonta|Fungi|Ascomycota|Pezizomycotina|Sordariomycetes|Acremonium	Metagen_Pre_postPre:N_loadN	NA	0.114441	1.03134	0.911645	ns
Fungi|Opisthokonta|Fungi|Ascomycota|Pezizomycotina|Sordariomycetes|Acremonium	Metagen_Pre_postPre:N_loadVH	NA	-0.0984943	1.02865	0.923718	ns
Fungi|Opisthokonta|Fungi|Ascomycota|Pezizomycotina|Sordariomycetes|Acremonium	VermicompostYes:Metagen_Pre_postPre:N_loadL	NA	1.05075	1.41196	0.456767	ns
Fungi|Opisthokonta|Fungi|Ascomycota|Pezizomycotina|Sordariomycetes|Acremonium	VermicompostYes:Metagen_Pre_postPre:N_loadM	NA	-0.811898	1.44748	0.574862	ns
Fungi|Opisthokonta|Fungi|Ascomycota|Pezizomycotina|Sordariomycetes|Acremonium	VermicompostYes:Metagen_Pre_postPre:N_loadN	NA	-0.332017	1.46968	0.821271	ns
Fungi|Opisthokonta|Fungi|Ascomycota|Pezizomycotina|Sordariomycetes|Acremonium	VermicompostYes:Metagen_Pre_postPre:N_loadVH	NA	-0.465074	1.44896	0.748232	ns
Fungi|Opisthokonta|Fungi|Ascomycota|Pezizomycotina|Sordariomycetes|Lasiosphaeris	Model	Conditional R2: NA; Marginal R2: 0.0970708030945213	NA	NA	NA	NA
Fungi|Opisthokonta|Fungi|Ascomycota|Pezizomycotina|Sordariomycetes|Lasiosphaeris	Vermicompost	NA	NA	NA	0.228969	ns
Fungi|Opisthokonta|Fungi|Ascomycota|Pezizomycotina|Sordariomycetes|Lasiosphaeris	Metagen_Pre_post	NA	NA	NA	0.114807	ns
Fungi|Opisthokonta|Fungi|Ascomycota|Pezizomycotina|Sordariomycetes|Lasiosphaeris	N_load	NA	NA	NA	0.946493	ns
Fungi|Opisthokonta|Fungi|Ascomycota|Pezizomycotina|Sordariomycetes|Lasiosphaeris	Vermicompost:Metagen_Pre_post	NA	NA	NA	0.906296	ns
Fungi|Opisthokonta|Fungi|Ascomycota|Pezizomycotina|Sordariomycetes|Lasiosphaeris	Vermicompost:N_load	NA	NA	NA	0.950166	ns
Fungi|Opisthokonta|Fungi|Ascomycota|Pezizomycotina|Sordariomycetes|Lasiosphaeris	Metagen_Pre_post:N_load	NA	NA	NA	0.63443	ns
Fungi|Opisthokonta|Fungi|Ascomycota|Pezizomycotina|Sordariomycetes|Lasiosphaeris	Vermicompost:Metagen_Pre_post:N_load	NA	NA	NA	0.953152	ns
Fungi|Opisthokonta|Fungi|Ascomycota|Pezizomycotina|Sordariomycetes|Lasiosphaeris	(Intercept)	NA	-5.20633	0.446287	1.90404e-31	***
Fungi|Opisthokonta|Fungi|Ascomycota|Pezizomycotina|Sordariomycetes|Lasiosphaeris	VermicompostYes	NA	-0.231556	0.640833	0.717848	ns
Fungi|Opisthokonta|Fungi|Ascomycota|Pezizomycotina|Sordariomycetes|Lasiosphaeris	Metagen_Pre_postPre	NA	-0.726927	0.678437	0.283957	ns
Fungi|Opisthokonta|Fungi|Ascomycota|Pezizomycotina|Sordariomycetes|Lasiosphaeris	N_loadL	NA	-0.608156	0.670292	0.364248	ns
Fungi|Opisthokonta|Fungi|Ascomycota|Pezizomycotina|Sordariomycetes|Lasiosphaeris	N_loadM	NA	0.432155	0.583128	0.458634	ns
Fungi|Opisthokonta|Fungi|Ascomycota|Pezizomycotina|Sordariomycetes|Lasiosphaeris	N_loadN	NA	-0.474653	0.660422	0.472318	ns
Fungi|Opisthokonta|Fungi|Ascomycota|Pezizomycotina|Sordariomycetes|Lasiosphaeris	N_loadVH	NA	-0.331022	0.649066	0.610053	ns
Fungi|Opisthokonta|Fungi|Ascomycota|Pezizomycotina|Sordariomycetes|Lasiosphaeris	VermicompostYes:Metagen_Pre_postPre	NA	0.0159157	0.978623	0.987024	ns
Fungi|Opisthokonta|Fungi|Ascomycota|Pezizomycotina|Sordariomycetes|Lasiosphaeris	VermicompostYes:N_loadL	NA	0.135112	0.963866	0.88852	ns
Fungi|Opisthokonta|Fungi|Ascomycota|Pezizomycotina|Sordariomycetes|Lasiosphaeris	VermicompostYes:N_loadM	NA	-0.670782	0.894869	0.453503	ns
Fungi|Opisthokonta|Fungi|Ascomycota|Pezizomycotina|Sordariomycetes|Lasiosphaeris	VermicompostYes:N_loadN	NA	0.274135	0.944236	0.771568	ns
Fungi|Opisthokonta|Fungi|Ascomycota|Pezizomycotina|Sordariomycetes|Lasiosphaeris	VermicompostYes:N_loadVH	NA	0.0634163	0.93992	0.946208	ns
Fungi|Opisthokonta|Fungi|Ascomycota|Pezizomycotina|Sordariomycetes|Lasiosphaeris	Metagen_Pre_postPre:N_loadL	NA	0.807336	0.981539	0.410781	ns
Fungi|Opisthokonta|Fungi|Ascomycota|Pezizomycotina|Sordariomycetes|Lasiosphaeris	Metagen_Pre_postPre:N_loadM	NA	-0.378919	0.930633	0.683888	ns
Fungi|Opisthokonta|Fungi|Ascomycota|Pezizomycotina|Sordariomycetes|Lasiosphaeris	Metagen_Pre_postPre:N_loadN	NA	0.828761	0.967381	0.391608	ns
Fungi|Opisthokonta|Fungi|Ascomycota|Pezizomycotina|Sordariomycetes|Lasiosphaeris	Metagen_Pre_postPre:N_loadVH	NA	0.592502	0.963975	0.53879	ns
Fungi|Opisthokonta|Fungi|Ascomycota|Pezizomycotina|Sordariomycetes|Lasiosphaeris	VermicompostYes:Metagen_Pre_postPre:N_loadL	NA	-0.00243042	1.40679	0.998622	ns
Fungi|Opisthokonta|Fungi|Ascomycota|Pezizomycotina|Sordariomycetes|Lasiosphaeris	VermicompostYes:Metagen_Pre_postPre:N_loadM	NA	0.668393	1.37371	0.626571	ns
Fungi|Opisthokonta|Fungi|Ascomycota|Pezizomycotina|Sordariomycetes|Lasiosphaeris	VermicompostYes:Metagen_Pre_postPre:N_loadN	NA	-0.450549	1.39293	0.746351	ns
Fungi|Opisthokonta|Fungi|Ascomycota|Pezizomycotina|Sordariomycetes|Lasiosphaeris	VermicompostYes:Metagen_Pre_postPre:N_loadVH	NA	-0.0717042	1.39086	0.958884	ns
[truncated: 4,676 more rows]

## Sheet: Nematodes
Taxa	Factors	R2	Estimate	Std.Error	P.unadj	Significance
[truncated: 1,008 more rows]
